# Supplementary material for: Cord blood hematopoietic cells from preterm infants display altered DNA methylation patterns
Source: Clin Epigenetics. 2017 Apr 20;9:39. doi: 10.1186/s13148-017-0339-1 (PMC5397745; doi:10.1186/s13148-017-0339-1)
Supplement: Supplementary file 2 — “Location and genomic context of prematurity-DM sites”. Each sheet is a table summarizing prematurity-DM sites (FDR < 5%, |Δβ| > 0.10) for each cell type, as well as one for the DM sites common across all cell types. (XLSX 1890 kb) [file 13148_2017_339_MOESM2_ESM.xlsx]

## Sheet: prematurityDM_common
Additional file 2. Location and genomic context of 25 prematurity-DM sites (FDR <5%, |Δβ| >0.10) common to T cells, granulocytes, monocytes, and nRBCs
Increasing DNAm with GA
450K array CpG identifier	Chromosome, location	Relation to CpG island	UCSC-associated gene, location	In an enhancer region?
cg20593826	1, 59280370	Island	n/a	Yes
cg08731696	1, 59280489	Island	n/a	Yes
cg11254532	1, 61520399	South shore	n/a	No
cg17476910	1, 147806172	North shore	n/a	No
cg13051013	1, 149684418	n/a	n/a	No
cg15043384	3, 149374761	Island	WWTR1, body	No
cg14557185	3, 149374763	Island	WWTR1, body	No
cg08991643	3, 194014928	Island	n/a	Yes
cg12155036	3, 194015171	South shore	n/a	Yes
cg18043514	5, 158531132	North shore	n/a	No
cg19873297	5, 171616388	South shore	STK10, TSS1500	No
cg15630458	8, 142986649	South shore	n/a	Yes
cg26542567	8, 142986670	South shelf	n/a	Yes
cg14616234	9, 84305683	South shore	n/a	No
cg05135499	10, 21798698	Island	n/a	No
cg22190721	16, 68269295	Island	ESRP2, body	No
cg18284022	20, 2676474	South shore	EBF4, body	No
Decreasing DNAm with GA
450K array CpG identifier	Chromosome, location	Relation to CpG island	UCSC-associated gene, location	In an enhancer region?
cg23062810	7, 73720808	Island	CLIP2, 5’ UTR	Yes
cg16356456	7, 73720870	Island	CLIP2, 5’ UTR	Yes
cg13687834	10, 3514783	n/a	n/a	Yes
cg22980293	10, 126158010	n/a	LHPP, body	No
cg04999352	11, 63304614	n/a	RARRES3, body	Yes
cg01787084	16, 87371097	South shelf	FBXO31, body	No
cg03008387	20, 62089152	North shelf	KCNQ2, body	No
cg15035133	22, 37962637	Island	CDC42EP1, body	No

## Sheet: prematurityDM_CD3Tcells
Additional file 2. Location and genomic context of prematurity-DM sites (FDR <5%, |Δβ| >0.10) identified in T cells
cg_identifier	Chr	Loc	CGI_rel	Enhancer	CG_density	Dist_closest_TSS	Closest_TSS_gene_name	CD3T_preterm_beta	G_preterm_beta	Mo_preterm_beta	RBC_preterm_beta	CD3T_term_beta	G_term_beta	Mo_term_beta	RBC_term_beta
cg19791727	10	21798015	Island	NA	HC	-5924	AK055656	0.702728	0.769891	0.785309	0.73659	0.853183	0.852616	0.860151	0.705061
cg05958910	10	21796441	N_Shore	NA	IC	-7498	AK055656	0.653026	0.51954	0.698856	0.637001	0.853026	0.681207	0.863593	0.698318
cg19590421	14	51327604		TRUE	LC	-11273	ABHD12B	0.496792	0.802285	0.82145	0.778176	0.223724	0.746339	0.7822	0.724693
cg00102731	20	2729245	N_Shore	TRUE	LC	52047	CPXM1	0.508194	0.641767	0.666281	0.63756	0.690164	0.795563	0.786409	0.73309
cg02360445	10	21798257	Island	NA	HC	-5682	AK055656	0.816955	0.851575	0.916704	0.877974	0.931828	0.935462	0.939618	0.831883
cg06874403	10	21799047	Island	TRUE	HC	-4892	AK055656	0.338813	0.421727	0.419277	0.378965	0.5186	0.526617	0.523848	0.465282
cg25095518	2	98329337		NA	LC	-693	ZAP70	0.211189	0.815183	0.814078	0.712365	0.0852245	0.747982	0.722193	0.571516
cg04956801	10	21798341	Island	NA	ICshore	-5598	AK055656	0.689296	0.725295	0.761083	0.756212	0.869911	0.864559	0.88258	0.804643
cg05135499	10	21798698	Island	NA	HC	-5241	AK055656	0.538347	0.664779	0.697492	0.665688	0.78067	0.834151	0.838121	0.779685
cg25254074	6	41607326	S_Shore	NA	ICshore	1129	MDFI	0.661788	0.715388	0.710336	0.61524	0.797912	0.837182	0.811683	0.62894
cg08129759	1	202091944		TRUE	IC	-84	GPR37L1	0.718307	0.798777	0.825132	0.737385	0.841915	0.847856	0.849899	0.726316
cg08777316	5	158531511	Island	NA	HC	3822	AK123543	0.242378	0.0795983	0.0787879	0.0571342	0.416906	0.118364	0.12229	0.108766
cg21370924	3	141087313		TRUE	IC	-19175	ZBTB38	0.624925	0.486264	0.326268	0.414291	0.77304	0.581041	0.392283	0.453041
cg27197651	1	2980038	Island	NA	HC	312	FLJ42875	0.737337	0.871571	0.888376	0.826326	0.905664	0.906895	0.915813	0.759146
cg12155036	3	194015171	S_Shore	TRUE	HC	15422	LOC100131551	0.34458	0.362596	0.38307	0.37224	0.469453	0.494333	0.504986	0.492291
cg00602416	10	21797819	Island	NA	HC	-6120	AK055656	0.573578	0.644346	0.727239	0.678731	0.80173	0.890989	0.898144	0.730515
cg20934105	14	93118717		NA	LC	791	RIN3	0.447795	0.132737	0.0613215	0.184151	0.157917	0.0641558	0.0276847	0.0739553
cg20400592	13	51418041	Island	NA	HC	-156	DLEU7	0.460926	0.555007	0.535685	0.514501	0.630703	0.680154	0.692163	0.580249
cg06908857	16	1353627		NA	IC	-5526	UBE2I	0.686574	0.817117	0.835426	0.58038	0.850756	0.89151	0.898159	0.593682
cg18043514	5	158531132	N_Shore	NA	ICshore	3443	AK123543	0.707649	0.456906	0.495676	0.449907	0.821978	0.614364	0.601899	0.5758
cg04840051	10	112582591		TRUE	LC	48071	LOC282997	0.688613	0.830345	0.855031	0.748266	0.808683	0.842473	0.857994	0.721196
cg03765423	3	194014481	Island	NA	HC	16112	LOC100131551	0.545537	0.530945	0.54908	0.481349	0.69279	0.663231	0.672315	0.58086
cg08991643	3	194014928	Island	TRUE	HC	15665	LOC100131551	0.480993	0.443215	0.508052	0.459116	0.651426	0.644148	0.655492	0.577591
cg16764848	14	53258684	S_Shore	NA	HC	-298	GNPNAT1	0.567316	0.543448	0.547307	0.504513	0.685901	0.661025	0.662754	0.579835
cg13029400	3	141087190		TRUE	LC	-19298	ZBTB38	0.800322	0.599107	0.545529	0.540457	0.904145	0.710594	0.65043	0.611693
cg08903441	17	80304981	S_Shore	NA	ICshore	-12141	TEX19	0.252823	0.0801463	0.0731361	0.109874	0.102837	0.0480695	0.0474375	0.0625706
cg04714110	10	21799143	Island	TRUE	HC	-4796	AK055656	0.169565	0.166414	0.169662	0.166952	0.299996	0.263533	0.263224	0.244822
cg14017402	2	86225602		TRUE	LC	25389	LOC90784	0.461758	0.649508	0.724772	0.693673	0.163946	0.672524	0.739675	0.645423
cg02039987	2	157291262	N_Shore	NA	LC	-702	GPD2	0.426676	0.65426	0.654202	0.689923	0.221921	0.708424	0.677324	0.716831
cg14909614	6	35454069	Island	NA	HC	-5050	TEAD3	0.686377	0.810636	0.843622	0.758728	0.851331	0.878946	0.895991	0.779731
cg24949488	10	98064362		NA	IC	278	DNTT	0.843432	0.911768	0.912625	0.731674	0.632597	0.918205	0.922211	0.634073
cg25612391	19	19216451		TRUE	IC	9700	SLC25A42	0.543565	0.562493	0.565304	0.540524	0.657362	0.659935	0.651083	0.606228
cg27157482	7	27215606	S_Shore	NA	IC	-1651	HOXA10	0.72378	0.848726	0.846272	0.810701	0.846484	0.884392	0.878884	0.774274
cg16125214	1	9751353	S_Shore	NA	LC	-171	PIK3CD	0.735765	0.898954	0.895822	0.879922	0.592295	0.904975	0.907328	0.827962
cg10124440	12	6960295	N_Shore	NA	ICshore	161	CDCA3	0.651001	0.367406	0.614939	0.57351	0.783506	0.384521	0.651559	0.641815
cg21474062	3	141087363		TRUE	IC	-19125	ZBTB38	0.709415	0.543129	0.428917	0.446937	0.824015	0.680935	0.493591	0.476375
cg23693749	18	76399434	S_Shore	NA	IC	-340840	SALL3	0.58673	0.552059	0.241353	0.545983	0.75334	0.740352	0.264917	0.603302
cg18966401	1	201979478		TRUE	LC	-211	ELF3	0.484526	0.623783	0.626877	0.590825	0.640026	0.710511	0.711332	0.638711
cg20593826	1	59280370	Island	TRUE	HC	29548	LOC100131060	0.24515	0.104685	0.112161	0.139932	0.44364	0.266679	0.261204	0.297444
cg05965387	13	51418053	Island	NA	HC	-168	DLEU7	0.445182	0.544145	0.55186	0.497534	0.626419	0.666086	0.669416	0.566381
cg13702222	3	152017240		TRUE	LC	47	MBNL1	0.450443	0.727679	0.855208	0.763711	0.240848	0.644427	0.851575	0.716144
cg09741713	12	62471915		TRUE	LC	114705	FAM19A2	0.677172	0.769239	0.791255	0.660421	0.790456	0.81085	0.811646	0.612871
cg07523753	1	2979582	Island	NA	ICshore	768	FLJ42875	0.660245	0.761922	0.770219	0.682678	0.780905	0.805574	0.813759	0.690311
cg17671280	4	186990202		TRUE	LC	-106	TLR3	0.365531	0.417552	0.422971	0.312173	0.226772	0.308762	0.295696	0.195227
cg01757168	3	128215565	Island	NA	HC	-3535	GATA2	0.642172	0.734659	0.770107	0.442746	0.834782	0.865715	0.871173	0.537274
cg15650509	2	237476609	Island	NA	HC	-1770	CXCR7	0.0656389	0.0577411	0.0507762	0.0454675	0.191698	0.099891	0.0802125	0.0925201
cg11254532	1	61520399	S_Shore	NA	ICshore	-22546	NFIA	0.400501	0.576011	0.611905	0.554766	0.58076	0.800074	0.825962	0.69797
cg14841011	1	3332125	Island	NA	IC	-39021	ARHGEF16	0.631087	0.685443	0.707629	0.616425	0.759049	0.758976	0.750768	0.576946
cg02160608	2	113956634	Island	NA	HC	500	PSD4	0.797256	0.463772	0.484284	0.43407	0.900505	0.494655	0.506042	0.454232
cg15035133	22	37962637	Island	NA	IC	6167	CDC42EP1	0.327532	0.488761	0.408903	0.326308	0.186168	0.329891	0.273198	0.17961
cg09074856	1	2979817	Island	NA	HC	533	FLJ42875	0.781239	0.912804	0.934766	0.895736	0.917367	0.950436	0.957842	0.849178
cg05653018	1	201979533		TRUE	LC	-156	ELF3	0.617259	0.733637	0.768667	0.639616	0.798435	0.844032	0.860333	0.716539
cg24296397	3	49692537	S_Shelf	NA	LC	-18897	APEH	0.83976	0.877823	0.876659	0.78627	0.702975	0.841389	0.786175	0.657671
cg19235893	2	105493611	S_Shelf	NA	LC	-4771	AK095498	0.698181	0.894305	0.894718	0.821207	0.507274	0.893641	0.897289	0.768389
cg00282244	7	100876136	Island	NA	IC	4969	CLDN15	0.70483	0.840475	0.857829	0.769036	0.866217	0.873103	0.877099	0.82346
cg25182621	3	184097440	N_Shore	NA	HC	-420	CHRD	0.75249	0.815507	0.848889	0.757076	0.85668	0.865441	0.86903	0.732818
cg08360599	3	141087261		TRUE	IC	-19227	ZBTB38	0.493488	0.386783	0.335915	0.39646	0.626484	0.493027	0.386093	0.429245
cg15043318	5	170947897		TRUE	LC	101231	FGF18	0.751949	0.869629	0.875852	0.743155	0.862896	0.899602	0.899085	0.738939
cg26152427	1	17223176	S_Shore	NA	ICshore	531	DL489931	0.167139	0.232079	0.237354	0.209555	0.270828	0.321335	0.336873	0.307605
cg18115132	1	107819805		TRUE	LC	-117970	NTNG1	0.771624	0.782109	0.826267	0.800119	0.871681	0.864298	0.897014	0.81688
cg02776498	11	73054185	Island	NA	HC	-33219	RELT	0.663223	0.677919	0.713872	0.604015	0.776114	0.819899	0.815183	0.669677
cg13051013	1	149684418		NA	IC	-257	TRNA_Val	0.63606	0.524112	0.499406	0.52149	0.797473	0.717381	0.700937	0.671297
cg26542567	8	142986670	S_Shelf	TRUE	LC	-271029	MIR4472-1	0.685297	0.686497	0.724493	0.619782	0.841771	0.865899	0.881511	0.755333
cg26576544	7	38316654		NA	LC	-735	TARP	0.683096	0.619855	0.741724	0.708958	0.457281	0.65226	0.781028	0.550004
cg07554053	10	44885910	S_Shelf	NA	LC	-5365	CXCL12	0.672751	0.78205	0.796937	0.689734	0.805211	0.851104	0.85475	0.648576
cg11376341	10	21796152	N_Shore	NA	IC	-7787	AK055656	0.616187	0.240857	0.598002	0.582591	0.863178	0.326257	0.799939	0.806761
cg16627650	2	105488038	N_Shore	NA	LC	802	AK095498	0.192288	0.161416	0.19213	0.160018	0.310311	0.185775	0.225832	0.167367
cg04417773	10	80909901		TRUE	LC	10463	ZMIZ1	0.292817	0.0601014	0.0234273	0.0497882	0.148971	0.0295417	0.019074	0.037178
cg13846270	13	51417929	Island	NA	HC	-44	DLEU7	0.15636	0.131427	0.129101	0.140792	0.26825	0.200187	0.18106	0.167995
cg00222799	21	43655464	Island	NA	HC	14182	5S_rRNA	0.644529	0.578378	0.577374	0.528432	0.747494	0.695499	0.681599	0.607339
cg27046604	15	41135869	Island	NA	HC	-376	SPINT1	0.525395	0.529746	0.539111	0.502214	0.654785	0.587722	0.606818	0.551436
cg10359157	13	51418020	Island	NA	HC	-135	DLEU7	0.459555	0.498016	0.517733	0.445103	0.614712	0.61807	0.630227	0.540963
cg15908709	17	46676215	S_Shore	NA	LC	-134	HOXB6	0.179869	0.225138	0.215927	0.205603	0.286354	0.357581	0.363036	0.296026
cg26808687	1	201979499		TRUE	LC	-190	ELF3	0.796612	0.86864	0.889312	0.792162	0.900929	0.904674	0.909079	0.756807
cg17032564	5	158531394	Island	NA	HC	3705	AK123543	0.393349	0.172972	0.215986	0.176631	0.553925	0.293397	0.29062	0.270431
cg09510202	6	13014871	N_Shore	TRUE	HC	280947	LOC100130357	0.71961	0.814786	0.838849	0.779856	0.858955	0.890725	0.904148	0.739744
cg02124912	1	202091933		TRUE	IC	-95	GPR37L1	0.525736	0.648622	0.698823	0.584438	0.680034	0.754546	0.783043	0.639104
cg10899681	5	158531647	Island	NA	HC	3958	AK123543	0.249665	0.144797	0.168732	0.115655	0.363212	0.184681	0.195345	0.156547
cg08189198	14	51290136		NA	LC	7703	NIN	0.795981	0.806897	0.909594	0.878324	0.633663	0.807228	0.904392	0.818098
cg15426006	13	99869897		TRUE	IC	11936	7SK	0.265706	0.635696	0.624039	0.674979	0.124387	0.506159	0.481603	0.586929
cg10765212	2	190044638		NA	LC	-33	COL5A2	0.349793	0.340643	0.363544	0.274388	0.514162	0.45666	0.4654	0.328298
cg15630458	8	142986649	S_Shore	TRUE	LC	-271050	MIR4472-1	0.458193	0.455033	0.524165	0.427802	0.635999	0.698344	0.714765	0.588143
cg14527564	7	100875556	Island	TRUE	IC	5549	CLDN15	0.447949	0.370527	0.36536	0.241107	0.642435	0.448228	0.452734	0.246582
cg20367304	4	154391944	S_Shelf	NA	IC	4447	KIAA0922	0.702455	0.933966	0.937698	0.883709	0.49608	0.923501	0.939593	0.818153
cg03008387	20	62089152	N_Shelf	NA	LC	14841	KCNQ2	0.392035	0.302765	0.240385	0.321683	0.22813	0.117283	0.0971193	0.124838
cg17288288	13	51418092	Island	NA	HC	-207	DLEU7	0.350784	0.472706	0.474142	0.46731	0.473828	0.60313	0.602981	0.506261
cg07676709	17	46673442	N_Shore	NA	ICshore	123	LOC404266	0.496861	0.553732	0.561477	0.543206	0.635686	0.68947	0.687487	0.581553
cg02483701	7	27215610	S_Shore	NA	IC	-1655	HOXA10	0.689955	0.809991	0.82076	0.756961	0.804315	0.863031	0.861971	0.748601
cg00095526	1	201081686	N_Shore	NA	LC	8	CACNA1S	0.644027	0.660066	0.680268	0.611542	0.747845	0.747559	0.753105	0.64449
cg04088152	1	6062462		NA	LC	-9929	NPHP4	0.605994	0.68456	0.761523	0.562505	0.394814	0.624979	0.701647	0.422444
cg27478579	2	55497012	S_Shore	NA	LC	-628	MTIF2	0.735609	0.832963	0.826724	0.804808	0.62708	0.774599	0.783972	0.727762
cg16037711	1	59280841	N_Shore	TRUE	ICshore	30019	LOC100131060	0.386618	0.250426	0.251816	0.228498	0.4912	0.319657	0.333201	0.270362
cg20125920	10	21804624	N_Shore	NA	LC	685	AK055656	0.40188	0.65883	0.553022	0.499514	0.593832	0.743429	0.72121	0.564089
cg08731696	1	59280489	Island	TRUE	HC	29667	LOC100131060	0.549095	0.216621	0.232653	0.322854	0.726143	0.469387	0.481419	0.565484
cg07618780	2	240142806		NA	IC	-25653	MGC16025	0.660734	0.562994	0.621492	0.778806	0.387052	0.568914	0.631778	0.722286
cg11808677	12	6960079	N_Shore	NA	ICshore	377	CDCA3	0.780007	0.895358	0.904947	0.847392	0.885051	0.912907	0.922411	0.895205
cg27297505	2	121324526		TRUE	IC	-100601	LOC84931	0.645858	0.680818	0.692445	0.673439	0.777971	0.811745	0.776019	0.659198
cg07197059	14	23836012	S_Shore	NA	ICshore	-1170	EFS	0.712518	0.753419	0.80398	0.644813	0.817953	0.821948	0.841689	0.599107
cg21288889	6	89792677	S_Shore	NA	LC	1123	PNRC1	0.331798	0.68843	0.793371	0.798642	0.194343	0.714329	0.736165	0.677329
cg12288473	20	50419274	S_Shore	NA	ICshore	-226	SALL4	0.67883	0.856331	0.852875	0.791308	0.822485	0.894707	0.904091	0.816754
cg02000253	19	13107687	Island	NA	HC	1104	NFIX	0.638106	0.580662	0.60924	0.568953	0.775477	0.730543	0.736176	0.658754
cg03568507	2	240153791	Island	NA	IC	-36638	MGC16025	0.311599	0.844152	0.829623	0.858309	0.130699	0.690626	0.640226	0.686597
cg25821168	1	32281703		NA	IC	-123	SPOCD1	0.488477	0.509911	0.547183	0.423374	0.621365	0.556204	0.648121	0.39572
cg04999352	11	63304614		TRUE	LC	342	RARRES3	0.360925	0.801898	0.783337	0.742214	0.241756	0.681834	0.639746	0.587215
cg21900073	4	82005992		TRUE	LC	53874	BMP3	0.683216	0.809605	0.83367	0.71183	0.850005	0.876106	0.890812	0.655228
cg03110921	10	79597461		TRUE	LC	4490	DLG5	0.114844	0.677573	0.710506	0.611775	0.233339	0.753755	0.770841	0.584314
cg22704788	1	203444518		TRUE	LC	-364	PRELP	0.713276	0.795429	0.811497	0.756373	0.821845	0.850359	0.862555	0.759897
cg18284022	20	2676474	S_Shore	NA	IC	2951	EBF4	0.641052	0.777933	0.802877	0.700049	0.812596	0.923092	0.91951	0.824432
cg11581865	11	120078840	N_Shelf	NA	IC	-2906	OAF	0.303984	0.0652678	0.0640355	0.0972971	0.485921	0.0636362	0.0531434	0.148501
cg14155196	8	22725904	S_Shelf	NA	LC	-9592	AK124682	0.783694	0.829987	0.861071	0.80277	0.884315	0.873144	0.87458	0.788751
cg11027717	11	33713904		TRUE	LC	8382	C11orf91	0.50495	0.291962	0.524266	0.450453	0.613065	0.288461	0.560967	0.460767
cg25862444	1	147737016	Island	NA	IC	437	TRNA_Gln	0.192739	0.306118	0.238279	0.243265	0.43267	0.457776	0.420234	0.389912
cg00450651	5	139485902	N_Shore	NA	LC	1326	BC042448	0.60375	0.205893	0.0600447	0.457649	0.735242	0.118561	0.0488907	0.449422
cg08274637	13	51417923	Island	NA	HC	-38	DLEU7	0.337793	0.271867	0.278678	0.25313	0.510227	0.401566	0.420802	0.277494
cg12123693	15	96454402		TRUE	IC	161259	JA429839	0.842268	0.926349	0.935243	0.886616	0.946623	0.954368	0.954349	0.905387
cg04753163	6	42249488		TRUE	LC	-11902	TRERF1	0.201073	0.067501	0.0519626	0.258112	0.0996791	0.0504453	0.0594864	0.129966
cg13472594	9	38346777		TRUE	LC	-45883	ALDH1B1	0.642007	0.679669	0.689698	0.540719	0.75214	0.734612	0.7335	0.512013
cg10860819	12	40619282	S_Shore	NA	LC	470	LRRK2	0.562753	0.407668	0.305203	0.483329	0.697197	0.438894	0.413531	0.472309
cg19483007	3	149327651		TRUE	LC	-47155	AK309441	0.189458	0.302543	0.335957	0.240401	0.329055	0.426388	0.425599	0.307205
cg22412747	2	28768014		TRUE	LC	-3352	PLB1	0.219765	0.353028	0.515579	0.450017	0.349095	0.400788	0.536929	0.448476
cg25009965	11	114031120		TRUE	IC	-97432	NNMT	0.437523	0.387101	0.197653	0.280975	0.21152	0.221277	0.100189	0.168004
cg14864148	11	73053649	Island	NA	HC	-33755	RELT	0.773524	0.804407	0.849721	0.766334	0.880174	0.892557	0.907631	0.829977
cg06977285	7	18127468	S_Shore	NA	ICshore	897	HDAC9	0.520249	0.626946	0.661352	0.573579	0.666095	0.76816	0.806084	0.62547
cg07589381	1	10764512	Island	TRUE	HC	-10005	CASZ1	0.581668	0.66382	0.714567	0.61101	0.732423	0.779534	0.784048	0.615416
cg07349815	3	123751269	N_Shore	NA	ICshore	-1272	KALRN	0.593736	0.651808	0.691047	0.650782	0.696688	0.758323	0.763972	0.716992
cg04484550	1	2980163	Island	NA	HC	187	FLJ42875	0.729322	0.907154	0.924283	0.910706	0.925115	0.968531	0.978308	0.931309
cg07080864	8	57359956	Island	TRUE	ICshore	-674	PENK	0.552063	0.510956	0.536888	0.48599	0.388119	0.368166	0.377804	0.335709
cg08415973	6	40346114		NA	IC	-17	DQ571907	0.652455	0.248756	0.226981	0.339248	0.756104	0.257165	0.253635	0.370617
cg12271317	4	108972693		NA	LC	28077	LEF1	0.675986	0.944609	0.944744	0.890693	0.489922	0.940726	0.946858	0.847469
cg08132711	4	15964743		NA	LC	9	FGFBP2	0.740732	0.906444	0.919518	0.851589	0.523685	0.915044	0.930733	0.747187
cg17356252	21	45705686	Island	NA	HC	-76	AIRE	0.35757	0.430599	0.470631	0.414609	0.51443	0.562669	0.576091	0.484987
cg21015805	17	73080225	N_Shelf	NA	LC	-3596	SLC16A5	0.680352	0.731459	0.8427	0.723329	0.523827	0.704982	0.837991	0.697802
cg00525011	16	122031	Island	NA	HC	598	RHBDF1	0.446004	0.491421	0.508804	0.452882	0.55865	0.530722	0.511692	0.493251
cg16394551	1	3230357		TRUE	IC	-140789	ARHGEF16	0.361559	0.361516	0.37259	0.32242	0.499557	0.428791	0.417966	0.346253
cg02166383	14	107252649		NA	HC	7143	LOC90925	0.485458	0.24663	0.322657	0.495072	0.178948	0.174786	0.157526	0.248083
cg14557185	3	149374763	Island	NA	HC	-43	AK309441	0.154915	0.168429	0.246724	0.155286	0.34032	0.516539	0.564232	0.384127
cg13705830	9	89518557		TRUE	LC	43547	GAS1	0.647133	0.620858	0.65055	0.527002	0.75628	0.676004	0.721718	0.568053
cg13838969	20	56283964	Island	NA	HC	1067	PMEPA1	0.472624	0.431952	0.45773	0.503419	0.580664	0.509195	0.565327	0.510769
cg23387569	12	58120011	Island	NA	HC	-11	LOC100130776	0.746131	0.569678	0.607525	0.560668	0.85502	0.720879	0.708055	0.632735
cg14266527	4	151501298	Island	NA	HC	1058	AK096995	0.625211	0.832146	0.874839	0.832291	0.823384	0.894452	0.914709	0.859295
cg12819393	9	127240449	Island	NA	ICshore	9652	GPR144	0.467508	0.490305	0.535643	0.510769	0.57805	0.617327	0.626911	0.537646
cg19873297	5	171616388	S_Shore	NA	ICshore	-1042	STK10	0.765968	0.642779	0.658281	0.617498	0.868893	0.802941	0.826077	0.753469
cg23062810	7	73720808	Island	TRUE	IC	17004	CLIP2	0.467751	0.752387	0.7076	0.640122	0.308412	0.51132	0.454964	0.461237
cg18988110	17	46035343		TRUE	LC	-233	PRR15L	0.67202	0.697623	0.70347	0.62153	0.778468	0.772935	0.770126	0.620483
cg22774472	2	190044636		NA	LC	-31	COL5A2	0.144066	0.130525	0.138211	0.107984	0.253665	0.192296	0.208253	0.124493
cg14616234	9	84305683	S_Shore	NA	ICshore	1056	BC036431	0.453411	0.422942	0.466659	0.39752	0.597291	0.595129	0.6197	0.523136
cg20301308	1	65534742	S_Shore	NA	LC	-10551	MIR101-1	0.229762	0.19532	0.1825	0.127963	0.127366	0.111289	0.0922378	0.0833206
cg15043384	3	149374761	Island	NA	HC	-45	AK309441	0.302403	0.30917	0.380481	0.303284	0.475682	0.581748	0.598136	0.482433
cg03729251	4	151501035	Island	TRUE	HC	795	AK096995	0.684205	0.908284	0.92419	0.895659	0.873734	0.951066	0.945211	0.942027
cg07092896	2	152006936		TRUE	LC	111453	RBM43	0.31858	0.173996	0.0697667	0.190368	0.450874	0.249762	0.0698811	0.152123
cg22169053	1	32281460		NA	IC	120	SPOCD1	0.719593	0.72115	0.753165	0.724123	0.826942	0.795109	0.822335	0.758459
cg04539705	2	233384768	N_Shore	NA	LC	-404	PRSS56	0.444013	0.542056	0.588546	0.514354	0.572396	0.622712	0.65466	0.506971
cg06769918	6	13015005	Island	TRUE	ICshore	280813	LOC100130357	0.614906	0.735009	0.761089	0.685149	0.745296	0.81743	0.836124	0.664557
cg15416442	14	59244557		TRUE	LC	-6602	Mir_548	0.546662	0.628795	0.631287	0.512896	0.658246	0.687511	0.705876	0.494386
cg07807695	5	81608485		TRUE	IC	7733	ATP6AP1L	0.632292	0.691296	0.668314	0.689502	0.517233	0.600247	0.612182	0.603565
cg10243855	17	1096705		NA	IC	-6089	ABR	0.536094	0.757834	0.275798	0.648179	0.652018	0.777305	0.286677	0.615892
cg15188268	5	128795183	N_Shore	NA	ICshore	-919	ADAMTS19	0.74819	0.79804	0.816259	0.727002	0.851664	0.88484	0.897445	0.747393
cg17476910	1	147806172	N_Shore	NA	IC	5049	BC041003	0.234606	0.244443	0.233182	0.209238	0.427759	0.455473	0.481264	0.411524
cg10136560	4	140737518		TRUE	IC	-21931	7SK	0.614927	0.591773	0.289602	0.540006	0.750198	0.699639	0.372068	0.565378
cg09321109	16	2087555	N_Shore	NA	LC	4291	SLC9A3R2	0.648887	0.91188	0.899416	0.851983	0.767256	0.91171	0.912578	0.792614
cg16138690	2	240153337	N_Shore	NA	IC	-36184	MGC16025	0.336343	0.443613	0.472425	0.622251	0.147277	0.354808	0.387288	0.509636
cg17095731	1	53794313	S_Shore	NA	ICshore	409	AK097571	0.347587	0.395423	0.4488	0.453469	0.457136	0.535325	0.522277	0.520145
cg11565512	5	126627355	S_Shore	NA	ICshore	900	MEGF10	0.669118	0.694938	0.690327	0.561283	0.782017	0.782043	0.798978	0.576752
cg04500896	2	74775717	N_Shore	NA	HC	-429	DOK1	0.460916	0.390822	0.417585	0.437058	0.577153	0.484523	0.504372	0.476598
cg15247329	7	2764246		NA	IC	22137	AMZ1	0.594812	0.759995	0.767999	0.820216	0.369789	0.589197	0.644256	0.748965
cg09341448	19	49164383	N_Shore	NA	ICshore	11881	NTN5	0.47368	0.268933	0.209431	0.255821	0.326492	0.188924	0.164946	0.178285
cg02001279	19	940967	Island	TRUE	HC	14931	ARID3A	0.855442	0.80905	0.896349	0.537896	0.683726	0.650672	0.628422	0.440794
cg09761230	7	65667381	N_Shelf	NA	LC	-2877	TPST1	0.417545	0.216299	0.252316	0.203976	0.27805	0.158174	0.178549	0.12051
cg15840151	10	124459681		NA	LC	-343	C10orf120	0.441025	0.411947	0.395377	0.363831	0.575308	0.446062	0.447495	0.394908
cg19023977	5	95276578		TRUE	LC	21197	ELL2	0.662944	0.922201	0.919806	0.884465	0.807019	0.915333	0.925608	0.89919
cg00465247	13	50703477	N_Shore	NA	HC	-3800	DLEU2	0.177818	0.446215	0.505188	0.426899	0.323755	0.661476	0.67546	0.571175
cg12843033	21	45706043	Island	NA	HC	281	AIRE	0.637663	0.764333	0.776574	0.640238	0.756271	0.808606	0.804146	0.618589
cg24325215	18	3258800	N_Shelf	NA	LC	-3310	MYL12B	0.908698	0.807471	0.816319	0.753909	0.647454	0.800041	0.824459	0.642698
cg09648727	17	79361742	S_Shore	TRUE	HC	-11797	BAHCC1	0.692305	0.599025	0.558434	0.528464	0.823445	0.70995	0.650544	0.584441
cg11864574	10	22635028	S_Shore	NA	HC	655	SPAG6	0.331094	0.402068	0.446255	0.407539	0.471328	0.566034	0.582911	0.458842
cg20925383	13	50702410	N_Shore	NA	HC	-2733	DLEU2	0.839292	0.907874	0.937272	0.857921	0.949461	0.950288	0.95067	0.926368
cg27051129	13	51417977	Island	NA	HC	-92	DLEU7	0.513803	0.565748	0.595242	0.554834	0.667684	0.699766	0.69925	0.599039
cg16586538	6	30569105		TRUE	LC	15915	PPP1R10	0.807247	0.778686	0.820193	0.789305	0.700271	0.675811	0.768914	0.681763
cg10308785	17	46673625	Island	NA	HC	306	LOC404266	0.086094	0.152032	0.143658	0.106336	0.189465	0.255081	0.288295	0.173967
cg05960182	1	16160360	N_Shore	NA	LC	-13998	SPEN	0.349395	0.586189	0.566386	0.506712	0.221131	0.47679	0.481743	0.376089
cg15777760	16	29832180	S_Shelf	NA	LC	361	BC029255	0.504343	0.837645	0.825097	0.799389	0.366869	0.805297	0.793648	0.697719
cg11960708	6	26226256	S_Shore	TRUE	IC	874	HIST1H3E	0.809896	0.92566	0.933857	0.870549	0.92454	0.939573	0.93988	0.893116
cg02522196	12	44226393	N_Shelf	NA	LC	-3568	TMEM117	0.247701	0.0622893	0.0691767	0.336955	0.0996174	0.0388143	0.0403389	0.149983
cg25096368	12	54150616		TRUE	LC	-29309	CALCOCO1	0.595101	0.523858	0.553104	0.461419	0.699212	0.627284	0.649401	0.485498
cg04952324	7	73727108		TRUE	IC	23304	CLIP2	0.756072	0.597804	0.549899	0.642335	0.608706	0.445579	0.36468	0.512862
cg26531804	15	41135847	Island	NA	HC	-398	SPINT1	0.624949	0.557145	0.576953	0.546889	0.735295	0.601745	0.628246	0.574136
cg08369079	6	106551623		NA	LC	4887	PRDM1	0.509569	0.741584	0.713563	0.668143	0.343306	0.622784	0.629992	0.476171
cg10447977	3	64598405		TRUE	LC	3441	ADAMTS9	0.498702	0.52988	0.368172	0.575946	0.684708	0.678565	0.412426	0.537041
cg01571001	3	128215433	Island	NA	HC	-3403	GATA2	0.674139	0.759852	0.813262	0.453032	0.863773	0.922877	0.922874	0.55699
cg18750087	10	43522143		TRUE	IC	-50373	RET	0.457538	0.452286	0.459404	0.362388	0.600918	0.544401	0.572239	0.456202
cg07349348	8	142253047		NA	LC	11178	SLC45A4	0.808642	0.884343	0.904303	0.79041	0.669291	0.891565	0.887427	0.743678
cg05232694	20	48809539	S_Shore	NA	LC	2420	CEBPB	0.472053	0.206914	0.201709	0.257828	0.572135	0.229905	0.238211	0.315791
cg11021222	12	97300417	N_Shore	NA	LC	-583	NEDD1	0.636761	0.873795	0.88381	0.873931	0.445555	0.805197	0.83365	0.816841
cg04685228	5	172462626		TRUE	LC	14898	SNORA74B	0.686743	0.792243	0.0647305	0.770515	0.517487	0.588844	0.0522348	0.500149
cg26246947	1	45191110	S_Shore	NA	ICshore	-14379	KIF2C	0.682679	0.460718	0.577087	0.617906	0.56303	0.373753	0.553974	0.616455
cg03284879	3	193894498		TRUE	IC	40568	HES1	0.69594	0.675454	0.681981	0.589434	0.814526	0.783818	0.798635	0.633832
cg13348944	11	118047121		NA	IC	216	SCN2B	0.636334	0.73685	0.749984	0.608641	0.761792	0.791588	0.799533	0.548268
cg02807984	11	722258	S_Shore	NA	ICshore	333	EPS8L2	0.298627	0.174694	0.182691	0.216976	0.161342	0.116058	0.116791	0.108953
cg06639870	2	152954155	N_Shore	NA	ICshore	1080	CACNB4	0.281243	0.393572	0.388624	0.283996	0.420003	0.505394	0.483605	0.308559
cg27178772	6	89794756	S_Shelf	NA	LC	3202	PNRC1	0.812932	0.851755	0.892766	0.852793	0.712728	0.862061	0.898396	0.824438
cg08457421	22	31536431		TRUE	IC	38	PLA2G3	0.568628	0.576916	0.606348	0.574127	0.682946	0.671515	0.682375	0.626039
cg21844144	11	68920550		TRUE	IC	-62141	BC064339	0.552194	0.38449	0.491043	0.325988	0.696493	0.538678	0.629255	0.390609
cg22190721	16	68269295	Island	NA	HC	841	ESRP2	0.562965	0.414707	0.426064	0.40982	0.677284	0.541795	0.546915	0.520759
cg13741394	18	43417389	Island	TRUE	HC	8334	SIGLEC15	0.66222	0.739366	0.746634	0.660236	0.768386	0.798213	0.812417	0.655471
cg16356456	7	73720870	Island	TRUE	IC	17066	CLIP2	0.557568	0.78736	0.801185	0.748425	0.388431	0.611266	0.565919	0.574794
cg06759518	3	72496799	Island	NA	HC	-1025	RYBP	0.439095	0.413257	0.444641	0.440691	0.549604	0.535793	0.539621	0.499999
cg15772157	10	22766320	Island	NA	HC	-39462	LOC100499489	0.18629	0.108878	0.153895	0.148812	0.287462	0.22319	0.261347	0.22526
cg26118326	1	150547677	N_Shelf	NA	LC	4409	MCL1	0.458693	0.932939	0.906328	0.855715	0.247426	0.927992	0.917683	0.849685
cg27241808	6	114180814	Island	NA	HC	2288	MARCKS	0.107533	0.0816249	0.0755114	0.0518599	0.229613	0.137949	0.127236	0.128178
cg03626672	2	237478664	S_Shore	NA	IC	197	AK023507	0.434484	0.626936	0.644506	0.527697	0.577079	0.764968	0.782417	0.56863
cg15600430	3	127630383	N_Shelf	NA	IC	-3934	KBTBD12	0.618484	0.647273	0.662199	0.60218	0.735973	0.727564	0.760669	0.645866
cg11050612	3	149374066	N_Shore	NA	LC	-740	AK309441	0.731978	0.788642	0.819531	0.685172	0.845098	0.877308	0.882766	0.664482
cg24524285	11	64405919	Island	NA	IC	4868	NRXN2	0.237655	0.212729	0.249306	0.173402	0.357723	0.319195	0.343545	0.233455
cg01307684	4	80886143	Island	TRUE	HC	106665	ANTXR2	0.725312	0.906575	0.908405	0.847387	0.882066	0.939794	0.957249	0.861723
cg06336535	19	17877528	Island	NA	IC	4017	FCHO1	0.468216	0.127087	0.141306	0.133078	0.583575	0.165414	0.20546	0.206896
cg22218709	7	4723740	S_Shore	NA	IC	1811	FOXK1	0.214316	0.239616	0.0704262	0.367405	0.110415	0.103232	0.0492764	0.248074
cg14525247	9	131154899	Island	NA	HC	0	MIR2964A	0.663924	0.506327	0.497646	0.46644	0.777668	0.625929	0.627797	0.574279
cg06454226	18	2572965	S_Shore	NA	LC	1456	NDC80	0.47137	0.662869	0.675416	0.663784	0.610132	0.734789	0.745444	0.610737
cg02021288	16	11435867	N_Shelf	NA	LC	-3443	RMI2	0.729028	0.880451	0.898745	0.773382	0.574789	0.865808	0.900632	0.733188
cg14004685	11	1750302		NA	IC	21522	IFITM10	0.814375	0.909798	0.881858	0.872038	0.670931	0.907241	0.881517	0.825513
cg12743470	14	74815085		NA	IC	-80	VRTN	0.473159	0.55546	0.595852	0.514964	0.580019	0.641116	0.666926	0.537013
cg12863693	15	85201151	N_Shore	NA	HC	651	NMB	0.38454	0.304636	0.343343	0.312486	0.495185	0.395719	0.441718	0.404003
cg16912563	10	77157423	Island	TRUE	HC	-3862	ZNF503-AS2	0.542843	0.695645	0.742081	0.635256	0.71346	0.855461	0.866195	0.717396
cg27645294	17	21795257		NA	IC	-30112	FAM27L	0.877089	0.831773	0.87078	0.797882	0.763548	0.735352	0.747055	0.692062
cg23348372	2	86282139		NA	IC	-10606	POLR1A	0.623183	0.910745	0.926073	0.886744	0.735831	0.922032	0.922021	0.875274
cg19228034	7	92672812	Island	NA	IC	62598	SAMD9	0.498615	0.386482	0.413343	0.384366	0.62565	0.490667	0.515156	0.490559
cg04638265	10	14628301		TRUE	LC	-14113	FAM107B	0.440476	0.69432	0.724024	0.596026	0.3128	0.671529	0.717676	0.484802
cg03680932	6	16306683		NA	IC	67873	GMPR	0.816148	0.82583	0.80243	0.760943	0.930128	0.925909	0.900614	0.87819
cg08820801	19	39465821	N_Shore	NA	HC	559	FBXO17	0.571784	0.519515	0.52667	0.496426	0.680934	0.644945	0.654668	0.510855
cg01028142	2	7004578	N_Shore	NA	LC	1358	CMPK2	0.653171	0.859015	0.823908	0.782882	0.766023	0.866372	0.824718	0.70505
cg08822897	11	64258103		NA	IC	-64994	SLC22A11	0.559657	0.911579	0.938885	0.790852	0.311721	0.927159	0.937976	0.685973
cg13530377	2	235902088		NA	IC	-2658	BC148242	0.564494	0.837478	0.291245	0.699121	0.705053	0.866835	0.366921	0.669897
cg00591949	3	191048439	S_Shore	NA	LC	-114	UTS2D	0.645109	0.675248	0.645594	0.637609	0.77017	0.767339	0.756133	0.692226
cg08089567	21	45705994	Island	NA	HC	232	AIRE	0.357991	0.46968	0.547193	0.412664	0.505088	0.591536	0.61914	0.473452
cg27179866	6	27740120		TRUE	IC	-5543	TRNA_Met	0.178169	0.22238	0.214006	0.213909	0.280632	0.278956	0.280059	0.273426
cg00660384	10	43746736		TRUE	LC	15631	RASGEF1A	0.622211	0.642197	0.643157	0.56391	0.740013	0.687545	0.689304	0.567858
cg11146208	15	94163044		TRUE	LC	193491	DQ601182	0.85337	0.886756	0.886159	0.84994	0.746606	0.871856	0.884615	0.788024
cg08122899	3	49499574		TRUE	LC	-6561	DAG1	0.594072	0.689889	0.701035	0.481094	0.710035	0.763772	0.760431	0.463437
cg10723746	19	2332499	N_Shore	NA	LC	3871	SPPL2B	0.413477	0.584258	0.682773	0.679954	0.307964	0.475384	0.507588	0.551834
cg14090409	17	80067151		NA	IC	-11045	FASN	0.676306	0.75647	0.782224	0.791406	0.7782	0.815323	0.836187	0.788916
cg24404329	7	115849899	N_Shore	NA	LC	-647	TES	0.573017	0.909499	0.906855	0.85233	0.45222	0.906281	0.906694	0.798724
cg02041946	3	194866144		NA	IC	-23220	XXYLT1	0.781916	0.855049	0.864222	0.775957	0.888742	0.859048	0.868457	0.735311
cg13687834	10	3514783		TRUE	LC	153897	BC037918	0.692212	0.548952	0.528763	0.401011	0.519471	0.22917	0.232123	0.209028
cg10599438	19	844589	N_Shore	NA	HC	1249	PRTN3	0.194884	0.0756813	0.083948	0.19117	0.419198	0.0814726	0.087341	0.431362
cg09138133	7	41741428	N_Shelf	TRUE	LC	-1221	INHBA	0.721822	0.843349	0.886931	0.644897	0.840232	0.869578	0.896905	0.718275
cg25370658	6	7673306		TRUE	LC	-53704	BMP6	0.746543	0.771442	0.808973	0.801128	0.84906	0.874122	0.884385	0.822805
cg00501467	6	13015202	Island	TRUE	ICshore	280616	LOC100130357	0.572496	0.674441	0.670921	0.649176	0.678674	0.720415	0.745196	0.616656
cg06499368	6	6725372		TRUE	IC	254	BC039678	0.740032	0.244191	0.554536	0.535303	0.842985	0.198431	0.629771	0.651861
cg11744304	7	100875822	Island	NA	IC	5283	CLDN15	0.619661	0.771909	0.798559	0.707774	0.779518	0.818949	0.828244	0.831307
cg02010738	19	2095466	Island	NA	ICshore	803	MOB3A	0.408016	0.504927	0.48835	0.478626	0.304152	0.466912	0.441808	0.409094
cg14188840	7	27220398	S_Shore	NA	LC	-518	HOXA10-HOXA9	0.670762	0.727733	0.769324	0.660402	0.772464	0.805675	0.829643	0.681485
cg01787084	16	87371097	S_Shelf	NA	IC	-20071	C16orf95	0.85455	0.496373	0.438158	0.591355	0.743269	0.244282	0.216682	0.327005
cg20229014	8	134529378		TRUE	LC	54805	ST3GAL1	0.263103	0.299286	0.260868	0.198336	0.145149	0.183469	0.158035	0.108626
cg22324029	6	32908466		TRUE	LC	381	HLA-DMB	0.649583	0.485935	0.376551	0.36672	0.483154	0.310711	0.262442	0.248595
cg26766885	7	96220185		TRUE	LC	73465	LOC100506136	0.489542	0.498959	0.585134	0.39974	0.598731	0.592078	0.638649	0.439652
cg13172549	7	27153636	Island	NA	HC	5578	HOXA3	0.671228	0.788596	0.83794	0.731532	0.815818	0.839935	0.851213	0.787306
cg17406248	9	97807693	Island	TRUE	IC	26521	AL137535	0.695391	0.729579	0.749968	0.687265	0.79849	0.8255	0.834562	0.70185
cg09160359	15	81294865	Island	NA	HC	1571	MESDC1	0.697257	0.854387	0.85858	0.799506	0.81876	0.892962	0.893025	0.801746
cg24593138	1	19687988		NA	IC	-12561	AX748283	0.678177	0.905532	0.901387	0.839595	0.563755	0.885147	0.899726	0.776417
cg00118978	3	14597418	Island	TRUE	IC	-13830	GRIP2	0.249864	0.248055	0.28748	0.164268	0.356956	0.362244	0.331011	0.222547
cg21644740	6	29599248	N_Shore	NA	IC	914	GABBR1	0.139675	0.205099	0.233686	0.180648	0.245229	0.422734	0.422961	0.247041
cg24420089	11	457304	N_Shore	NA	IC	7025	PTDSS2	0.404393	0.557716	0.463048	0.654441	0.287517	0.48187	0.367692	0.538005
cg00162064	1	44998151		TRUE	LC	-99552	RNF220	0.693902	0.437891	0.574887	0.502783	0.584902	0.391191	0.480221	0.382699
cg06893273	17	46604774	Island	NA	HC	3498	HOXB1	0.220094	0.156675	0.177938	0.184366	0.328558	0.238532	0.294299	0.216243
cg23470729	5	140725964	S_Shore	NA	HC	2364	PCDHGA3	0.574318	0.552199	0.557183	0.54144	0.415219	0.395006	0.392605	0.354227
cg09584358	17	14201680	N_Shore	NA	HC	-2825	HS3ST3B1	0.450283	0.55963	0.611815	0.564552	0.590032	0.701639	0.711271	0.605468
cg14962509	1	36039655	Island	TRUE	HC	685	TFAP2E	0.519881	0.583899	0.673728	0.669298	0.686625	0.743915	0.744712	0.748371
cg16717549	21	45705699	Island	NA	HC	-63	AIRE	0.476147	0.530517	0.594204	0.478607	0.628087	0.624099	0.638454	0.601306
cg09953425	20	33451149	Island	TRUE	HC	9512	GGT7	0.7487	0.763738	0.801441	0.672865	0.84993	0.860044	0.862324	0.719378
cg12421110	13	42035731	S_Shelf	NA	LC	4190	C13orf15	0.618991	0.848718	0.889294	0.892162	0.498353	0.847184	0.894848	0.823506
cg16983084	7	127117859		TRUE	LC	-85092	ZNF800	0.692075	0.755126	0.765881	0.691048	0.532349	0.718228	0.74105	0.544358
cg00558749	1	1713950	Island	TRUE	IC	-2442	NADK	0.586235	0.339616	0.345917	0.387371	0.690146	0.402283	0.403267	0.418082
cg22980293	10	126158010		NA	IC	7670	LHPP	0.501003	0.624457	0.612244	0.620413	0.363393	0.458403	0.461422	0.453801

## Sheet: prematurityDM_granulocytes
Additional file 2. Location and genomic context of prematurity-DM sites (FDR <5%, |Δβ| >0.10) identified in granulocytes
cg_identifier	Chr	Loc	CGI_rel	Enhancer	CG_density	Dist_closest_TSS	Closest_TSS_gene_name	CD3T_preterm_beta	G_preterm_beta	Mo_preterm_beta	RBC_preterm_beta	CD3T_term_beta	G_term_beta	Mo_term_beta	RBC_term_beta
cg11783834	8	27469331	N_Shelf	TRUE	LC	-63	CLU	0.51109	0.426154	0.380692	0.359551	0.554906	0.10968	0.115173	0.256175
cg13488078	8	27469338	N_Shelf	TRUE	LC	-70	CLU	0.42929	0.413123	0.399207	0.385924	0.457862	0.167207	0.181157	0.319806
cg18897025	5	110413671		NA	LC	6282	TSLP	0.960657	0.890133	0.751933	0.845152	0.955037	0.547805	0.430372	0.807662
cg12729838	8	27469186	N_Shelf	TRUE	LC	82	CLU	0.481904	0.391906	0.407942	0.303838	0.499466	0.168526	0.226703	0.26174
cg18183624	17	47076904	S_Shore	NA	LC	2131	IGF2BP1	0.626396	0.0919207	0.113436	0.10645	0.600757	0.408329	0.540848	0.404323
cg01195214	16	1362243	N_Shore	TRUE	IC	-1752	UBE2I	0.69624	0.199335	0.288493	0.196327	0.772782	0.55359	0.585719	0.526018
cg24095374	5	176799366		NA	LC	5052	RGS14	0.117931	0.220263	0.349144	0.436767	0.0687788	0.0669546	0.204433	0.369822
cg19029445	17	907732	N_Shelf	NA	IC	7376	TIMM22	0.874501	0.535555	0.606313	0.500025	0.914832	0.763745	0.799236	0.677807
cg00602416	10	21797819	Island	NA	HC	-6120	AK055656	0.573578	0.644346	0.727239	0.678731	0.80173	0.890989	0.898144	0.730515
cg07835443	16	89734986	Island	NA	LC	10741	C16orf55	0.558753	0.758244	0.70318	0.694658	0.369202	0.323746	0.279194	0.334757
cg24401487	1	230416880	S_Shore	NA	IC	19265	GALNT2	0.404344	0.632515	0.546335	0.546152	0.403239	0.394525	0.346734	0.340059
cg01790646	2	240321229	N_Shore	NA	LC	1414	HDAC4	0.143814	0.344146	0.322377	0.325144	0.108128	0.144135	0.127274	0.107985
cg24908802	5	144726601		TRUE	LC	488298	PRELID2	0.467935	0.30582	0.378194	0.331338	0.58716	0.618375	0.657317	0.458848
cg13066703	1	211526705		NA	LC	7000	TRAF5	0.0767396	0.45416	0.433021	0.599172	0.0613209	0.17416	0.198557	0.364753
cg22877452	1	61517876	N_Shore	NA	IC	-25069	NFIA	0.0918951	0.200115	0.258526	0.368305	0.146347	0.499377	0.512121	0.623187
cg16292768	8	27467783		TRUE	LC	1091	CLU	0.94097	0.902692	0.922501	0.849283	0.951189	0.714685	0.893148	0.790182
cg25960854	19	1160184	S_Shore	NA	LC	14098	SBNO2	0.899411	0.761003	0.788645	0.784886	0.872785	0.505082	0.578808	0.73697
cg07408552	17	40611995	S_Shore	NA	LC	1134	ATP6V0A1	0.457669	0.38419	0.350031	0.23337	0.305248	0.118218	0.0888747	0.0746425
cg16725984	16	89735184	Island	NA	LC	10939	C16orf55	0.908175	0.913148	0.906486	0.84559	0.823988	0.606744	0.557615	0.55747
cg17901584	1	55353706	S_Shore	NA	LC	-785	DHCR24	0.812367	0.541822	0.512976	0.654687	0.838134	0.246227	0.326212	0.639795
cg19478223	4	141264602		NA	LC	6	SCOC	0.684131	0.429935	0.367175	0.304771	0.509124	0.122098	0.119827	0.110478
cg15871215	5	81402204		TRUE	LC	118827	BC018651	0.504785	0.340146	0.335193	0.601852	0.561349	0.8386	0.884126	0.793781
cg18537222	3	12435731		TRUE	LC	14529	PPARG	0.959347	0.434003	0.405488	0.712369	0.959318	0.156613	0.202116	0.670652
cg21926626	8	143382226	S_Shelf	NA	IC	53898	TSNARE1	0.950224	0.910617	0.917852	0.849888	0.930145	0.706735	0.691093	0.656279
cg13687834	10	3514783		TRUE	LC	153897	BC037918	0.692212	0.548952	0.528763	0.401011	0.519471	0.22917	0.232123	0.209028
cg07770777	13	113528375		NA	IC	-7594	AK025511	0.919888	0.796628	0.816572	0.701373	0.907755	0.561286	0.62822	0.495707
cg11254532	1	61520399	S_Shore	NA	ICshore	-22546	NFIA	0.400501	0.576011	0.611905	0.554766	0.58076	0.800074	0.825962	0.69797
cg09113483	1	61517807	N_Shore	NA	IC	-25138	NFIA	0.051521	0.0940521	0.106688	0.159971	0.0783223	0.406952	0.405157	0.446405
cg06474225	10	124228770		TRUE	LC	7730	HTRA1	0.925343	0.631293	0.111548	0.624554	0.933083	0.275509	0.0617651	0.614335
cg00102731	20	2729245	N_Shore	TRUE	LC	52047	CPXM1	0.508194	0.641767	0.666281	0.63756	0.690164	0.795563	0.786409	0.73309
cg07116972	3	32463713		TRUE	LC	30551	CMTM7	0.633923	0.138546	0.0354811	0.214992	0.635647	0.0370015	0.0286024	0.212503
cg11360522	13	113379828	N_Shelf	TRUE	LC	29179	BC041346	0.237319	0.718385	0.625985	0.688836	0.226901	0.488201	0.405626	0.453358
cg01593345	12	12932730		TRUE	LC	-5810	APOLD1	0.78019	0.180778	0.419731	0.318352	0.790441	0.0511672	0.352819	0.272996
cg15029631	12	52078762		NA	LC	-1389	SCN8A	0.957615	0.829787	0.918161	0.826101	0.959001	0.487124	0.883873	0.734504
cg19607845	6	52934457	S_Shelf	NA	LC	-1313	FBXO9	0.912846	0.444724	0.857823	0.64037	0.921915	0.135609	0.812951	0.637495
cg00791854	1	154392070		TRUE	IC	14402	IL6R	0.674376	0.235641	0.263589	0.51515	0.676432	0.0967006	0.190593	0.455786
cg03048432	14	51290751		NA	LC	7088	NIN	0.903229	0.836818	0.791601	0.803847	0.849353	0.678059	0.593269	0.575477
cg12001120	2	219751342	S_Shelf	NA	LC	6088	WNT10A	0.510032	0.524766	0.585522	0.480557	0.607259	0.721859	0.726427	0.54435
cg06870470	19	11315767	N_Shelf	NA	LC	4012	DOCK6	0.865021	0.489511	0.487497	0.570251	0.762283	0.144337	0.128527	0.269364
cg06654079	16	21169179	N_Shore	NA	LC	-732	TMEM159	0.866014	0.268402	0.598731	0.576037	0.853289	0.0937329	0.546926	0.645398
cg27246744	3	31746590		TRUE	LC	125133	OSBPL10	0.556097	0.338004	0.311539	0.407134	0.482998	0.132278	0.127567	0.23962
cg25254074	6	41607326	S_Shore	NA	ICshore	1129	MDFI	0.661788	0.715388	0.710336	0.61524	0.797912	0.837182	0.811683	0.62894
cg07738730	17	47077165	S_Shore	NA	LC	2392	IGF2BP1	0.597669	0.224796	0.263176	0.191507	0.613363	0.530524	0.57159	0.435048
cg25174412	12	105803653		TRUE	LC	79240	C12orf75	0.439596	0.303697	0.160119	0.367154	0.379347	0.127526	0.0687181	0.171083
cg24737761	6	106245659		TRUE	LC	-288535	PRDM1	0.931472	0.309169	0.875296	0.732221	0.946804	0.118487	0.860765	0.771078
cg03008387	20	62089152	N_Shelf	NA	LC	14841	KCNQ2	0.392035	0.302765	0.240385	0.321683	0.22813	0.117283	0.0971193	0.124838
cg06465076	5	96027378		TRUE	LC	-4110	CAST	0.949995	0.326175	0.799106	0.724436	0.959965	0.110817	0.853623	0.750806
cg01288724	5	142575122		TRUE	LC	85074	JA682567	0.876867	0.37251	0.241987	0.545124	0.879836	0.140633	0.164283	0.569141
cg11480278	17	83580	N_Shore	NA	IC	-52160	DOC2B	0.334279	0.04354	0.04354	0.102889	0.578597	0.404955	0.159559	0.390915
cg23062810	7	73720808	Island	TRUE	IC	17004	CLIP2	0.467751	0.752387	0.7076	0.640122	0.308412	0.51132	0.454964	0.461237
cg19103429	7	92460784	N_Shore	NA	LC	2447	CDK6	0.411101	0.55569	0.520289	0.496204	0.349957	0.171212	0.187595	0.180237
cg17924072	19	1075067	Island	NA	IC	-2374	HMHA1	0.0553739	0.323089	0.19619	0.29976	0.0507786	0.0919948	0.0586846	0.12771
cg21132686	20	22795774		NA	LC	-130260	AK055550	0.339342	0.493564	0.440301	0.516579	0.256027	0.309386	0.276493	0.335527
cg19744173	2	112913178	N_Shelf	TRUE	LC	17217	FBLN7	0.329738	0.620605	0.566506	0.586741	0.285772	0.379876	0.328705	0.429829
cg02776498	11	73054185	Island	NA	HC	-33219	RELT	0.663223	0.677919	0.713872	0.604015	0.776114	0.819899	0.815183	0.669677
cg15630458	8	142986649	S_Shore	TRUE	LC	-271050	MIR4472-1	0.458193	0.455033	0.524165	0.427802	0.635999	0.698344	0.714765	0.588143
cg27518892	16	57566936	N_Shelf	NA	LC	3541	CCDC102A	0.206088	0.600534	0.536327	0.504553	0.16218	0.397629	0.362176	0.346609
cg08731696	1	59280489	Island	TRUE	HC	29667	LOC100131060	0.549095	0.216621	0.232653	0.322854	0.726143	0.469387	0.481419	0.565484
cg21163444	12	54765670	S_Shore	TRUE	LC	-7400	GPR84	0.916671	0.69742	0.683088	0.728963	0.926102	0.512613	0.590692	0.647132
cg20593826	1	59280370	Island	TRUE	HC	29548	LOC100131060	0.24515	0.104685	0.112161	0.139932	0.44364	0.266679	0.261204	0.297444
cg27059598	10	21797661	Island	NA	HC	-6278	AK055656	0.78699	0.723812	0.772539	0.753374	0.872578	0.851827	0.86063	0.793422
cg10713589	4	119989952		TRUE	LC	35944	Myopodin	0.905406	0.875784	0.807837	0.706771	0.878366	0.585171	0.510516	0.386599
cg17133774	1	6198667	N_Shelf	NA	IC	5548	CHD5	0.675323	0.503441	0.438091	0.452069	0.54494	0.15583	0.129814	0.152021
cg08943494	11	36422615		NA	IC	69	PRR5L	0.869585	0.865065	0.869383	0.72447	0.844212	0.602911	0.570382	0.51233
cg08991643	3	194014928	Island	TRUE	HC	15665	LOC100131551	0.480993	0.443215	0.508052	0.459116	0.651426	0.644148	0.655492	0.577591
cg10239319	4	6073656		TRUE	LC	-82282	FLJ46481	0.838504	0.771396	0.748881	0.618187	0.843184	0.578343	0.568837	0.47025
cg02404304	6	2752090		NA	LC	-936	MYLK4	0.81473	0.442514	0.377493	0.180222	0.729344	0.155376	0.103925	0.122881
cg08817867	17	19656554		TRUE	LC	-4808	ALDH3A1	0.902187	0.602513	0.372774	0.640103	0.84919	0.245472	0.127946	0.394386
cg02461269	6	156509874		TRUE	LC	359246	TRNA_Pseudo	0.830084	0.337692	0.386895	0.37974	0.826791	0.198324	0.273662	0.312753
cg01611622	19	36020306	N_Shelf	NA	LC	-1053	SBSN	0.286528	0.245919	0.202832	0.311759	0.232184	0.12725	0.108484	0.235503
cg21861151	2	239478365		NA	IC	-14225	LOC151171	0.693654	0.191345	0.421371	0.486196	0.701973	0.0784526	0.254554	0.515254
cg23213887	5	127872767	Island	NA	HC	968	FBN2	0.137434	0.0675039	0.104606	0.0907791	0.194412	0.184679	0.192146	0.171001
cg09540738	8	81080281	N_Shelf	NA	LC	3064	TPD52	0.847095	0.876527	0.920348	0.782166	0.791643	0.723115	0.906249	0.786758
cg21842274	5	76248637	N_Shore	NA	LC	-42	CRHBP	0.945321	0.784412	0.789592	0.601057	0.939339	0.503599	0.537213	0.404002
cg02384911	17	907886	N_Shelf	NA	IC	7530	TIMM22	0.842479	0.706451	0.734609	0.663581	0.859282	0.822562	0.827288	0.693418
cg09561830	13	100007116		NA	LC	-1268	MIR623	0.942991	0.690528	0.885624	0.821062	0.949162	0.434331	0.798814	0.824419
cg13984040	12	125258948		NA	IC	-23360	JA428959	0.824727	0.178146	0.0713452	0.642223	0.825348	0.0569208	0.0726668	0.707893
cg03746015	16	11141000		TRUE	LC	-78835	CLEC16A	0.897497	0.877759	0.860165	0.771514	0.932581	0.677963	0.671832	0.624419
cg04347477	12	125002007	Island	NA	ICshore	833	NCOR2	0.718219	0.841745	0.837822	0.772967	0.563549	0.516041	0.486584	0.39058
cg12424598	1	151788227		NA	LC	10326	RORC	0.243195	0.355283	0.310722	0.381995	0.225634	0.192215	0.132209	0.140989
cg23188579	4	141264558		NA	LC	-38	SCOC	0.572945	0.245403	0.213319	0.168245	0.423168	0.0856625	0.0710268	0.098921
cg23378033	12	65672031	N_Shore	NA	ICshore	-391	MSRB3	0.929014	0.671936	0.678566	0.628814	0.925442	0.423173	0.462516	0.442826
cg14648237	17	64422393		TRUE	LC	-9421	BC033554	0.883587	0.167674	0.370224	0.481111	0.863349	0.0551478	0.456905	0.494746
cg22312904	8	144639260	N_Shore	NA	HC	-822	GSDMD	0.75997	0.557026	0.710377	0.654571	0.78507	0.333455	0.661749	0.644264
cg12155036	3	194015171	S_Shore	TRUE	HC	15422	LOC100131551	0.34458	0.362596	0.38307	0.37224	0.469453	0.494333	0.504986	0.492291
cg02430430	15	74532450		TRUE	LC	3784	CCDC33	0.867153	0.668525	0.62701	0.548822	0.84885	0.437333	0.401485	0.361148
cg17641443	17	71258045		NA	LC	-26	CPSF4L	0.888723	0.556762	0.843878	0.628535	0.875646	0.738598	0.86304	0.611312
cg15058210	2	240196877	Island	NA	IC	23457	HDAC4	0.718069	0.244138	0.349249	0.55577	0.752424	0.0963064	0.226245	0.577411
cg13586051	3	58200471		NA	LC	-73	DNASE1L3	0.692202	0.595839	0.355472	0.581237	0.66098	0.406289	0.245829	0.44644
cg14557185	3	149374763	Island	NA	HC	-43	AK309441	0.154915	0.168429	0.246724	0.155286	0.34032	0.516539	0.564232	0.384127
cg19991046	8	142183677	Island	TRUE	IC	-10909	DENND3	0.733038	0.154372	0.298435	0.535858	0.722679	0.0443298	0.3328	0.628859
cg13492133	1	183516266		TRUE	LC	43473	NCF2	0.874318	0.249797	0.379169	0.36682	0.900103	0.472869	0.62175	0.543799
cg26542567	8	142986670	S_Shelf	TRUE	LC	-271029	MIR4472-1	0.685297	0.686497	0.724493	0.619782	0.841771	0.865899	0.881511	0.755333
cg03363565	16	474528	N_Shore	NA	ICshore	-1139	RAB11FIP3	0.855114	0.175816	0.306741	0.602979	0.854578	0.0500587	0.253423	0.670677
cg13641317	3	127255552		TRUE	IC	251	BX537548	0.156846	0.481525	0.426111	0.538029	0.162986	0.249148	0.190995	0.247077
cg22833612	2	9487886		TRUE	LC	75493	ITGB1BP1	0.953064	0.609268	0.118976	0.678705	0.962539	0.314017	0.0825302	0.738452
cg08576185	16	2055684	S_Shore	NA	LC	-3260	ZNF598	0.910414	0.802967	0.768148	0.721793	0.908693	0.589923	0.579483	0.53037
cg01297180	11	16625289	N_Shore	NA	LC	2249	SOX6	0.586953	0.645945	0.669521	0.676849	0.674659	0.782544	0.775778	0.751736
cg18623216	3	155421970		TRUE	LC	27	PLCH1	0.909307	0.785109	0.723829	0.734678	0.917261	0.560778	0.493587	0.616201
cg24621042	14	94857275		NA	LC	-246	SERPINA1	0.820762	0.580881	0.650224	0.544766	0.809689	0.432921	0.604768	0.526514
cg26077811	11	119232263	N_Shelf	NA	LC	2629	USP2	0.281107	0.408451	0.22784	0.336618	0.361885	0.556059	0.342167	0.40726
cg03706951	17	39465518		NA	LC	-13	KRTAP16-1	0.0450924	0.178201	0.153911	0.213749	0.0403738	0.0622083	0.0796961	0.115912
cg07858848	2	43087177		TRUE	LC	5512	Mir_548	0.727896	0.484564	0.645421	0.403163	0.695989	0.240657	0.519491	0.275568
cg15994604	11	34676683		TRUE	LC	22673	EHF	0.862491	0.164076	0.0474063	0.523395	0.883707	0.0573588	0.0462257	0.537149
cg07813031	1	61298421		TRUE	LC	-7165	AK097193	0.807385	0.790784	0.858274	0.664554	0.685972	0.559807	0.605386	0.364409
cg03610228	10	21799395	S_Shore	TRUE	ICshore	-4544	AK055656	0.116239	0.101767	0.139452	0.136019	0.211145	0.216312	0.200564	0.209851
cg17115737	7	75580813		TRUE	LC	7713	SNORA14A	0.91653	0.766071	0.722933	0.783833	0.930822	0.609119	0.639679	0.749753
cg17477052	10	71596731		TRUE	LC	35088	COL13A1	0.699408	0.663252	0.623648	0.469772	0.676905	0.385128	0.358432	0.267739
cg04505750	1	12774815		NA	LC	-1302	AADACL3	0.797638	0.232924	0.679082	0.429558	0.780147	0.113676	0.682668	0.454055
cg15143809	11	120208324	S_Shore	NA	LC	707	ARHGEF12	0.0742489	0.0788648	0.104966	0.0655437	0.121513	0.211848	0.201865	0.0922225
cg02309841	3	11758425	N_Shelf	NA	LC	3795	VGLL4	0.896306	0.379364	0.769247	0.751948	0.895624	0.153045	0.725265	0.76309
cg01798813	17	3906674	N_Shore	NA	IC	3338	AB062083	0.942494	0.701273	0.882049	0.780142	0.946524	0.838679	0.920386	0.787264
cg27449200	15	80938098		TRUE	LC	-49553	FAM108C1	0.613723	0.613006	0.233149	0.56897	0.694454	0.138254	0.121757	0.522925
cg21081878	21	38334730	N_Shelf	NA	IC	4226	HLCS	0.879058	0.691004	0.693854	0.641981	0.817135	0.465611	0.463963	0.371432
cg19542849	2	100217960		TRUE	IC	-111480	REV1	0.902358	0.734363	0.836563	0.750485	0.933018	0.899082	0.920602	0.791629
cg07810039	1	218524558		NA	LC	5883	TGFB2	0.898912	0.803947	0.761822	0.799946	0.852017	0.621376	0.584013	0.61301
cg11932158	3	155422129		TRUE	LC	-132	PLCH1	0.912493	0.882809	0.862472	0.81367	0.917252	0.761318	0.669241	0.704091
cg08840010	1	8000314	N_Shelf	NA	LC	2911	TNFRSF9	0.922945	0.387014	0.490788	0.670543	0.94237	0.150586	0.370896	0.689935
cg03005293	1	151805241		NA	LC	-893	RORC	0.78949	0.412479	0.369545	0.54206	0.759509	0.232039	0.227521	0.470814
cg16545105	5	76248749	N_Shore	NA	LC	70	CRHBP	0.900318	0.779072	0.75876	0.587862	0.898225	0.561739	0.556851	0.445681
cg17940587	10	89292231		TRUE	LC	24642	MINPP1	0.779132	0.295101	0.212591	0.49213	0.812581	0.114841	0.0905729	0.493982
cg15772157	10	22766320	Island	NA	HC	-39462	LOC100499489	0.18629	0.108878	0.153895	0.148812	0.287462	0.22319	0.261347	0.22526
cg24671734	12	107909364		TRUE	LC	-65269	BTBD11	0.58883	0.275784	0.178584	0.486076	0.568542	0.0976659	0.0838944	0.38342
cg15043384	3	149374761	Island	NA	HC	-45	AK309441	0.302403	0.30917	0.380481	0.303284	0.475682	0.581748	0.598136	0.482433
cg23693749	18	76399434	S_Shore	NA	IC	-340840	SALL3	0.58673	0.552059	0.241353	0.545983	0.75334	0.740352	0.264917	0.603302
cg24020157	10	43697521	N_Shore	TRUE	LC	27666	RASGEF1A	0.835131	0.62055	0.558957	0.664068	0.759558	0.430022	0.389559	0.509578
cg03322353	4	141069770	N_Shore	NA	LC	5463	MAML3	0.957036	0.259007	0.597385	0.536297	0.962583	0.10514	0.535987	0.580969
cg00944421	16	68269483	Island	NA	HC	653	ESRP2	0.309562	0.0913095	0.107617	0.104285	0.452276	0.242585	0.252566	0.221607
cg21876925	1	173175328		TRUE	LC	-631	TNFSF4	0.370464	0.373359	0.305726	0.203503	0.306685	0.19094	0.16349	0.116632
cg13380995	6	37670128	N_Shelf	NA	IC	-4362	MDGA1	0.445395	0.224208	0.283006	0.358796	0.499771	0.357859	0.394701	0.406423
cg00442282	17	38471064	N_Shore	TRUE	LC	-3408	RARA	0.398546	0.370535	0.0852856	0.396608	0.33631	0.157701	0.0742137	0.213239
cg17501395	6	149806331		NA	LC	-183	ZC3H12D	0.201165	0.625223	0.304989	0.623667	0.148737	0.381216	0.195359	0.450904
cg16768376	13	20392608	Island	NA	IC	33722	ZMYM5	0.882659	0.658664	0.716343	0.626522	0.917702	0.811277	0.832972	0.761333
cg23513600	3	171171401		TRUE	LC	6796	TNIK	0.651387	0.59535	0.639005	0.552317	0.737491	0.749596	0.775406	0.644606
cg23357708	19	8580509	S_Shore	NA	ICshore	-1461	ZNF414	0.154422	0.177427	0.0609271	0.486948	0.150076	0.0625033	0.053308	0.457261
cg05879418	5	54455955		NA	LC	-28	GPX8	0.337475	0.270991	0.146417	0.282597	0.411601	0.396151	0.262187	0.350807
cg02657012	6	32812965	S_Shore	NA	LC	-253	PSMB8	0.0453301	0.188672	0.104426	0.311129	0.0429474	0.0645519	0.0508659	0.170443
cg13995774	5	179189810		TRUE	LC	29960	MAML1	0.910735	0.19289	0.545416	0.680298	0.910243	0.0608257	0.514107	0.683354
cg07502417	1	230849801		TRUE	IC	535	AGT	0.150534	0.0947309	0.0556385	0.209604	0.189008	0.209574	0.131492	0.224742
cg22957691	2	36790185		TRUE	LC	31524	FEZ2	0.968725	0.405986	0.172343	0.75979	0.96455	0.149547	0.0917263	0.808168
cg14609407	20	43883172		NA	LC	34	SLPI	0.77043	0.419959	0.399136	0.515205	0.784099	0.268526	0.384034	0.502021
cg27049094	2	75067716		NA	IC	7935	HK2	0.0656629	0.215278	0.449998	0.59094	0.0653047	0.394611	0.528334	0.654179
cg16705546	16	85936666	S_Shelf	NA	IC	349	IRF8	0.101426	0.520046	0.439111	0.563659	0.10607	0.321673	0.274552	0.320446
cg04334723	19	13054427	N_Shelf	NA	IC	-2226	RAD23A	0.871373	0.175723	0.348049	0.595869	0.887822	0.0614995	0.342087	0.679355
cg02584498	2	11674057		NA	LC	-184	GREB1	0.908951	0.279286	0.189818	0.60902	0.915068	0.122523	0.158028	0.667775
cg13941682	4	702545	S_Shelf	NA	LC	2973	PCGF3	0.936929	0.227553	0.698308	0.73882	0.940802	0.566168	0.747586	0.808128
cg01787084	16	87371097	S_Shelf	NA	IC	-20071	C16orf95	0.85455	0.496373	0.438158	0.591355	0.743269	0.244282	0.216682	0.327005
cg18441959	22	22599332		NA	IC	133	VPREB1	0.331839	0.561609	0.476419	0.486177	0.296704	0.416377	0.381387	0.386737
cg02835964	9	127265171	Island	NA	HC	518	NR5A1	0.550415	0.601796	0.630928	0.601083	0.640789	0.749279	0.75112	0.632864
cg05135499	10	21798698	Island	NA	HC	-5241	AK055656	0.538347	0.664779	0.697492	0.665688	0.78067	0.834151	0.838121	0.779685
cg01229865	13	113528751		NA	IC	-7218	AK025511	0.937334	0.81001	0.844974	0.795398	0.928227	0.627842	0.663258	0.579583
cg12125772	5	158531207	N_Shore	NA	ICshore	3518	AK123543	0.830991	0.534394	0.567816	0.497218	0.898457	0.708694	0.716051	0.568077
cg05840541	22	50482925	N_Shore	NA	IC	-31870	IL17REL	0.647747	0.735778	0.727734	0.635392	0.58776	0.610596	0.601874	0.491096
cg16230352	8	42123158		TRUE	IC	-5661	IKBKB	0.868101	0.390821	0.195987	0.474792	0.866513	0.207029	0.113324	0.383584
cg18043514	5	158531132	N_Shore	NA	ICshore	3443	AK123543	0.707649	0.456906	0.495676	0.449907	0.821978	0.614364	0.601899	0.5758
cg07996594	1	25257505	Island	NA	HC	-735	RUNX3	0.662839	0.808519	0.933396	0.884255	0.689104	0.934879	0.95678	0.802015
cg20107506	4	100874826	S_Shelf	NA	LC	3191	LOC256880	0.96265	0.339907	0.487358	0.751996	0.969387	0.084333	0.464133	0.874086
cg02979520	3	48471575	S_Shore	NA	LC	-115	PLXNB1	0.407033	0.350969	0.353059	0.397941	0.360482	0.240911	0.279506	0.337655
cg20789700	4	40589108		TRUE	LC	42775	RBM47	0.91389	0.257705	0.359936	0.582703	0.910613	0.105101	0.294811	0.597043
cg18284022	20	2676474	S_Shore	NA	IC	2951	EBF4	0.641052	0.777933	0.802877	0.700049	0.812596	0.923092	0.91951	0.824432
cg04956801	10	21798341	Island	NA	ICshore	-5598	AK055656	0.689296	0.725295	0.761083	0.756212	0.869911	0.864559	0.88258	0.804643
cg03165356	2	216882347	S_Shelf	NA	LC	-4001	MREG	0.471075	0.652531	0.539979	0.695541	0.538445	0.486846	0.369391	0.575098
cg16675054	5	171616574	S_Shore	NA	ICshore	-1228	STK10	0.950258	0.698066	0.694352	0.734749	0.973445	0.852816	0.872704	0.896713
cg16103712	8	99023869		TRUE	IC	30576	SNORA72	0.914077	0.761104	0.796162	0.627744	0.888494	0.492441	0.487536	0.307985
cg16269196	4	141264721		NA	LC	107	SCOC	0.920095	0.888923	0.862532	0.657204	0.889804	0.666243	0.685317	0.466982
cg00412294	12	97300582	N_Shore	NA	HC	-418	NEDD1	0.0688606	0.169041	0.0994393	0.157672	0.0312779	0.0588822	0.0387754	0.0541276
cg21644740	6	29599248	N_Shore	NA	IC	914	GABBR1	0.139675	0.205099	0.233686	0.180648	0.245229	0.422734	0.422961	0.247041
cg22828383	12	125002191	Island	NA	ICshore	649	NCOR2	0.430406	0.565981	0.551444	0.540871	0.334899	0.365356	0.337128	0.354986
cg15418499	11	112028288		TRUE	LC	-6492	IL18	0.945338	0.658494	0.0857568	0.781314	0.940592	0.381337	0.0547798	0.797548
cg01950511	2	239289051		TRUE	LC	-46574	ASB1	0.855843	0.342879	0.35996	0.571672	0.861763	0.152075	0.310231	0.623151
cg18856198	5	35617740	N_Shore	NA	IC	-248	SPEF2	0.149443	0.079993	0.107947	0.104494	0.200776	0.189408	0.176199	0.1784
cg23342367	8	81077480		TRUE	LC	5865	TPD52	0.941119	0.396266	0.64216	0.745379	0.934011	0.122716	0.464746	0.799133
cg25369553	1	61522373	S_Shelf	TRUE	LC	-20572	NFIA	0.440458	0.41305	0.477319	0.44139	0.533549	0.626006	0.675022	0.534639
cg19760965	3	194868843		NA	IC	-25919	XXYLT1	0.778499	0.751736	0.740558	0.838665	0.648709	0.492881	0.515805	0.687383
cg03725309	1	109757585	S_Shore	NA	LC	1071	SARS	0.711308	0.264168	0.326681	0.422558	0.72268	0.140371	0.286823	0.431153
cg15361231	1	193075191	S_Shore	NA	LC	-4	GLRX2	0.92951	0.208383	0.819051	0.713043	0.942431	0.0700915	0.836606	0.814946
cg13932501	9	94060853		TRUE	LC	63353	AUH	0.934927	0.74563	0.17808	0.753655	0.941755	0.479251	0.0746051	0.71896
cg22500132	1	155162752	N_Shore	NA	ICshore	-46	MUC1	0.107365	0.202046	0.267647	0.113952	0.0961772	0.0696865	0.130534	0.0741369
cg00705730	2	106438120		TRUE	LC	-30083	NCK2	0.938774	0.167794	0.903065	0.716467	0.946431	0.0509466	0.895822	0.744815
cg01071966	5	76248923	N_Shore	TRUE	LC	244	CRHBP	0.618672	0.326995	0.301089	0.226368	0.580809	0.140865	0.136756	0.130634
cg10797197	20	57444000		NA	IC	15965	GNAS	0.361208	0.30039	0.316794	0.268452	0.432874	0.434529	0.427533	0.371885
cg02353048	12	124718401		TRUE	IC	-55308	FAM101A	0.95751	0.873134	0.940015	0.866345	0.956001	0.7406	0.951153	0.840702
cg02753354	19	1074727	Island	NA	IC	-2714	HMHA1	0.081975	0.310792	0.281572	0.340587	0.0789414	0.145099	0.125586	0.168726
cg05969150	16	72882495		TRUE	LC	-26604	U7	0.903821	0.829095	0.809438	0.740401	0.900609	0.698703	0.678719	0.583524
cg27239243	2	101945867		TRUE	LC	-20689	RNF149	0.123289	0.321271	0.517433	0.334783	0.138984	0.152196	0.297142	0.154343
cg01407332	12	131617092		TRUE	LC	27717	GPR133	0.273221	0.158411	0.198104	0.194615	0.364954	0.292231	0.315035	0.272451
cg10871120	6	39891273		NA	LC	4182	MOCS1	0.779304	0.813407	0.79171	0.664334	0.690923	0.666134	0.645354	0.552124
cg13258453	6	25180502		TRUE	LC	-13709	CMAHP	0.874507	0.828079	0.831697	0.767055	0.880651	0.693655	0.716686	0.757011
cg19867914	2	144234430		TRUE	LC	41268	ARHGAP15	0.945962	0.217927	0.675787	0.734019	0.950619	0.0688675	0.702043	0.756033
cg01899130	14	55348681		TRUE	LC	-3770	MIR4308	0.392665	0.827959	0.774039	0.683496	0.280858	0.562946	0.526564	0.380882
cg16624069	13	99630210		TRUE	IC	128	DOCK9	0.841818	0.746254	0.775009	0.71135	0.890692	0.847435	0.847416	0.738599
cg12313149	2	136763629		TRUE	LC	-20407	DARS	0.957081	0.216484	0.736737	0.645374	0.963103	0.0874478	0.720507	0.642676
cg15783941	19	13132221	N_Shelf	TRUE	LC	-2564	NFIX	0.542929	0.649661	0.694326	0.628964	0.65862	0.814557	0.819741	0.711627
cg09101941	5	133775258		TRUE	LC	-27660	CDKN2AIPNL	0.92276	0.333116	0.572445	0.680431	0.931575	0.140483	0.51257	0.707999
cg24606533	1	56973115		TRUE	LC	72142	PPAP2B	0.905641	0.23696	0.594344	0.621962	0.91237	0.0936264	0.646221	0.651665
cg25790531	6	113755716		TRUE	LC	-422810	MARCKS	0.937742	0.403041	0.883071	0.763059	0.950043	0.21309	0.901915	0.790683
cg16764848	14	53258684	S_Shore	NA	HC	-298	GNPNAT1	0.567316	0.543448	0.547307	0.504513	0.685901	0.661025	0.662754	0.579835
cg20740903	17	76170799		NA	LC	6129	SYNGR2	0.924097	0.214847	0.0881993	0.648296	0.926053	0.0582842	0.081437	0.680449
cg00699986	20	25057444	N_Shore	NA	LC	5323	VSX1	0.809375	0.473362	0.608679	0.624707	0.787999	0.292233	0.574934	0.608489
cg04094640	16	27237122		NA	IC	11190	JMJD5	0.483424	0.366895	0.409967	0.466608	0.419419	0.237614	0.264688	0.303101
cg03389720	16	8780048		TRUE	LC	11605	ABAT	0.742779	0.684334	0.685164	0.672421	0.817616	0.791255	0.768369	0.663043
cg18739675	2	43041125	S_Shelf	NA	LC	3450	TRNA_Ile	0.909628	0.244236	0.0578816	0.582275	0.923042	0.0992066	0.042349	0.560099
cg00390484	22	20019695		NA	LC	-966	MIR185	0.888866	0.510375	0.835799	0.675165	0.900979	0.30054	0.854356	0.601199
cg04483863	5	173171737		TRUE	IC	-128071	BOD1	0.87617	0.623106	0.474137	0.6713	0.902787	0.792028	0.638899	0.691402
cg01978937	20	2671574	N_Shore	NA	LC	-1949	EBF4	0.50937	0.281608	0.288688	0.307748	0.458054	0.12635	0.128221	0.19356
cg06442489	19	58630612	S_Shore	NA	LC	-819	ZSCAN18	0.938122	0.790721	0.815661	0.842104	0.945729	0.630042	0.702325	0.793476
cg04685228	5	172462626		TRUE	LC	14898	SNORA74B	0.686743	0.792243	0.0647305	0.770515	0.517487	0.588844	0.0522348	0.500149
cg06825878	7	75472540		TRUE	LC	-29448	CCL24	0.897448	0.400413	0.0676295	0.605881	0.897094	0.156641	0.0592875	0.585287
cg11934771	6	31021796		NA	LC	-187	HCG22	0.544882	0.402883	0.375089	0.346878	0.517817	0.249605	0.231257	0.226205
cg21703988	12	132549404		NA	IC	2394	EP400	0.5257	0.641169	0.648385	0.74977	0.564697	0.820992	0.765821	0.710239
cg20008101	14	55595227	N_Shore	NA	LC	-707	LGALS3	0.928146	0.424184	0.615751	0.727374	0.924646	0.187377	0.553234	0.774887
cg19620994	1	12774904		NA	LC	-1213	AADACL3	0.906989	0.177316	0.450098	0.607799	0.883691	0.0646261	0.481811	0.60408
cg18378811	4	114900050	N_Shore	NA	ICshore	198	ARSJ	0.563152	0.519297	0.570233	0.541702	0.688595	0.747116	0.780908	0.680802
cg08027810	6	29593479	N_Shore	NA	LC	2526	GABBR1	0.911972	0.903304	0.9106	0.812688	0.927135	0.716204	0.91966	0.758147
cg15891546	8	142179908	N_Shelf	NA	IC	12415	DENND3	0.949156	0.158697	0.701324	0.698996	0.93774	0.0524032	0.650189	0.73289
cg01906801	17	38191472		TRUE	IC	130	MED24	0.782644	0.462118	0.389822	0.469092	0.856265	0.61347	0.518978	0.517434
cg26700215	8	67070006		TRUE	LC	19706	CRH	0.519965	0.386553	0.354741	0.330581	0.383932	0.21057	0.215128	0.176534
cg17434008	1	38974111		TRUE	LC	-293672	LOC339442	0.647684	0.219065	0.395792	0.384196	0.672743	0.116257	0.388818	0.434232
cg21126943	19	42259395		NA	LC	-2	CEACAM6	0.708474	0.180097	0.32412	0.428767	0.779974	0.0783062	0.318985	0.46376
cg06928797	11	116966699	N_Shelf	TRUE	LC	2294	SIK3	0.504126	0.285044	0.231986	0.398902	0.478451	0.180086	0.169891	0.345065
cg14906103	4	41936852	N_Shore	NA	LC	-284	TMEM33	0.943189	0.851545	0.574469	0.889721	0.948765	0.690998	0.436036	0.884085
cg23302989	7	25174492		NA	LC	-9512	CYCS	0.930612	0.191822	0.612928	0.728206	0.935831	0.0721861	0.645871	0.732694
cg16964946	11	27442973		TRUE	LC	51361	LGR4	0.956433	0.255907	0.661238	0.676424	0.951884	0.091553	0.701434	0.742682
cg18082788	6	149806339		NA	LC	-191	ZC3H12D	0.146724	0.554759	0.239792	0.560055	0.100696	0.300602	0.110428	0.315867
cg07409200	13	43354674		NA	LC	-1011	C13orf30	0.950268	0.253879	0.252769	0.598047	0.95056	0.0407153	0.229762	0.559943
cg23407655	17	1001612		TRUE	IC	-6512	ABR	0.918579	0.324333	0.144391	0.685272	0.934173	0.111056	0.0961076	0.783234
cg06652329	12	102874566		NA	LC	-188	IGF1	0.328676	0.383413	0.347088	0.192093	0.257828	0.166852	0.171351	0.110972
cg00159243	12	109023799		TRUE	IC	2055	SELPLG	0.636479	0.278183	0.530823	0.139731	0.603376	0.112063	0.445447	0.14423
cg26898077	11	67811114		NA	IC	702	TCIRG1	0.913823	0.722682	0.606421	0.524941	0.922583	0.831348	0.663917	0.557132
cg27051318	8	42623771		NA	LC	158	CHRNA6	0.0855461	0.208425	0.141979	0.34537	0.0724623	0.104531	0.0788052	0.281731
cg01498832	17	78682934		NA	IC	164310	RPTOR	0.929632	0.602603	0.846259	0.759759	0.931684	0.333072	0.68783	0.773017
cg16437021	16	89510331		TRUE	IC	12957	AK097694	0.420284	0.479778	0.497705	0.493592	0.353173	0.32505	0.382502	0.357512
cg24492058	1	12203751		TRUE	IC	17794	TNFRSF8	0.640197	0.297228	0.242512	0.435097	0.679054	0.190023	0.200539	0.44754
cg00382138	4	110723299		NA	LC	36	CFI	0.931278	0.862992	0.729601	0.671413	0.927569	0.673662	0.505009	0.43735
cg18095675	3	197272311		NA	IC	10547	BDH1	0.946077	0.435527	0.742793	0.778696	0.948089	0.16653	0.729861	0.848882
cg15355713	12	125431744		NA	IC	5372	DHX37	0.894717	0.543795	0.551535	0.655627	0.890739	0.3824	0.436964	0.583634
cg06739107	3	188399479		TRUE	LC	-7089	Mir_28	0.929427	0.213095	0.28918	0.686264	0.936863	0.0825644	0.308504	0.681425
cg27281690	2	7171963	N_Shore	NA	IC	98776	RNF144A	0.824566	0.428423	0.613525	0.645347	0.806917	0.247092	0.439717	0.529454
cg06152215	12	124422259	S_Shore	TRUE	ICshore	7849	CCDC92	0.0520182	0.609512	0.434385	0.604075	0.0491003	0.428238	0.275551	0.354584
cg10287970	6	7115345		TRUE	LC	6481	RREB1	0.907477	0.182058	0.359076	0.512054	0.909093	0.0816874	0.313706	0.446084
cg25773386	3	51989369	N_Shore	TRUE	LC	40	GPR62	0.321826	0.278322	0.267696	0.31435	0.290137	0.16326	0.14372	0.245608
cg22218709	7	4723740	S_Shore	NA	IC	1811	FOXK1	0.214316	0.239616	0.0704262	0.367405	0.110415	0.103232	0.0492764	0.248074
cg06682039	6	170536047		NA	IC	35610	LOC154449	0.928794	0.42831	0.449391	0.656654	0.941681	0.183075	0.267421	0.676795
cg25739938	2	9610621	N_Shelf	NA	LC	-4048	IAH1	0.952649	0.223917	0.935353	0.792228	0.960502	0.0761874	0.934542	0.81687
cg10078415	16	20775011		TRUE	LC	-300	ACSM3	0.544133	0.207355	0.318516	0.287348	0.42741	0.101539	0.175708	0.220819
cg02991558	11	114128517		NA	IC	-35	NNMT	0.722324	0.709775	0.789005	0.492492	0.780188	0.831286	0.844752	0.504099
cg24574692	2	241926608	S_Shelf	TRUE	LC	-1119	AK055890	0.904179	0.271871	0.269349	0.534989	0.91027	0.12592	0.230485	0.555571
cg04188920	10	3138534		NA	IC	-8350	PFKP	0.926689	0.82057	0.623877	0.723862	0.924294	0.653253	0.466036	0.60734
cg04357965	5	77945347	S_Shore	NA	HC	-699	LHFPL2	0.739458	0.530721	0.539445	0.579927	0.814087	0.695696	0.700718	0.633214
cg16710042	2	165760725		TRUE	LC	-8438	5S_rRNA	0.260126	0.375344	0.363918	0.354089	0.227113	0.217285	0.235795	0.238054
cg18556455	2	45178474	N_Shore	NA	LC	9438	SIX3	0.381254	0.445879	0.453131	0.429022	0.448456	0.565257	0.562124	0.510033
cg09233395	8	116678582	N_Shore	NA	LC	1652	TRPS1	0.879361	0.679737	0.647672	0.569601	0.816623	0.449788	0.373013	0.35764
cg20222562	6	113993995		TRUE	LC	-184531	MARCKS	0.954407	0.232356	0.165437	0.697265	0.954392	0.0712728	0.146875	0.755428
cg09948350	2	70189092	S_Shore	NA	LC	305	ASPRV1	0.934649	0.30967	0.878801	0.753026	0.932693	0.148437	0.877569	0.779592
cg19717773	7	2847554		NA	IC	7339	GNA12	0.944311	0.889015	0.885889	0.773508	0.936079	0.758613	0.739382	0.595828
cg15908709	17	46676215	S_Shore	NA	LC	-134	HOXB6	0.179869	0.225138	0.215927	0.205603	0.286354	0.357581	0.363036	0.296026
cg13622265	9	124584474		NA	IC	53764	DAB2IP	0.62231	0.43667	0.421771	0.319173	0.730127	0.6188	0.608172	0.541819
cg26619671	16	89638625	N_Shelf	NA	IC	-3550	CPNE7	0.533467	0.335951	0.351396	0.329699	0.476052	0.232645	0.246092	0.227347
cg14131536	2	98340921	Island	NA	HC	-2	ZAP70	0.956249	0.726084	0.784227	0.594595	0.956835	0.877048	0.890178	0.706
cg24056365	1	110834615		TRUE	LC	19510	SNORA25	0.823938	0.250234	0.816685	0.591758	0.840314	0.122848	0.816799	0.604509
cg03663556	7	50900556		TRUE	LC	-39397	GRB10	0.0376274	0.304489	0.318473	0.356421	0.0346606	0.173476	0.173176	0.13464
cg25124943	10	4117248		TRUE	LC	23331	AK055803	0.664286	0.854531	0.858273	0.733793	0.614397	0.731683	0.73743	0.558199
cg23449541	21	47855893	Island	NA	IC	-22968	DIP2A	0.827342	0.577812	0.466385	0.802693	0.807791	0.787633	0.591373	0.843602
cg02420480	7	41919892		TRUE	LC	-177186	INHBA	0.919848	0.471357	0.620747	0.640417	0.920704	0.29527	0.432882	0.585909
cg03404572	18	61329252		NA	LC	-55	SERPINB3	0.850501	0.38823	0.6046	0.560312	0.851068	0.22877	0.596604	0.566628
cg01751245	2	65593761		TRUE	LC	170	SPRED2	0.93192	0.849316	0.649715	0.858889	0.938604	0.681463	0.506685	0.740222
cg17896927	15	93617030	Island	NA	ICshore	-91	RGMA	0.430169	0.476134	0.430402	0.355425	0.344476	0.251184	0.237482	0.198442
cg09205945	7	137662133		TRUE	LC	24040	LOC100130880	0.954309	0.475184	0.615134	0.694812	0.964511	0.222623	0.50452	0.675614
cg27019717	14	52351055		TRUE	LC	6746	GNG2	0.888187	0.322268	0.156799	0.656743	0.8394	0.133332	0.0523427	0.650542
cg07136111	7	30829005		TRUE	LC	17973	FAM188B	0.929535	0.223978	0.511739	0.596791	0.927672	0.11094	0.501119	0.609945
cg03308839	16	15797297		NA	IC	16682	NDE1	0.774337	0.239697	0.551131	0.745265	0.772744	0.0899045	0.519754	0.802451
cg25037000	1	2931557	S_Shelf	NA	IC	-6488	ACTRT2	0.602161	0.59245	0.636435	0.563212	0.686627	0.717734	0.705826	0.578836
cg20211816	6	17988861	S_Shore	NA	ICshore	-1007	KIF13A	0.579773	0.344818	0.287954	0.209708	0.475512	0.179242	0.160572	0.144097
cg12697139	1	209571889		TRUE	LC	-30278	MIR205HG	0.825965	0.681876	0.569684	0.633828	0.808689	0.422671	0.365989	0.43548
cg18860310	4	87752504		TRUE	LC	17912	SLC10A6	0.91586	0.689009	0.842612	0.654052	0.910394	0.511795	0.790245	0.601018
cg23948843	2	164204752	Island	TRUE	HC	387761	FIGN	0.261665	0.263829	0.2866	0.265326	0.360054	0.401384	0.391725	0.36593
cg00222799	21	43655464	Island	NA	HC	14182	5S_rRNA	0.644529	0.578378	0.577374	0.528432	0.747494	0.695499	0.681599	0.607339
cg07749613	2	97073539		TRUE	LC	72056	NCAPH	0.0196132	0.267761	0.262171	0.278486	0.0195556	0.0959013	0.10599	0.0976488
cg01133215	6	45399681		TRUE	LC	9768	RUNX2	0.150103	0.388492	0.364885	0.637475	0.152011	0.218138	0.206712	0.479985
cg05501357	11	33308269		NA	IC	28393	HIPK3	0.875596	0.232356	0.765189	0.530873	0.885695	0.10549	0.809188	0.589613
cg11426317	19	18398768	N_Shelf	NA	IC	5882	MIR3188	0.883451	0.780731	0.824909	0.772503	0.919663	0.895869	0.899625	0.781281
cg01713950	1	17766995	S_Shore	NA	LC	-745	RCC2	0.668784	0.694179	0.717389	0.605286	0.762402	0.803956	0.818193	0.598828
cg06289802	17	72748189	S_Shelf	NA	LC	3423	SLC9A3R1	0.939408	0.224033	0.862783	0.699807	0.952377	0.0728511	0.86261	0.755117
cg09653641	7	92455499		TRUE	LC	7732	CDK6	0.689155	0.66331	0.681449	0.453838	0.656375	0.391315	0.363968	0.250596
cg25363679	12	71031202		NA	LC	18	PTPRB	0.733114	0.210495	0.237915	0.352972	0.790946	0.377541	0.414447	0.545901
cg19402991	2	164204915	Island	TRUE	HC	387598	FIGN	0.0976986	0.131028	0.140954	0.120889	0.182049	0.257598	0.268891	0.247712
cg13541713	4	119947251		TRUE	LC	2667	SYNPO2	0.929291	0.291854	0.091455	0.609532	0.940313	0.0945401	0.0886969	0.705301
cg18369972	17	9940121		NA	LC	-57	GAS7	0.862127	0.195716	0.323803	0.434687	0.895166	0.0857175	0.338027	0.419021
cg04213841	13	49792685	N_Shore	NA	HC	-1788	MLNR	0.142746	0.396698	0.423848	0.344725	0.23087	0.672011	0.615618	0.412438
cg01723892	1	233004866		TRUE	LC	64229	KIAA1383	0.925513	0.493314	0.481812	0.722664	0.910295	0.287728	0.366076	0.650349
cg16306870	3	194868790		NA	IC	-25866	XXYLT1	0.501768	0.481433	0.455769	0.606425	0.35503	0.236585	0.2432	0.393052
cg00454592	2	12013993		TRUE	LC	-36881	MIR4262	0.955108	0.585862	0.236371	0.768929	0.930449	0.258502	0.180154	0.801125
cg08703857	7	2653651		TRUE	IC	-17951	TTYH3	0.800213	0.517221	0.0969107	0.495623	0.846282	0.703924	0.12963	0.568523
cg04494800	6	149775853	N_Shore	TRUE	IC	19896	ZC3H12D	0.894139	0.810215	0.785154	0.695236	0.898193	0.67866	0.645376	0.540195
cg03662049	2	164204829	Island	TRUE	HC	387684	FIGN	0.197742	0.221956	0.235186	0.209642	0.276152	0.331539	0.328673	0.334731
cg03211593	11	44731693		TRUE	LC	-54282	TSPAN18	0.764301	0.371699	0.488181	0.508045	0.774444	0.222921	0.403068	0.467715
cg14899408	11	117698932		NA	LC	-125	FXYD2	0.0593946	0.558673	0.532694	0.475915	0.0617581	0.370588	0.358606	0.324491
cg14605877	3	184466433		TRUE	LC	-36597	MAGEF1	0.785854	0.663064	0.658519	0.617633	0.824389	0.784993	0.784766	0.678135
cg17936572	3	35706114		NA	IC	-15001	ARPP21	0.421444	0.623615	0.506747	0.712816	0.412786	0.402145	0.345121	0.552333
cg17441377	17	3906640	N_Shore	NA	IC	3372	AB062083	0.964456	0.733181	0.947432	0.925844	0.9767	0.897821	0.96134	0.921744
cg13051013	1	149684418		NA	IC	-257	TRNA_Val	0.63606	0.524112	0.499406	0.52149	0.797473	0.717381	0.700937	0.671297
cg07063912	2	238598832	N_Shore	NA	LC	-1974	LRRFIP1	0.81509	0.408584	0.384585	0.706495	0.790842	0.166362	0.272611	0.649995
cg25763520	12	49687715	N_Shore	TRUE	LC	-1193	PRPH	0.650557	0.652756	0.715645	0.58445	0.680276	0.786762	0.801151	0.60265
cg07305933	8	129079496		TRUE	LC	18099	MIR1207	0.900241	0.204398	0.599266	0.138021	0.909044	0.0761498	0.60636	0.220484
cg22883919	12	48154459	S_Shore	NA	LC	-1570	RAPGEF3	0.939719	0.761357	0.902956	0.792896	0.951741	0.920508	0.932988	0.767808
cg24532083	3	44100380		TRUE	LC	-55323	MIR138-1	0.19923	0.366507	0.370797	0.352084	0.208361	0.495069	0.462036	0.355214
cg15803221	17	38473166	Island	TRUE	IC	-1306	RARA	0.830487	0.698132	0.737069	0.66461	0.90024	0.811983	0.832671	0.747269
cg08832695	17	46676375	S_Shore	NA	LC	-294	HOXB6	0.523284	0.486293	0.490083	0.471688	0.602451	0.615639	0.601047	0.525694
cg16149628	11	1792574		NA	IC	-7073	MOB2	0.853118	0.315062	0.817498	0.722511	0.853634	0.137582	0.831955	0.762669
cg20014974	1	8271918	N_Shore	NA	IC	-112471	SLC45A1	0.490742	0.270275	0.244993	0.349067	0.523015	0.152063	0.168353	0.363105
cg06379435	19	3344273		NA	IC	-15287	NFIC	0.907472	0.54136	0.695861	0.701716	0.908274	0.257499	0.582902	0.709744
cg04999352	11	63304614		TRUE	LC	342	RARRES3	0.360925	0.801898	0.783337	0.742214	0.241756	0.681834	0.639746	0.587215
cg27407935	17	17723235	N_Shelf	NA	LC	943	SREBF1	0.559209	0.467877	0.349627	0.595204	0.538241	0.283166	0.259708	0.509095
cg11436362	11	67053929	S_Shore	NA	IC	-2832	ANKRD13D	0.536671	0.333429	0.37928	0.52537	0.455113	0.204021	0.239551	0.387643
cg09795979	11	45308098	S_Shore	NA	IC	-214	SYT13	0.533512	0.571504	0.603882	0.528062	0.613992	0.672938	0.666746	0.570029
cg04518985	8	27476203	S_Shelf	NA	LC	-3875	CLU	0.894392	0.813061	0.876337	0.774861	0.91335	0.656998	0.83824	0.677569
cg18942579	17	57915773		NA	LC	-2853	MIR21	0.628468	0.743019	0.682462	0.635705	0.607483	0.558739	0.472448	0.507987
cg15014975	1	25257547	Island	NA	HC	-777	RUNX3	0.475855	0.411986	0.798971	0.694573	0.531814	0.769813	0.899026	0.684645
cg08534016	5	35771584		TRUE	LC	-2410	SPEF2	0.917931	0.65967	0.819673	0.756428	0.914137	0.46088	0.783965	0.67422
cg03765423	3	194014481	Island	NA	HC	16112	LOC100131551	0.545537	0.530945	0.54908	0.481349	0.69279	0.663231	0.672315	0.58086
cg21301224	8	56813677		TRUE	LC	21292	LYN	0.846205	0.377542	0.344967	0.511123	0.752308	0.188219	0.168142	0.423367
cg21088259	17	81039990	S_Shore	NA	ICshore	-1958	METRNL	0.897691	0.274038	0.566195	0.619527	0.896626	0.138199	0.466019	0.648518
cg02578070	6	119669305	N_Shore	NA	ICshore	1621	MAN1A1	0.44784	0.236692	0.237164	0.218536	0.337319	0.103837	0.106035	0.0916983
cg15030415	17	2908068		TRUE	IC	58833	OR1D5	0.907526	0.845906	0.819409	0.679352	0.909555	0.726173	0.698024	0.522925
cg18280057	8	125741158	Island	NA	HC	-428	MTSS1	0.741015	0.708798	0.720008	0.607419	0.833835	0.824633	0.804654	0.685179
cg08773226	6	135061398		TRUE	LC	-117555	DQ591448	0.900608	0.286044	0.213232	0.645012	0.92505	0.102553	0.250719	0.747258
cg06468347	17	3705875		TRUE	IC	-1338	ITGAE	0.915325	0.157403	0.056538	0.552852	0.925677	0.0441441	0.0530649	0.623946
cg22065124	13	73649955		NA	IC	16814	KLF5	0.66293	0.668315	0.703609	0.656587	0.757834	0.808467	0.82153	0.772354
cg19723805	5	33147539		TRUE	LC	130516	5S_rRNA	0.945136	0.850469	0.796799	0.714947	0.958535	0.698399	0.703977	0.601231
cg16151538	20	33676388	N_Shelf	NA	LC	4230	TRPC4AP	0.954319	0.720758	0.875705	0.877358	0.956077	0.509456	0.805042	0.861534
cg00920892	8	37732224		NA	LC	-1428	RAB11FIP1	0.263172	0.680708	0.780342	0.684463	0.259889	0.798899	0.80377	0.669488
cg01584932	2	74708767	N_Shore	NA	LC	-1432	TTC31	0.926562	0.325508	0.273763	0.768181	0.922077	0.0695717	0.14714	0.800684
cg26668042	5	1514077		TRUE	LC	9999	LPCAT1	0.853369	0.221285	0.1764	0.612627	0.874459	0.089138	0.248702	0.616931
cg10458216	13	97873947		NA	LC	-626	MBNL2	0.80306	0.599564	0.578488	0.508475	0.756221	0.407095	0.423121	0.31141
cg02439077	10	72202215	S_Shore	NA	LC	-750	NODAL	0.6919	0.702583	0.740704	0.627867	0.774705	0.813574	0.798654	0.622084
cg13171679	8	41258634		TRUE	LC	-89446	GOLGA7	0.815498	0.245144	0.304336	0.515538	0.819878	0.134545	0.31287	0.49055
cg09580592	17	907643	N_Shelf	NA	IC	7287	TIMM22	0.780141	0.32809	0.378527	0.320434	0.836456	0.476419	0.515364	0.544279
cg03637218	5	115209107		TRUE	LC	31489	AP3S1	0.954617	0.234721	0.959835	0.734065	0.960706	0.0834462	0.952326	0.771088
cg09349128	22	50327986	N_Shore	NA	LC	15704	CRELD2	0.635792	0.356162	0.0735382	0.379683	0.641237	0.199924	0.0667076	0.211398
cg18033092	11	47024513		TRUE	LC	66263	C11orf49	0.948647	0.706107	0.710668	0.701224	0.952207	0.553394	0.623325	0.665371
cg26644674	10	3138505		NA	IC	-8379	PFKP	0.947978	0.906813	0.767664	0.865292	0.952924	0.784657	0.608428	0.770325
cg09010699	3	195171693		TRUE	LC	-7876	ACAP2	0.931386	0.327728	0.695975	0.6945	0.934654	0.153855	0.715337	0.733287
cg00506299	3	16469127		TRUE	LC	55245	RFTN1	0.951024	0.841721	0.534742	0.798113	0.949962	0.702875	0.369965	0.73384
cg00750518	12	57940139	N_Shore	NA	LC	839	DCTN2	0.90698	0.692929	0.888448	0.741616	0.920171	0.531273	0.876822	0.704508
cg18325315	7	73897230	S_Shelf	NA	LC	-23091	GTF2IRD1	0.933598	0.264208	0.352226	0.674082	0.929148	0.115384	0.44646	0.775097
cg00920799	1	149684561		NA	IC	-400	TRNA_Val	0.427149	0.310481	0.321933	0.311567	0.49311	0.410949	0.415457	0.403865
cg19931348	20	43803224		NA	LC	-315	PI3	0.924078	0.279497	0.724642	0.653472	0.933725	0.125684	0.812944	0.7177
cg25788793	4	10034580		TRUE	LC	7292	SLC2A9	0.782735	0.186729	0.0769721	0.467845	0.784048	0.0814176	0.0744686	0.471143
cg20334115	1	226107899	N_Shelf	NA	LC	2549	PYCR2	0.786915	0.883937	0.848204	0.862399	0.685823	0.702961	0.555005	0.710173
cg17662083	19	36004632		TRUE	LC	-72	DMKN	0.459115	0.473493	0.528156	0.493458	0.564316	0.637829	0.656782	0.555164
cg17951713	8	130698161		TRUE	LC	100973	GSDMC	0.851108	0.223136	0.363538	0.470289	0.855074	0.105458	0.354773	0.51821
cg05755408	8	27157515		TRUE	LC	11319	TRIM35	0.958758	0.158819	0.64077	0.745358	0.961484	0.0424179	0.549362	0.741659
cg19734222	7	142020183		NA	LC	-525	TCRBV5S1A1T	0.598843	0.843038	0.805927	0.769194	0.557591	0.714643	0.677179	0.648455
cg19220719	10	77532329		NA	LC	-10189	C10orf11	0.805795	0.53274	0.518453	0.546184	0.76369	0.379588	0.376793	0.421172
cg11512608	11	73357276		NA	IC	54	PLEKHB1	0.729937	0.573321	0.59242	0.579911	0.790281	0.70096	0.716685	0.625972
cg27598107	2	102759782	S_Shore	NA	HC	537	IL1R1	0.912908	0.297455	0.872061	0.703826	0.926744	0.107669	0.847971	0.77173
cg25592206	1	51439348	N_Shelf	NA	LC	3707	CDKN2C	0.875326	0.498012	0.524386	0.493825	0.884814	0.762461	0.788445	0.75168
cg10577216	6	143265045	N_Shore	NA	ICshore	1293	HIVEP2	0.126031	0.339359	0.384334	0.478524	0.0994355	0.161014	0.193366	0.36525
cg03872736	11	2241249		NA	LC	46957	MIR4686	0.585582	0.4182	0.403644	0.484079	0.615708	0.567225	0.519714	0.489639
cg14616234	9	84305683	S_Shore	NA	ICshore	1056	BC036431	0.453411	0.422942	0.466659	0.39752	0.597291	0.595129	0.6197	0.523136
cg25288155	11	73357396		NA	IC	174	PLEKHB1	0.507909	0.474501	0.490365	0.457287	0.572916	0.584562	0.573832	0.496334
cg02990302	16	58155189		TRUE	LC	8107	C16orf80	0.799003	0.292994	0.410316	0.513051	0.803681	0.161668	0.350317	0.502756
cg21474062	3	141087363		TRUE	IC	-19125	ZBTB38	0.709415	0.543129	0.428917	0.446937	0.824015	0.680935	0.493591	0.476375
cg15034393	3	152856773		TRUE	LC	-23255	RAP2B	0.909321	0.695535	0.573148	0.79213	0.922546	0.507691	0.499388	0.734753
cg15658793	19	3398810	Island	NA	IC	32246	NFIC	0.890238	0.170315	0.605657	0.508754	0.914193	0.0662246	0.639873	0.588802
cg02023973	16	1519973		NA	IC	5112	CLCN7	0.868876	0.202082	0.169008	0.587036	0.853797	0.068676	0.149104	0.643411
cg03460756	17	45353128		TRUE	LC	21921	ITGB3	0.495608	0.547091	0.54744	0.397276	0.58863	0.682023	0.662562	0.50133
cg14378231	1	98404032		TRUE	LC	-17417	DPYD	0.940295	0.372882	0.362749	0.664412	0.932254	0.199514	0.478073	0.686248
cg07397296	21	43655316	Island	NA	HC	14034	5S_rRNA	0.295608	0.200988	0.194779	0.15515	0.380212	0.311041	0.313465	0.224108
cg07472373	10	50595181		TRUE	LC	4726	DRGX	0.950894	0.278276	0.460886	0.73292	0.962543	0.132746	0.462646	0.748123
cg14214856	10	36965362		TRUE	LC	-449422	ANKRD30A	0.720488	0.647422	0.616421	0.563629	0.679657	0.503613	0.481273	0.414531
cg16356456	7	73720870	Island	TRUE	IC	17066	CLIP2	0.557568	0.78736	0.801185	0.748425	0.388431	0.611266	0.565919	0.574794
cg13526488	17	78793807	N_Shelf	TRUE	IC	-129428	RPTOR	0.736261	0.71396	0.641845	0.704795	0.692688	0.498708	0.597323	0.652533
cg01699630	6	131894023		NA	LC	-320	ARG1	0.935204	0.298041	0.904912	0.802184	0.93998	0.144205	0.919854	0.82303
cg13365436	11	968650		NA	IC	-3411	AP2A2	0.936106	0.795691	0.718508	0.834026	0.946271	0.640134	0.601134	0.784526
cg14731462	10	129789429		TRUE	IC	3886	PTPRE	0.926845	0.78534	0.856039	0.825097	0.916786	0.654373	0.791932	0.720023
cg11261958	3	118958539	N_Shore	NA	LC	946	B4GALT4	0.261246	0.237926	0.358415	0.29145	0.232059	0.0894554	0.208768	0.118281
cg11940177	10	99188478	S_Shelf	NA	LC	1045	PGAM1	0.683681	0.37453	0.56213	0.727064	0.717302	0.160433	0.466197	0.763264
cg08558323	6	43097370		TRUE	LC	-2788	PTK7	0.622984	0.254774	0.374211	0.398365	0.621301	0.146519	0.258436	0.276041
cg19439123	17	17687621	S_Shore	TRUE	ICshore	2176	RAI1	0.705671	0.598493	0.572152	0.557039	0.639059	0.40827	0.410631	0.303751
cg27471246	21	39776434		NA	LC	-803	ERG	0.772149	0.574865	0.617848	0.639427	0.705851	0.403192	0.455816	0.584696
cg25303150	10	134211874	S_Shore	NA	ICshore	1173	PWWP2B	0.557701	0.271744	0.205579	0.221221	0.511582	0.103231	0.094047	0.149508
cg07676709	17	46673442	N_Shore	NA	ICshore	123	LOC404266	0.496861	0.553732	0.561477	0.543206	0.635686	0.68947	0.687487	0.581553
cg13455434	8	30243930	S_Shore	NA	LC	-1013	AK057935	0.74633	0.756286	0.687199	0.601437	0.706447	0.569962	0.480608	0.456308
cg05919238	17	79244158		NA	IC	15356	SLC38A10	0.851345	0.1879	0.554991	0.772726	0.874871	0.0686991	0.608154	0.816535
cg21700214	18	72252164		NA	LC	12907	LOC400657	0.944707	0.64254	0.945372	0.724838	0.948806	0.421193	0.944176	0.65627
cg22481695	7	127035858	S_Shelf	NA	LC	-3091	ZNF800	0.954119	0.477811	0.886591	0.6252	0.94446	0.187431	0.894422	0.790622
cg05870586	2	240196769	Island	TRUE	IC	23565	HDAC4	0.630616	0.241218	0.378115	0.455145	0.623153	0.125675	0.285226	0.504659
cg08043998	12	121890503	Island	NA	ICshore	-8419	KDM2B	0.836124	0.639155	0.489066	0.60176	0.860957	0.74603	0.61281	0.652122
cg20995564	2	145172035		TRUE	LC	-81952	GTDC1	0.947946	0.783648	0.140752	0.852449	0.953243	0.531459	0.143947	0.854897
cg13863153	21	39628679		NA	LC	16	KCNJ15	0.931531	0.876582	0.924931	0.775661	0.915462	0.756604	0.900486	0.725944
cg18772573	17	71257980		NA	LC	39	CPSF4L	0.928072	0.527682	0.903789	0.732696	0.921513	0.719211	0.921077	0.794131
cg21486510	2	7171998	N_Shore	NA	IC	98811	RNF144A	0.870901	0.245016	0.328192	0.503049	0.857902	0.0990695	0.279474	0.48851
cg18598117	19	941126	Island	TRUE	HC	15090	ARID3A	0.977982	0.961358	0.975438	0.71232	0.942051	0.85501	0.785699	0.527477
cg06977285	7	18127468	S_Shore	NA	ICshore	897	HDAC9	0.520249	0.626946	0.661352	0.573579	0.666095	0.76816	0.806084	0.62547
cg12819393	9	127240449	Island	NA	ICshore	9652	GPR144	0.467508	0.490305	0.535643	0.510769	0.57805	0.617327	0.626911	0.537646
cg07377519	19	50269083	N_Shore	NA	LC	-1096	AP2A1	0.845634	0.212287	0.201351	0.588419	0.83681	0.0885592	0.199081	0.612204
cg20907614	8	29914963		TRUE	LC	25686	TMEM66	0.949385	0.865918	0.712361	0.859598	0.955159	0.678572	0.537731	0.830893
cg04797957	17	76840488	S_Shelf	NA	IC	-3519	USP36	0.41026	0.290676	0.239665	0.363872	0.413642	0.148839	0.121548	0.254689
cg25953130	10	63753550		TRUE	LC	17485	JA660620	0.558824	0.83729	0.811953	0.664715	0.526791	0.583622	0.587622	0.408498
cg25821783	17	63746944		TRUE	LC	75717	CEP112	0.0520431	0.202518	0.128664	0.149502	0.0701374	0.0521247	0.0479423	0.0653698
cg13597417	17	18380354		NA	LC	256	LGALS9C	0.228056	0.206046	0.148064	0.196985	0.150492	0.0755353	0.0559219	0.116503
cg17288288	13	51418092	Island	NA	HC	-207	DLEU7	0.350784	0.472706	0.474142	0.46731	0.473828	0.60313	0.602981	0.506261
cg18023065	11	94278603	Island	TRUE	HC	-155	PIWIL4	0.863388	0.158422	0.400829	0.590265	0.939323	0.0431865	0.348478	0.671304
cg07625783	1	159796617		NA	LC	139	SLAMF8	0.898829	0.395489	0.33356	0.668814	0.908662	0.228842	0.303058	0.672786
cg04757806	11	94278595	Island	TRUE	HC	-163	PIWIL4	0.76177	0.26983	0.420208	0.548226	0.86176	0.117868	0.388226	0.604312
cg18279004	3	111802305	N_Shelf	NA	LC	-2876	C3orf52	0.910352	0.286887	0.835735	0.677237	0.931841	0.144372	0.863015	0.748813
cg19856897	7	142495846	S_Shore	NA	LC	706	TCRVB	0.0376918	0.247836	0.210264	0.251966	0.0356118	0.0861726	0.0699348	0.119505
cg05087455	2	7171869	N_Shore	NA	IC	98682	RNF144A	0.868934	0.261283	0.406775	0.473756	0.878176	0.140999	0.271774	0.398032
cg03940776	6	158490013		TRUE	LC	-1146	SYNJ2	0.86069	0.704844	0.469181	0.495256	0.860443	0.552207	0.398287	0.380508
cg27071707	19	1614334	Island	NA	IC	1486	TCF3	0.877919	0.656318	0.845216	0.806886	0.904721	0.825445	0.898977	0.875742
cg16912563	10	77157423	Island	TRUE	HC	-3862	ZNF503-AS2	0.542843	0.695645	0.742081	0.635256	0.71346	0.855461	0.866195	0.717396
cg27230882	1	110976749		TRUE	LC	-17038	PROK1	0.929134	0.201501	0.0551423	0.565891	0.938739	0.0987462	0.0617779	0.613251
cg27297505	2	121324526		TRUE	IC	-100601	LOC84931	0.645858	0.680818	0.692445	0.673439	0.777971	0.811745	0.776019	0.659198
cg08151370	3	43073152		NA	LC	49771	C3orf39	0.92647	0.530909	0.227927	0.690001	0.935021	0.252998	0.0922301	0.686216
cg27508620	7	21209725		NA	IC	-257963	SP4	0.309309	0.386738	0.378197	0.411358	0.422488	0.551301	0.578396	0.523351
cg27416489	2	149823115		TRUE	LC	-12320	KIF5C	0.938298	0.399459	0.921503	0.704543	0.9463	0.239059	0.927385	0.718832
cg12758082	13	113407769	N_Shelf	TRUE	IC	1238	BC041346	0.0652949	0.600247	0.551743	0.590265	0.0645115	0.46322	0.428699	0.447252
cg02279108	7	156836773	S_Shelf	NA	IC	33223	LOC645249	0.860816	0.214103	0.754154	0.499792	0.854384	0.106061	0.775358	0.548387
cg05857996	20	2675418	S_Shore	TRUE	IC	1895	EBF4	0.0631717	0.0410506	0.0654394	0.0367095	0.0836405	0.142603	0.149795	0.106231
cg21147310	1	85514708	S_Shore	NA	HC	-485	MCOLN3	0.302857	0.151326	0.1857	0.152397	0.322091	0.2762	0.259828	0.163378
cg23907981	7	156836741	S_Shelf	NA	IC	33191	LOC645249	0.701453	0.228556	0.534647	0.489646	0.619351	0.106888	0.497978	0.433784
cg23009780	2	96774492		TRUE	LC	7396	ADRA2B	0.348489	0.319723	0.289408	0.329013	0.416846	0.456482	0.42692	0.393366
cg00995854	1	157802305		NA	LC	9329	CD5L	0.936258	0.149974	0.0533134	0.632585	0.926622	0.0489472	0.0463083	0.684239
cg17095731	1	53794313	S_Shore	NA	ICshore	409	AK097571	0.347587	0.395423	0.4488	0.453469	0.457136	0.535325	0.522277	0.520145
cg19873297	5	171616388	S_Shore	NA	ICshore	-1042	STK10	0.765968	0.642779	0.658281	0.617498	0.868893	0.802941	0.826077	0.753469
cg04275695	6	149806273		NA	LC	-125	ZC3H12D	0.0487278	0.221386	0.0773635	0.178408	0.0398901	0.0780605	0.0378742	0.0762132
cg09501509	6	89745356		TRUE	LC	-45072	PNRC1	0.948025	0.418167	0.277636	0.652397	0.956267	0.229188	0.217155	0.676374
cg14919455	6	7167468		TRUE	LC	-14634	RREB1	0.932547	0.15511	0.254172	0.617756	0.931513	0.052791	0.298759	0.683676
cg05461182	1	61902105		TRUE	LC	29872	NFIA	0.695914	0.531666	0.484944	0.574041	0.607184	0.392542	0.357545	0.456855
cg25069807	17	76171191		NA	IC	6521	SYNGR2	0.981475	0.97698	0.982345	0.97869	0.982346	0.860839	0.983481	0.974081
cg21157904	9	100837807		TRUE	IC	-2667	NANS	0.371199	0.160826	0.23349	0.591363	0.309824	0.0586218	0.23106	0.572632
cg07349815	3	123751269	N_Shore	NA	ICshore	-1272	KALRN	0.593736	0.651808	0.691047	0.650782	0.696688	0.758323	0.763972	0.716992
cg08863777	11	94278457	Island	TRUE	HC	-301	PIWIL4	0.862406	0.227248	0.282059	0.5897	0.929851	0.0750703	0.214968	0.653887
cg13753351	9	127134207		TRUE	LC	18456	LOC100129034	0.925307	0.257829	0.691947	0.755751	0.93378	0.0874716	0.602659	0.798442
cg11830800	12	41087520	S_Shore	NA	IC	1163	CNTN1	0.125323	0.129635	0.158921	0.215365	0.169333	0.292434	0.287138	0.201212
cg01004762	9	34956991	N_Shore	NA	LC	-529	KIAA1045	0.869248	0.388026	0.459922	0.662243	0.86584	0.262821	0.479173	0.650317
cg24333621	7	133994445		NA	LC	7382	SLC35B4	0.932408	0.799415	0.862981	0.828491	0.94756	0.659486	0.818489	0.818802
cg17032564	5	158531394	Island	NA	HC	3705	AK123543	0.393349	0.172972	0.215986	0.176631	0.553925	0.293397	0.29062	0.270431
cg01571001	3	128215433	Island	NA	HC	-3403	GATA2	0.674139	0.759852	0.813262	0.453032	0.863773	0.922877	0.922874	0.55699
cg05958910	10	21796441	N_Shore	NA	IC	-7498	AK055656	0.653026	0.51954	0.698856	0.637001	0.853026	0.681207	0.863593	0.698318
cg19793598	3	133615597	S_Shore	NA	LC	-906	RAB6B	0.624208	0.628693	0.636249	0.676266	0.653738	0.73023	0.7139	0.721918
cg05937055	1	181128764		NA	LC	-14855	BC039493	0.101913	0.657208	0.583014	0.590574	0.0970669	0.474744	0.416224	0.42105
cg03290131	10	112263831		TRUE	LC	6207	DUSP5	0.677489	0.39798	0.0402883	0.496914	0.670408	0.224322	0.0317884	0.376702
cg19265300	15	69702702	N_Shelf	NA	LC	-3924	KIF23	0.634803	0.724765	0.613432	0.68624	0.597012	0.560132	0.472992	0.503179
cg16107105	7	150646704	N_Shore	NA	LC	6213	KCNH2	0.794402	0.619342	0.696018	0.580751	0.846291	0.760035	0.803158	0.610977
cg19233405	1	154988721	N_Shore	NA	IC	1798	ZBTB7B	0.037274	0.451915	0.372059	0.665237	0.0345921	0.214836	0.201103	0.469638
cg22631350	8	22555243	S_Shore	NA	LC	-4428	EGR3	0.895041	0.783737	0.826558	0.638137	0.927553	0.901756	0.893209	0.623795
cg08267038	3	113325595		TRUE	LC	1839	SIDT1	0.371495	0.234733	0.351328	0.563666	0.355949	0.107278	0.24854	0.441098
cg15175129	12	65672052	N_Shore	NA	ICshore	-370	MSRB3	0.792835	0.371088	0.381236	0.398581	0.77751	0.211801	0.236793	0.306426
cg05229803	11	94278407	Island	TRUE	HC	-351	PIWIL4	0.515386	0.209724	0.20116	0.414494	0.605156	0.103552	0.172395	0.479328
cg13222915	1	184598594		TRUE	LC	125447	EDEM3	0.895487	0.722233	0.619517	0.729077	0.898933	0.580159	0.480345	0.643184
cg10250177	1	32739752	N_Shore	TRUE	LC	12	LCK	0.0567764	0.573415	0.563122	0.505456	0.0456343	0.407887	0.380434	0.273656
cg00446046	3	187686918		TRUE	LC	-184744	LPP	0.935916	0.512769	0.0921687	0.622451	0.948364	0.264659	0.0900519	0.68545
cg12999267	12	94376970		TRUE	LC	25853	7SK	0.0744791	0.353935	0.342948	0.379272	0.0691768	0.159016	0.111599	0.148272
cg05903736	2	240197131	S_Shore	NA	IC	23203	HDAC4	0.642231	0.203668	0.184219	0.550746	0.61725	0.0882304	0.122378	0.57503
cg10987503	7	922825		NA	ICshore	6635	GET4	0.88605	0.555583	0.846748	0.741728	0.897881	0.714296	0.859042	0.786922
cg08813888	2	662396	S_Shore	NA	IC	13762	TMEM18	0.600586	0.47401	0.474311	0.459268	0.517001	0.338163	0.342362	0.362768
cg05625284	3	32509105	N_Shore	TRUE	ICshore	35298	CMTM6	0.865051	0.76655	0.792443	0.802254	0.833435	0.654463	0.67774	0.725561
cg19136673	6	32813337	S_Shore	NA	LC	-625	PSMB8	0.103272	0.495882	0.412526	0.581626	0.0898841	0.349774	0.301476	0.443576
cg13638867	11	2241568		NA	LC	47276	MIR4686	0.712407	0.374225	0.345112	0.323767	0.738532	0.525826	0.470544	0.440452
cg20671910	1	151262619		NA	IC	3869	ZNF687	0.783254	0.342017	0.547646	0.555985	0.802231	0.489204	0.648094	0.632179
cg27552857	19	4542866	N_Shore	NA	ICshore	-2830	PLIN5	0.760244	0.270234	0.138618	0.586362	0.789213	0.0994382	0.154614	0.635486
cg00220721	11	36422443		NA	LC	-103	PRR5L	0.840677	0.742031	0.679857	0.69179	0.835043	0.52562	0.496053	0.510581
cg21012874	10	88718393		NA	IC	106	SNCG	0.511405	0.443918	0.48891	0.483048	0.607544	0.564875	0.55955	0.542688
cg20400592	13	51418041	Island	NA	HC	-156	DLEU7	0.460926	0.555007	0.535685	0.514501	0.630703	0.680154	0.692163	0.580249
cg03961824	8	82530967		NA	IC	67622	IMPA1	0.437031	0.446469	0.50009	0.482296	0.555557	0.610689	0.624991	0.549309
cg18554395	19	2555791	Island	TRUE	IC	79438	GADD45B	0.6997	0.334635	0.367691	0.31889	0.743149	0.477028	0.514949	0.397476
cg04382396	19	852311	N_Shore	NA	ICshore	21	ELANE	0.958569	0.169493	0.267662	0.624977	0.952971	0.0471248	0.109221	0.650331
cg20600850	12	6712515	N_Shelf	NA	LC	3102	CHD4	0.116683	0.410868	0.39685	0.424322	0.0976667	0.297904	0.289705	0.302171
cg09678939	6	149806081		NA	LC	67	ZC3H12D	0.11423	0.636315	0.38124	0.638177	0.0840477	0.42494	0.170028	0.443043
cg27051683	2	242802069	N_Shelf	TRUE	IC	-1011	PDCD1	0.0557688	0.757305	0.428934	0.65093	0.0592966	0.874446	0.436264	0.608478
cg05283597	3	52812410		NA	IC	-98	ITIH1	0.923857	0.863095	0.814181	0.760772	0.911714	0.727458	0.67433	0.642506
cg01463828	8	22446721		NA	IC	59	FLJ00072	0.687675	0.608006	0.662982	0.608377	0.79994	0.782843	0.812333	0.687592
cg21109038	15	90543610	Island	NA	HC	-1141	ZNF710	0.860628	0.426623	0.394435	0.461868	0.922136	0.576352	0.572894	0.60846
cg17298925	5	6828054		NA	LC	-20	MIR4278	0.71624	0.807035	0.815484	0.518024	0.504039	0.562524	0.512682	0.224011
cg26203136	7	739057		TRUE	IC	13104	PRKAR1B	0.614181	0.240366	0.279445	0.182879	0.700001	0.428763	0.449302	0.209012
cg25583651	6	29570040		NA	LC	14358	OR2H2	0.71499	0.516497	0.510005	0.456142	0.657172	0.352264	0.347533	0.312821
cg16647844	1	232903627		TRUE	LC	-37010	KIAA1383	0.942007	0.605487	0.0520539	0.651319	0.950468	0.373965	0.0485405	0.524391
cg24166457	19	45590882	N_Shelf	NA	LC	-2490	GEMIN7	0.261231	0.507273	0.164161	0.658066	0.198219	0.316081	0.0895491	0.400752
cg01558916	19	11804727	N_Shore	NA	LC	19915	ZNF833P	0.82063	0.460861	0.597196	0.708154	0.830196	0.277495	0.55176	0.706755
cg07566707	10	30980103		NA	IC	-1099	AK302694	0.930501	0.69276	0.798226	0.777972	0.936108	0.545946	0.768673	0.755605
cg10126923	19	51875451	S_Shelf	NA	IC	509	NKG7	0.766128	0.222457	0.265048	0.476169	0.803936	0.117738	0.253192	0.49925
cg18951352	6	149806077		NA	LC	71	ZC3H12D	0.106813	0.522611	0.30218	0.588848	0.0872486	0.346638	0.140137	0.417109
cg05714732	1	32409096	N_Shore	NA	LC	-5108	PTP4A2	0.908973	0.420261	0.889776	0.778478	0.903355	0.202869	0.885158	0.856287
cg10145533	8	20350779		TRUE	LC	203095	5S_rRNA	0.0369018	0.862014	0.864145	0.833037	0.0347031	0.713213	0.667759	0.667082
cg24795903	17	36999666	S_Shelf	NA	LC	-2024	C17orf98	0.811287	0.508459	0.663181	0.38746	0.831593	0.317978	0.605415	0.382593
cg21932231	2	36668864		TRUE	LC	85495	CRIM1	0.938495	0.704596	0.579191	0.682703	0.954415	0.535947	0.426765	0.546417
cg04661709	9	124360264	N_Shore	NA	HC	30866	DAB2IP	0.30055	0.362466	0.403096	0.429933	0.43479	0.540162	0.548388	0.491085
cg02254407	11	73357159		NA	IC	-63	PLEKHB1	0.645419	0.432732	0.452999	0.433023	0.723148	0.583019	0.586394	0.545861
cg12475879	17	14251824	S_Shelf	NA	LC	44768	MGC12916	0.922815	0.345602	0.660859	0.638659	0.945024	0.0795036	0.623251	0.775986
cg07150145	1	47656137		NA	LC	-366	PDZK1IP1	0.630688	0.434982	0.413889	0.466253	0.62581	0.320111	0.37208	0.413971
cg19649900	19	1155030	Island	TRUE	IC	19252	SBNO2	0.955702	0.340017	0.453844	0.546945	0.954677	0.157988	0.338336	0.564067
cg21691065	1	2804835		NA	LC	-98605	TTC34	0.500421	0.698011	0.698932	0.604696	0.418896	0.576479	0.57258	0.50369
cg17732216	6	167178280		NA	IC	97491	RPS6KA2	0.875245	0.338697	0.792982	0.723308	0.879219	0.618944	0.854348	0.765366
cg01014262	16	48533930	S_Shelf	NA	LC	-51621	SIAH1	0.901211	0.183194	0.0978099	0.360451	0.859526	0.0657393	0.0523186	0.235139
cg17980508	1	79085713		NA	LC	-374	IFI44L	0.908446	0.255778	0.812939	0.69919	0.917903	0.11233	0.799738	0.69708
cg04340651	15	93617080	Island	NA	ICshore	136	RGMA	0.518214	0.470875	0.447478	0.376094	0.408845	0.287914	0.273228	0.25802
cg19401033	3	107148372	N_Shore	NA	IC	-1404	BC042024	0.223058	0.154319	0.172267	0.191006	0.30286	0.258625	0.27187	0.278992
cg11854981	6	42219847		TRUE	LC	17739	TRERF1	0.940686	0.791137	0.84251	0.708602	0.939937	0.610034	0.696725	0.532377
cg24496349	11	67810905		NA	LC	493	TCIRG1	0.919929	0.70904	0.746024	0.782869	0.929642	0.820063	0.826886	0.781206
cg24435741	11	10471371	N_Shore	NA	ICshore	-496	AMPD3	0.940679	0.675536	0.911853	0.815584	0.944023	0.521728	0.899828	0.80065
cg15035133	22	37962637	Island	NA	IC	6167	CDC42EP1	0.327532	0.488761	0.408903	0.326308	0.186168	0.329891	0.273198	0.17961
cg06519422	6	29599226	N_Shore	NA	IC	936	GABBR1	0.4658	0.531511	0.535737	0.347335	0.565107	0.719409	0.676614	0.406097
cg11789885	19	11472731	N_Shore	TRUE	LC	2092	Prion_pknot	0.64582	0.725242	0.757443	0.632678	0.707961	0.829355	0.840184	0.639325
cg02306995	3	122635049	S_Shelf	NA	LC	-3935	SEMA5B	0.0520813	0.271285	0.23743	0.302291	0.0483407	0.159332	0.127488	0.126537
cg14965639	2	48795994		NA	LC	-164	STON1-GTF2A1L	0.819028	0.256333	0.332342	0.557824	0.840044	0.0765678	0.167279	0.542797
cg12403889	1	11753338	S_Shore	TRUE	LC	1558	C1orf187	0.549299	0.323756	0.205629	0.29693	0.499515	0.141882	0.0949109	0.166348
cg16661761	8	23162383		NA	LC	9921	BC128546	0.593082	0.0888194	0.0631142	0.224388	0.652796	0.213417	0.204397	0.354586
cg08439487	3	123509516		TRUE	LC	3175	MYLK	0.603003	0.614481	0.572144	0.571103	0.701822	0.783313	0.682607	0.648023
cg08879579	2	239478440		NA	IC	-14300	LOC151171	0.768243	0.44425	0.632704	0.559979	0.77497	0.309151	0.469507	0.535077
cg22758846	22	30869112		NA	LC	-1078	SEC14L3	0.625756	0.331487	0.428185	0.419015	0.628664	0.204865	0.415414	0.407438
cg19617213	19	1074926	Island	NA	IC	-2515	HMHA1	0.0675069	0.173085	0.0726631	0.318635	0.053296	0.0484476	0.0502882	0.222173
cg13993179	18	9474234	N_Shore	NA	LC	-772	RALBP1	0.908699	0.8415	0.90594	0.874648	0.927779	0.733538	0.913023	0.860508
cg01154283	2	36603543		TRUE	IC	20174	CRIM1	0.886528	0.833845	0.802858	0.688477	0.887784	0.723078	0.689291	0.54066
cg06277849	4	186316674	N_Shore	NA	LC	-1165	ANKRD37	0.106164	0.272376	0.28622	0.177186	0.0745644	0.128168	0.110277	0.0840643
cg08165796	8	117484298		TRUE	LC	283764	EIF3H	0.908555	0.367307	0.539577	0.728059	0.899843	0.156862	0.456021	0.741165
cg07682160	19	18959935		NA	LC	-10255	UPF1	0.933171	0.416574	0.304846	0.57813	0.923231	0.576501	0.382411	0.675988
cg26101485	8	142264769	S_Shore	NA	IC	-544	SLC45A4	0.848812	0.50872	0.520096	0.466866	0.928557	0.76894	0.792042	0.660298
cg25423174	3	12236303		TRUE	LC	-35452	TIMP4	0.838828	0.369849	0.750338	0.710794	0.846761	0.233166	0.756251	0.720183
cg14771419	7	142012988		NA	LC	-18	TCRBV7S1A1N2T	0.640456	0.638202	0.631253	0.544282	0.605711	0.394244	0.417038	0.387821
cg24608504	2	54760330		TRUE	LC	3972	RPL23AP32	0.942316	0.325686	0.0803544	0.745195	0.938964	0.138557	0.0919361	0.774352
cg16834726	12	57937408	N_Shelf	NA	LC	3570	DCTN2	0.945272	0.784255	0.809279	0.847769	0.940733	0.597301	0.643692	0.761979
cg24471894	9	2838508		NA	LC	5622	KIAA0020	0.711022	0.308921	0.499128	0.564857	0.67051	0.199859	0.408882	0.514511
cg13117948	4	16086051	S_Shore	NA	LC	-428	PROM1	0.757338	0.562516	0.514188	0.53318	0.657209	0.342682	0.286465	0.334548
cg24550026	1	114430031		NA	LC	138	BCL2L15	0.791641	0.215192	0.780763	0.708863	0.749247	0.0634362	0.774576	0.758979
cg05813330	1	36553133	N_Shore	NA	LC	-1319	ADPRHL2	0.912628	0.660462	0.88614	0.729531	0.91278	0.791535	0.897981	0.708327
cg02137956	7	157092982	Island	NA	IC	-36727	DNAJB6	0.932511	0.801819	0.843806	0.849328	0.93568	0.610348	0.710969	0.833787
cg13264840	7	142494213	N_Shore	TRUE	ICshore	-30	AY006148	0.0720472	0.752504	0.707336	0.69715	0.0583051	0.509765	0.496226	0.495096
cg10777347	7	87556005		TRUE	LC	-7560	ADAM22	0.729113	0.416472	0.459133	0.590597	0.745621	0.271409	0.452107	0.52755
cg23648239	14	52701606		TRUE	LC	-32824	PTGDR	0.91916	0.193215	0.624303	0.573665	0.932869	0.0821513	0.667615	0.615259
cg19008371	11	126226766	S_Shore	NA	IC	978	ST3GAL4	0.569026	0.283505	0.249253	0.360767	0.519817	0.160235	0.163582	0.258982
cg00782200	2	145280523	N_Shore	NA	IC	1918	ZEB2_AS1_4	0.135248	0.132832	0.143834	0.149529	0.23052	0.249711	0.211516	0.205785
cg02573176	8	82607505		NA	LC	-298	SLC10A5	0.894406	0.59112	0.696762	0.292897	0.817343	0.363817	0.352474	0.204428
cg22127848	17	64295986	N_Shelf	NA	LC	-2939	PRKCA	0.950348	0.786127	0.745314	0.750986	0.95296	0.64479	0.682341	0.723331
cg01636591	17	32646156		NA	LC	91	CCL8	0.920888	0.788265	0.574612	0.744451	0.932452	0.677351	0.479122	0.658958
cg07136133	11	36422377		NA	LC	-169	PRR5L	0.855919	0.695263	0.681884	0.629285	0.835443	0.484634	0.479039	0.486685
cg27210390	17	52978583	S_Shore	NA	HC	532	TOM1L1	0.313308	0.344862	0.380887	0.344028	0.38343	0.508912	0.497912	0.445613
cg15914335	2	1746253	N_Shore	NA	LC	2038	PXDN	0.889839	0.749241	0.80996	0.709352	0.926018	0.866807	0.873656	0.73013
cg07106169	2	95740362	N_Shelf	NA	LC	47392	MRPS5	0.0214199	0.344545	0.276634	0.45102	0.0189429	0.242296	0.192553	0.307062
cg19264571	18	10454085	Island	NA	ICshore	-539	APCDD1	0.555754	0.464999	0.507188	0.484229	0.647212	0.624987	0.638595	0.563772
cg09658497	7	2847517		NA	IC	7376	GNA12	0.946135	0.934926	0.908776	0.832323	0.94973	0.831161	0.811374	0.686922
cg27403406	20	48325721	N_Shelf	NA	LC	4700	B4GALT5	0.853414	0.676669	0.803509	0.679389	0.851474	0.500331	0.701982	0.620668
cg24159436	3	16974681		NA	IC	-6	MIR3714	0.782207	0.845644	0.816907	0.734524	0.706532	0.663226	0.622817	0.544193
cg03603381	15	38857474	Island	NA	HC	-467	RASGRP1	0.361821	0.340265	0.385794	0.349732	0.413668	0.453694	0.461872	0.39699
cg01526217	3	12524194	N_Shore	NA	LC	-1736	TSEN2	0.9061	0.458182	0.649579	0.273121	0.915289	0.189473	0.508871	0.225907
cg10829227	19	47200595	S_Shelf	TRUE	HC	-5353	PRKD2	0.847669	0.526231	0.574548	0.480263	0.84876	0.654481	0.697936	0.561842
cg00688932	15	67175702		TRUE	LC	18714	BX538221	0.533651	0.610416	0.650926	0.552843	0.65171	0.743858	0.731226	0.601585
cg27516568	4	122686667	S_Shore	NA	HC	-327	TMEM155	0.439042	0.44679	0.483773	0.444325	0.512345	0.570889	0.580144	0.510993
cg04345034	15	70797389		TRUE	IC	197231	UACA	0.522247	0.414278	0.381247	0.403294	0.493811	0.296959	0.274259	0.307474
cg23095729	22	20019674		NA	LC	-987	MIR185	0.886732	0.518445	0.825128	0.77333	0.886357	0.368542	0.840234	0.769101
cg24079727	15	57317980		TRUE	LC	107148	TCF12	0.926473	0.384265	0.127966	0.798008	0.89483	0.158275	0.0714358	0.801125
cg19393755	17	71258101		TRUE	LC	-82	CPSF4L	0.894075	0.565895	0.874391	0.715239	0.884547	0.714446	0.890334	0.708886
cg02110858	8	145028222	Island	NA	IC	-134	PLEC	0.678469	0.426839	0.421749	0.415266	0.749864	0.566183	0.57479	0.456343
cg02109507	17	15554603		TRUE	LC	657	TRIM16	0.929405	0.813845	0.904155	0.814259	0.935664	0.705843	0.896289	0.775945
cg00861646	4	160026608	S_Shore	NA	LC	-2503	C4orf45	0.668714	0.352353	0.272025	0.177367	0.608972	0.158614	0.125636	0.141523
cg08866634	5	175962338	N_Shore	NA	LC	2083	RNF44	0.0342673	0.509731	0.549981	0.554657	0.0308184	0.380965	0.475623	0.419363
cg21224380	12	109240533		TRUE	LC	10826	SSH1	0.920023	0.401352	0.54386	0.647362	0.907603	0.230608	0.51964	0.670749
cg20608085	11	45943130	N_Shore	NA	LC	-65	GYLTL1B	0.74022	0.72655	0.764899	0.640027	0.828693	0.840506	0.851358	0.671248
cg25769469	5	71643841		TRUE	LC	27642	PTCD2	0.924682	0.295773	0.375739	0.71166	0.911404	0.118514	0.390059	0.793294
cg16125291	8	19796335	N_Shore	TRUE	LC	-246	LPL	0.391291	0.269006	0.372577	0.260163	0.415902	0.431738	0.438786	0.286466
cg20519373	8	119456570		TRUE	LC	-176669	SAMD12-AS1	0.179444	0.189543	0.232167	0.178865	0.283105	0.359177	0.368516	0.269395
cg23889047	1	7705756		NA	LC	-26297	CAMTA1	0.872045	0.791567	0.769757	0.560406	0.874745	0.659151	0.638188	0.410745
cg06039489	20	20037100	S_Shelf	NA	LC	-189	C20orf26	0.780327	0.108206	0.108102	0.371749	0.82771	0.299534	0.318934	0.512745
cg19312427	1	198174503		TRUE	LC	48376	NEK7	0.910489	0.400519	0.598092	0.648283	0.907371	0.260433	0.503583	0.606059
cg23338668	8	74240259		TRUE	LC	28437	AK128216	0.928477	0.348733	0.898545	0.704412	0.945257	0.172752	0.911709	0.782586
cg19925872	15	90543392	N_Shore	NA	HC	-1359	ZNF710	0.924297	0.606719	0.592169	0.664973	0.938143	0.732826	0.735711	0.728691
cg02789485	12	75783428	N_Shore	NA	LC	1274	CAPS2	0.773585	0.811195	0.734907	0.700684	0.726532	0.699805	0.612545	0.616667
cg19821297	19	12890029	S_Shore	TRUE	LC	-3595	HOOK2	0.888	0.685154	0.554724	0.387704	0.922387	0.460855	0.365126	0.293907
cg03626672	2	237478664	S_Shore	NA	IC	197	AK023507	0.434484	0.626936	0.644506	0.527697	0.577079	0.764968	0.782417	0.56863
cg10141261	10	125805554	S_Shore	NA	IC	46376	CHST15	0.912539	0.776167	0.0914208	0.771175	0.923213	0.893145	0.104077	0.716668
cg05593411	5	58883430		TRUE	LC	-1106	PDE4D	0.0581404	0.0810071	0.079686	0.080891	0.0778142	0.185345	0.180874	0.124511
cg00411595	9	136339349	N_Shore	NA	LC	4927	SLC2A6	0.583363	0.312633	0.340316	0.350406	0.523217	0.206834	0.22456	0.258108
cg20072118	12	52653637	S_Shore	TRUE	LC	-1466	AK300121	0.744839	0.398011	0.325244	0.436156	0.628845	0.201474	0.145328	0.248954
cg18716210	11	2011346	N_Shore	NA	IC	-196	MRPL23-AS1	0.824894	0.609367	0.634047	0.518924	0.847963	0.743384	0.75136	0.582153
cg20752878	17	7080538	S_Shelf	NA	LC	-143	ASGR1	0.404782	0.249501	0.270736	0.250743	0.478955	0.362592	0.397297	0.341216
cg17898925	4	83196047		NA	LC	96690	HNRNPD	0.560226	0.178909	0.142219	0.52955	0.421168	0.0582716	0.0546028	0.39734
cg08413427	17	42828304		NA	LC	-8263	ADAM11	0.922854	0.206356	0.514276	0.59149	0.9324	0.0922836	0.536656	0.673479
cg03926751	4	88140261	N_Shore	NA	LC	1159	KLHL8	0.92338	0.398837	0.0564527	0.700242	0.914917	0.166811	0.0705644	0.662975
cg11998932	7	3901843		TRUE	LC	-148754	SDK1	0.871084	0.829279	0.74098	0.765752	0.885497	0.666955	0.706208	0.722843
cg05437446	13	113622743	Island	NA	HC	-35	MCF2L	0.168191	0.286047	0.284435	0.269309	0.112941	0.169938	0.164025	0.134859
cg03574306	16	85470662		TRUE	IC	-133660	LOC727710	0.360969	0.28589	0.15995	0.197074	0.401022	0.477868	0.214181	0.210669
cg06916001	16	14403004		NA	IC	-137	MIR365A	0.0225439	0.305009	0.282991	0.296233	0.0246202	0.0990995	0.0907847	0.111363
cg05644602	2	74795186		TRUE	LC	8559	C2orf65	0.940341	0.66268	0.651415	0.81554	0.939098	0.478531	0.541825	0.800184
cg11873462	8	144611940		TRUE	LC	11680	ZC3H3	0.50908	0.742881	0.780997	0.728983	0.377015	0.518687	0.564043	0.527972
cg12064202	6	31038842		TRUE	LC	16859	HCG22	0.454543	0.432348	0.456505	0.433433	0.539588	0.56412	0.579777	0.497729
cg06578434	19	1155225	Island	TRUE	IC	19057	SBNO2	0.907927	0.230921	0.0971174	0.595555	0.914929	0.0705285	0.099743	0.681738
cg01241390	5	80596277	N_Shore	NA	LC	1111	LOC100131067	0.824973	0.265617	0.618338	0.671865	0.851267	0.116039	0.669044	0.709727
cg09718582	2	240751196		NA	IC	66643	LOC150935	0.489555	0.365805	0.315511	0.462453	0.534155	0.55378	0.473284	0.496302
cg26433582	11	68848232	N_Shore	NA	LC	10177	BC064339	0.600089	0.865344	0.686517	0.772045	0.523148	0.728481	0.475677	0.514677
cg05211189	16	2055403	S_Shore	TRUE	LC	-2979	ZNF598	0.919712	0.670834	0.649386	0.63762	0.909867	0.461854	0.466686	0.487686
cg19576697	5	176837920		NA	LC	-1343	F12	0.844419	0.510207	0.591785	0.64021	0.861247	0.364499	0.454848	0.593021
cg16152753	10	23732088	S_Shelf	NA	LC	3891	OTUD1	0.905135	0.70709	0.848971	0.814848	0.898274	0.507513	0.818402	0.841505
cg09866743	3	35706038		NA	IC	-15077	ARPP21	0.157233	0.355805	0.286301	0.45602	0.155481	0.150504	0.114056	0.209018
cg06759518	3	72496799	Island	NA	HC	-1025	RYBP	0.439095	0.413257	0.444641	0.440691	0.549604	0.535793	0.539621	0.499999
cg23385718	7	18127029	S_Shore	NA	HC	458	HDAC9	0.211156	0.222814	0.248935	0.212743	0.294628	0.33246	0.356803	0.269618
cg11864574	10	22635028	S_Shore	NA	HC	655	SPAG6	0.331094	0.402068	0.446255	0.407539	0.471328	0.566034	0.582911	0.458842
cg26682407	13	113660246	N_Shelf	NA	LC	4219	MCF2L	0.319604	0.290422	0.123029	0.438833	0.329592	0.164046	0.0661642	0.285916
cg02265721	12	64916007		TRUE	LC	70168	TBK1	0.941783	0.715558	0.664276	0.71063	0.946893	0.49339	0.525518	0.796614
cg23597162	7	28102341		TRUE	LC	55497	U6	0.891111	0.614046	0.754846	0.82971	0.896638	0.407681	0.694049	0.820852
cg08764162	10	31147088		TRUE	LC	141358	ZNF438	0.947143	0.540588	0.487153	0.766652	0.956615	0.255625	0.305132	0.758825
cg16851771	2	42360170		TRUE	IC	-36319	EML4	0.049234	0.224911	0.202649	0.220161	0.0401232	0.116544	0.107496	0.114092
cg00030432	7	100028974	S_Shore	NA	ICshore	1721	MEPCE	0.85652	0.229717	0.692376	0.604433	0.857163	0.128764	0.684159	0.651846
cg03487027	10	77159055	Island	NA	HC	-2230	ZNF503-AS2	0.555333	0.65916	0.718325	0.68407	0.731269	0.897811	0.907569	0.858487
cg14114297	5	81084231		TRUE	LC	-37159	SSBP2	0.930308	0.6736	0.580855	0.623437	0.941418	0.530885	0.533943	0.616755
cg19327213	19	47988783	S_Shore	NA	LC	1245	LOC100505681	0.365933	0.590943	0.551704	0.665701	0.364398	0.465862	0.434018	0.536035
cg07319315	2	135149599		TRUE	LC	137770	MGAT5	0.92724	0.608057	0.951759	0.748448	0.917187	0.43756	0.94498	0.709885
cg16426670	20	2675996	S_Shore	NA	LC	2473	EBF4	0.420317	0.428372	0.453831	0.340276	0.514163	0.570293	0.600902	0.468092
cg13424393	17	80569923	N_Shore	TRUE	LC	16266	FOXK2	0.936178	0.737439	0.691848	0.798766	0.946829	0.550855	0.523319	0.771105
cg16448636	7	21209509		NA	IC	-258179	SP4	0.21309	0.2215	0.231388	0.216948	0.27421	0.333994	0.339242	0.325003
cg21041472	6	12050371		NA	IC	37648	HIVEP1	0.937326	0.692372	0.864394	0.802021	0.956465	0.483419	0.832958	0.827745
cg26456435	16	31053788	Island	TRUE	HC	757	BC039500	0.838614	0.641654	0.690838	0.607975	0.898412	0.791973	0.808649	0.689802
cg07356342	1	161183820		NA	LC	-1266	FCER1G	0.932176	0.166651	0.422296	0.754478	0.941147	0.064948	0.466754	0.78085
cg24222546	15	74501771		TRUE	LC	275	STRA6	0.371768	0.273828	0.275907	0.261906	0.437663	0.397633	0.385985	0.307579
cg12045443	12	89777963		TRUE	LC	-31667	DUSP6	0.844831	0.202777	0.251603	0.572448	0.836813	0.0873111	0.257839	0.568194
cg05258935	19	39086923	Island	NA	IC	17669	MAP4K1	0.712915	0.619596	0.708616	0.466598	0.848471	0.837006	0.84969	0.512236
cg13469851	9	26936447		TRUE	LC	-10589	IFT74	0.955021	0.383905	0.836597	0.785999	0.953648	0.195221	0.852406	0.856841
cg08217545	19	3388013	Island	NA	IC	21449	NFIC	0.972609	0.917211	0.953825	0.661437	0.971073	0.803929	0.856985	0.413841
cg20661985	20	24969842	N_Shelf	NA	LC	3583	C20orf3	0.934127	0.226494	0.45728	0.760219	0.943628	0.082936	0.442108	0.796716
cg20547777	8	119086580		TRUE	IC	13918	AK025288	0.559866	0.338547	0.350759	0.325023	0.655372	0.500383	0.5173	0.484597
cg17578639	3	176862949		NA	LC	51317	TBL1XR1	0.051382	0.427876	0.37488	0.210867	0.044058	0.261389	0.336934	0.136687
cg04517263	9	123689193	N_Shore	NA	LC	-20	TRAF1	0.254895	0.195024	0.696387	0.660832	0.154145	0.0635984	0.566074	0.590612
cg23287229	8	124552202	N_Shore	NA	ICshore	1291	FBXO32	0.821467	0.725083	0.802103	0.675372	0.850283	0.830933	0.854714	0.662283
cg05220968	6	146057943	S_Shore	NA	LC	-821	EPM2A	0.876648	0.786964	0.762361	0.713375	0.840421	0.66216	0.659139	0.586576
cg26690511	3	155422103		TRUE	LC	-106	PLCH1	0.954794	0.922703	0.910161	0.814657	0.954905	0.815073	0.758133	0.829911
cg20524889	13	73649835		TRUE	IC	16694	KLF5	0.532504	0.49826	0.536169	0.444304	0.618622	0.673056	0.674732	0.597762
cg07298299	11	45943237	N_Shore	NA	ICshore	42	GYLTL1B	0.56331	0.458327	0.460699	0.460693	0.679575	0.622283	0.620038	0.580778
cg10927968	11	1807333		NA	IC	-21832	MOB2	0.813677	0.254466	0.117856	0.427152	0.872865	0.488191	0.132787	0.636285
cg21631918	15	74501549		TRUE	LC	-178	STRA6	0.213063	0.32804	0.350174	0.318717	0.262293	0.453993	0.454865	0.37261
cg16874095	14	34529121	Island	TRUE	HC	-108837	EGLN3	0.616727	0.550933	0.593683	0.520036	0.700416	0.67525	0.694382	0.592725
cg21223094	12	11975515		TRUE	LC	-46842	ETV6	0.646676	0.415055	0.433926	0.444686	0.618853	0.30751	0.326128	0.365604
cg13538637	7	7759221		NA	LC	-983	RPA3	0.0895663	0.663999	0.631625	0.655179	0.0793984	0.409714	0.39413	0.710663
cg09763373	16	596899	S_Shore	NA	IC	3623	MIR3176	0.820785	0.220135	0.647932	0.576778	0.845108	0.0989202	0.664762	0.673357
cg09565002	4	15939889		TRUE	LC	474	FGFBP1	0.661566	0.592036	0.624883	0.577518	0.713575	0.698334	0.72387	0.593759
cg11882607	3	12858926	S_Shelf	NA	LC	20756	CAND2	0.906238	0.817759	0.800315	0.711418	0.910361	0.70268	0.687312	0.623857
cg02334333	2	60687392	N_Shore	NA	LC	67958	AL833181	0.781377	0.313908	0.284896	0.58208	0.803554	0.194594	0.263357	0.62813
cg11977605	4	1076247		TRUE	LC	-19503	AK124578	0.808384	0.294397	0.0944285	0.547652	0.817054	0.160299	0.100717	0.484056
cg04154290	1	53794211	S_Shore	NA	ICshore	307	AK097571	0.320021	0.336833	0.355767	0.355942	0.382574	0.438578	0.434378	0.441942
cg27051231	2	232213012		TRUE	LC	-14406	MIR4777	0.896553	0.197954	0.207562	0.627925	0.900277	0.0976914	0.233667	0.724514
cg17476910	1	147806172	N_Shore	NA	IC	5049	BC041003	0.234606	0.244443	0.233182	0.209238	0.427759	0.455473	0.481264	0.411524
cg01538731	16	87757018	S_Shelf	TRUE	IC	-13745	KLHDC4	0.911968	0.946917	0.940039	0.761778	0.85449	0.809462	0.758494	0.469424
cg23911433	5	134611106		TRUE	LC	-27239	LOC340073	0.888486	0.668548	0.88224	0.716755	0.938039	0.330368	0.917128	0.714873
cg21062760	19	36205574	N_Shore	NA	LC	1240	ZBTB32	0.823444	0.611733	0.811372	0.598861	0.859234	0.727459	0.818062	0.582778
cg17950169	1	226067900	N_Shore	NA	LC	2520	TMEM63A	0.120738	0.370218	0.362831	0.359856	0.131343	0.194316	0.185819	0.145161
cg02983090	16	27437892		TRUE	LC	-686	IL21R	0.561165	0.550757	0.290401	0.621014	0.395737	0.275589	0.110516	0.357047
cg19473989	4	7912384		TRUE	IC	29269	AFAP1	0.928879	0.811368	0.786175	0.813167	0.9275	0.630834	0.773637	0.767862
cg02000253	19	13107687	Island	NA	HC	1104	NFIX	0.638106	0.580662	0.60924	0.568953	0.775477	0.730543	0.736176	0.658754
cg18004847	19	1155056	Island	TRUE	IC	19226	SBNO2	0.912288	0.325621	0.380445	0.579702	0.918002	0.182815	0.234482	0.564736
cg10181414	19	2546598	N_Shore	NA	IC	70245	GADD45B	0.48304	0.289318	0.32368	0.365594	0.549717	0.426439	0.413725	0.470853
cg26548834	7	4752951		NA	IC	31022	FOXK1	0.929674	0.391764	0.469796	0.703765	0.941006	0.172934	0.35896	0.778629
cg24185397	17	25659609	N_Shore	TRUE	LC	38504	WSB1	0.644743	0.276495	0.209595	0.474849	0.667237	0.172427	0.183765	0.428838
cg14292619	12	75784617	N_Shore	NA	LC	85	CAPS2	0.564546	0.728284	0.675814	0.607273	0.437018	0.525577	0.51955	0.422705
cg07102397	14	89864727		TRUE	LC	18727	FOXN3	0.941816	0.66933	0.907225	0.850956	0.942098	0.431237	0.892293	0.852764
cg20000602	12	124733846		TRUE	IC	-39863	FAM101A	0.939519	0.84477	0.82787	0.841407	0.951305	0.728147	0.727791	0.787998
cg13837679	11	44329915	N_Shore	NA	IC	1801	ALX4	0.343172	0.321879	0.330572	0.278255	0.381632	0.440655	0.415982	0.294701
cg13999433	9	117156883	N_Shelf	NA	LC	-198	AKNA	0.835836	0.314854	0.203075	0.683468	0.803102	0.165057	0.181351	0.709409
cg06121226	4	72134060		TRUE	LC	13124	SLC4A4	0.901129	0.270065	0.25673	0.247665	0.942834	0.52364	0.496142	0.37157
cg04730794	5	169144438		TRUE	LC	13486	DOCK2	0.9508	0.307309	0.445947	0.720841	0.963188	0.165276	0.361901	0.731329
cg05157625	14	93153553	Island	TRUE	ICshore	35627	RIN3	0.638964	0.495735	0.578038	0.516212	0.879634	0.834637	0.844714	0.725011
cg01368219	3	54999791		TRUE	LC	-37719	LRTM1	0.859267	0.419305	0.268355	0.427072	0.872051	0.599401	0.405222	0.492164
cg07979236	1	33516461	N_Shore	NA	HC	-13949	AK2	0.776059	0.26007	0.296931	0.659444	0.809952	0.10048	0.328833	0.688628
cg01400750	4	145956168		TRUE	LC	-62987	ABCE1	0.595248	0.195457	0.915784	0.752664	0.558829	0.0756364	0.883096	0.809027
cg18454133	14	23835870	Island	NA	ICshore	-1028	EFS	0.651041	0.712728	0.760968	0.743048	0.763683	0.844467	0.856816	0.793549
cg19717347	12	129304956	N_Shelf	NA	LC	3585	SLC15A4	0.956339	0.223533	0.486115	0.718507	0.957669	0.0896692	0.509637	0.769496
cg04473902	12	14721288	S_Shore	NA	ICshore	-497	PLBD1	0.57631	0.454024	0.245657	0.42807	0.62722	0.573355	0.311253	0.433568
cg14637411	11	2858355		TRUE	LC	-32907	KCNQ1DN	0.818761	0.533622	0.543225	0.508844	0.83966	0.659147	0.638636	0.502905
cg24258347	11	13983851	N_Shore	NA	HC	-332	SPON1	0.685349	0.5166	0.527884	0.471855	0.773751	0.640476	0.667106	0.52497
cg11313468	19	41782183		NA	IC	4197	HNRNPUL1	0.93831	0.189284	0.840285	0.780392	0.954161	0.0553827	0.828666	0.83173
cg06086012	3	170143582		TRUE	IC	4555	CLDN11	0.704591	0.68199	0.725518	0.659207	0.796845	0.801688	0.800038	0.631289
cg12711832	8	68258899	S_Shelf	NA	LC	-2987	ARFGEF1	0.764704	0.195285	0.733898	0.56041	0.733199	0.0729362	0.726522	0.53942
cg05928849	11	122993208		TRUE	IC	-60022	HSPA8	0.845268	0.306601	0.283589	0.5826	0.878732	0.187347	0.255613	0.586231
cg02796279	2	208101334		TRUE	LC	-545	BC038530	0.951317	0.414833	0.0718087	0.741715	0.952265	0.187193	0.061647	0.671498
cg14083015	6	25042090		TRUE	IC	308	FAM65B	0.256787	0.189737	0.124318	0.105759	0.182005	0.0768235	0.0620834	0.0712658
cg01757168	3	128215565	Island	NA	HC	-3535	GATA2	0.642172	0.734659	0.770107	0.442746	0.834782	0.865715	0.871173	0.537274
cg14864103	13	113622738	Island	NA	HC	-40	MCF2L	0.165317	0.304265	0.304336	0.273044	0.112464	0.176636	0.171109	0.138201
cg02392124	10	28876249		TRUE	LC	53815	WAC	0.926398	0.611234	0.590307	0.763756	0.937646	0.365881	0.402195	0.796633
cg00713294	1	55678649	N_Shore	NA	LC	2114	USP24	0.397463	0.289414	0.285004	0.199769	0.236813	0.126336	0.124632	0.133246
cg27320518	10	81678829		NA	LC	-1104	MBL1P	0.504986	0.835715	0.838577	0.747156	0.465726	0.710513	0.731717	0.592095
cg05861879	7	2284723	S_Shelf	NA	IC	2184	NUDT1	0.728332	0.549437	0.475061	0.654071	0.814882	0.673466	0.547682	0.684795
cg04948284	11	65313608	N_Shore	NA	HC	563	LTBP3	0.393312	0.522357	0.511073	0.455449	0.353181	0.389248	0.397228	0.339404
cg14485097	7	4671479		TRUE	IC	-11908	FOXK1	0.396896	0.364893	0.394839	0.407247	0.471753	0.474371	0.467943	0.453932
cg01883759	7	28220576	S_Shore	NA	HC	-139	JAZF1	0.173801	0.253224	0.247019	0.246325	0.153028	0.143178	0.135008	0.0832658
cg02052762	17	4090525		TRUE	IC	44064	CYB5D2	0.941316	0.186324	0.326425	0.722804	0.946141	0.0675424	0.328633	0.792316
cg14794735	7	129415968	N_Shelf	NA	LC	-1114	MIR183	0.506621	0.567638	0.596059	0.5546	0.6093	0.708367	0.706249	0.603485
cg14479136	9	139222701		NA	LC	770	GPSM1	0.5469	0.377443	0.340955	0.376816	0.463302	0.255806	0.227481	0.255608
cg16452651	21	35016873	S_Shore	NA	LC	2090	ITSN1	0.941978	0.215933	0.0872641	0.702441	0.937883	0.0831273	0.083069	0.748686
cg05591701	6	30569211		TRUE	LC	15809	PPP1R10	0.802188	0.660411	0.747548	0.78662	0.735013	0.505133	0.67339	0.732974
cg03679544	6	155537972	N_Shelf	TRUE	LC	-124	TIAM2	0.278374	0.19427	0.334657	0.338169	0.318789	0.32879	0.436991	0.40808
cg22386583	17	78753756		TRUE	IC	-169479	RPTOR	0.936444	0.715258	0.743647	0.786946	0.93176	0.574665	0.660897	0.733653
cg22980293	10	126158010		NA	IC	7670	LHPP	0.501003	0.624457	0.612244	0.620413	0.363393	0.458403	0.461422	0.453801
cg00866476	2	95740682	N_Shore	NA	LC	47072	MRPS5	0.0285714	0.3504	0.321207	0.371363	0.031368	0.217226	0.189939	0.223427
cg15525848	5	16509123		TRUE	LC	-16	FAM134B	0.869441	0.626434	0.654039	0.643087	0.876732	0.4826	0.609713	0.632025
cg04225775	5	143191771		NA	LC	46	HMHB1	0.202886	0.543714	0.420162	0.581448	0.166985	0.43222	0.317459	0.493176
cg12587615	19	11472397	N_Shore	TRUE	IC	1758	Prion_pknot	0.28795	0.394799	0.40313	0.244156	0.397494	0.554216	0.591462	0.305281
cg07912689	20	56195458		NA	LC	174	ZBP1	0.198623	0.202261	0.129354	0.201063	0.121646	0.101207	0.0574309	0.112107
cg10298741	16	73019173		TRUE	IC	63101	ZFHX3	0.920282	0.707172	0.874197	0.623717	0.920851	0.817093	0.882281	0.65298
cg01149683	3	66705803		TRUE	LC	-154958	LRIG1	0.860988	0.78201	0.847607	0.691449	0.875112	0.639359	0.863949	0.70515
cg26170244	15	65176353		NA	LC	-27747	ANKDD1A	0.841575	0.470304	0.119396	0.564022	0.841364	0.297507	0.0926381	0.465949
cg09134726	19	841082	N_Shelf	NA	LC	98	PRTN3	0.819479	0.196849	0.139236	0.564162	0.788613	0.0902502	0.125648	0.573193
cg01046511	17	7742971	N_Shelf	TRUE	LC	-263	KDM6B	0.865802	0.548584	0.737072	0.632996	0.849832	0.375837	0.710537	0.589276
cg24408057	19	4277333	N_Shore	NA	IC	-1264	SHD	0.735912	0.588474	0.641616	0.526075	0.792494	0.709028	0.710144	0.504314
cg13136655	6	149806131		NA	LC	17	ZC3H12D	0.0846057	0.392727	0.210133	0.458826	0.0635473	0.246844	0.105401	0.294908
cg01620379	14	21052361		NA	LC	272	RNASE11	0.908133	0.250756	0.351658	0.523695	0.907724	0.142084	0.351111	0.509178
cg17206393	20	33681223	S_Shore	NA	ICshore	-605	TRPC4AP	0.880319	0.257241	0.165799	0.366772	0.891984	0.112301	0.165232	0.421098
cg18467978	19	47134906	N_Shelf	TRUE	LC	3033	GNG8	0.903953	0.506762	0.447904	0.660678	0.901234	0.344089	0.374802	0.666692
cg13390284	1	65531864	N_Shore	NA	ICshore	-7673	MIR101-1	0.886454	0.708015	0.70072	0.528865	0.836489	0.537678	0.633591	0.417333
cg11151395	17	56355299	Island	NA	IC	2997	MPO	0.984241	0.190069	0.104432	0.62014	0.982804	0.0794406	0.0891129	0.692752
cg14276379	9	97663142		TRUE	LC	-20343	C9orf3	0.919943	0.774052	0.632127	0.805749	0.926414	0.618491	0.48603	0.801252
cg01409343	17	57915740		NA	LC	-2886	MIR21	0.786903	0.844228	0.80528	0.712534	0.799387	0.720776	0.643936	0.638445
cg07283015	18	22039857		NA	LC	-735	HRH4	0.949191	0.181292	0.177918	0.712815	0.96024	0.063783	0.164556	0.74156
cg07357157	1	10690588		NA	IC	30867	CASZ1	0.899382	0.802421	0.786242	0.812918	0.888767	0.682954	0.670739	0.746244
cg08282819	16	27437900		TRUE	LC	-678	IL21R	0.468208	0.539228	0.311135	0.585944	0.331679	0.281296	0.135251	0.321928
cg12143499	12	27615389		NA	LC	-4353	C12orf70	0.566175	0.348721	0.371944	0.177388	0.614792	0.203185	0.206477	0.128416
cg07037944	15	64290807		NA	LC	47714	DAPK2	0.53514	0.421542	0.494251	0.380274	0.542587	0.297991	0.406315	0.325613
cg02874031	12	106988340		NA	IC	-6574	RFX4	0.222525	0.191513	0.150187	0.15214	0.13448	0.0907409	0.0939125	0.0820081
cg10675058	11	63858880		TRUE	LC	-12481	FLRT1	0.892454	0.337365	0.296484	0.615483	0.893475	0.215397	0.195163	0.623663
cg24387542	17	20370597		NA	LC	251	LGALS9C	0.223876	0.189221	0.149287	0.19155	0.157288	0.0793209	0.0540423	0.116905
cg22854448	2	65617203		TRUE	LC	-23272	SPRED2	0.55256	0.794317	0.815351	0.764516	0.531273	0.65032	0.68773	0.592882
cg14510299	1	27928494	N_Shore	NA	IC	1649	AHDC1	0.705767	0.235589	0.0848282	0.308666	0.729312	0.132831	0.0633699	0.236918
cg00186909	12	93129288		TRUE	LC	-976	PLEKHG7	0.902382	0.717376	0.583886	0.684711	0.85445	0.570807	0.430749	0.612644
cg12125117	16	57701461		NA	LC	-695	GPR97	0.868753	0.213015	0.107338	0.583468	0.872795	0.0993863	0.109924	0.617243
cg04857257	8	90913896	N_Shore	NA	LC	-199	OSGIN2	0.731654	0.420201	0.55327	0.523789	0.705751	0.269516	0.509357	0.532043
cg17517296	2	43107458		TRUE	LC	-14769	Mir_548	0.871316	0.311636	0.325159	0.49857	0.867573	0.207569	0.273887	0.482471
cg27394566	14	105391635		NA	LC	449	PLD4	0.903511	0.675423	0.463145	0.704815	0.914206	0.781209	0.534402	0.660098
cg03663120	7	2284600	S_Shelf	NA	IC	2061	NUDT1	0.96548	0.266258	0.0560457	0.648009	0.967924	0.681244	0.157741	0.859979
cg04089901	7	7557590		NA	LC	-122	COL28A1	0.861766	0.294601	0.240295	0.59642	0.907982	0.14686	0.201266	0.618217
cg21363811	1	179713950	Island	NA	ICshore	1653	FAM163A	0.291141	0.395933	0.447956	0.397181	0.399846	0.59018	0.597084	0.513719
cg13765061	9	78830510		TRUE	LC	34197	PCSK5	0.811448	0.273202	0.3032	0.442822	0.801489	0.0803535	0.359298	0.471975
cg26057784	14	73362214	S_Shore	NA	LC	-1405	DPF3	0.764787	0.242649	0.351989	0.281248	0.789523	0.449435	0.461103	0.254691
cg04411893	3	185300709	N_Shelf	NA	LC	203	SENP2	0.490832	0.320935	0.28509	0.234232	0.418461	0.170642	0.160697	0.108221
cg01119452	7	37287850		TRUE	LC	28595	ELMO1	0.923835	0.219327	0.0575792	0.541738	0.927333	0.094614	0.0558962	0.531572
cg22531371	1	155162756	N_Shore	NA	ICshore	-50	MUC1	0.138752	0.209335	0.243408	0.144962	0.119973	0.0933445	0.156246	0.0882878
cg00932063	10	126234138		NA	IC	-59631	LHPP	0.0558513	0.659963	0.667841	0.58549	0.0547882	0.479319	0.492953	0.379089
cg14304236	9	103118101	S_Shelf	NA	LC	2759	BC042955	0.94455	0.825902	0.933802	0.845712	0.9365	0.70471	0.933496	0.82059
cg03766264	12	27396229	N_Shore	NA	LC	-848	STK38L	0.943504	0.289133	0.928513	0.863578	0.953804	0.143203	0.93891	0.871503
cg27485596	13	111829530		TRUE	IC	-9642	ARHGEF7	0.0370466	0.625575	0.529776	0.703817	0.0315534	0.368858	0.262765	0.583225
cg03747456	12	52586127		TRUE	LC	-343	KRT80	0.818453	0.621062	0.413113	0.474434	0.820861	0.427155	0.249452	0.304826
cg27087650	19	45255796	N_Shore	NA	LC	3819	BCL3	0.465983	0.514814	0.487864	0.481578	0.475768	0.398807	0.388081	0.362725
cg05245170	2	558220	Island	NA	HC	117938	TMEM18	0.838712	0.819528	0.806347	0.782834	0.75943	0.713829	0.714727	0.649299
cg21088438	14	70264869		NA	LC	-863	SLC10A1	0.903155	0.221118	0.436231	0.618711	0.911486	0.10197	0.457625	0.614604
cg09898695	15	41135793	Island	NA	HC	-452	SPINT1	0.43031	0.49271	0.530241	0.483488	0.516273	0.60598	0.600642	0.569312
cg10938046	6	43969577	N_Shore	NA	LC	1241	C6orf223	0.706887	0.624696	0.650259	0.63088	0.793136	0.764836	0.761069	0.648795
cg21829239	1	160608184		NA	LC	8897	SLAMF1	0.136019	0.490007	0.468215	0.469088	0.089573	0.362814	0.338215	0.26564
cg06498520	4	186990006		TRUE	LC	-302	TLR3	0.567639	0.380656	0.372143	0.222408	0.456905	0.234582	0.208271	0.157806
cg14618634	9	89193057		TRUE	LC	-223655	ZCCHC6	0.579961	0.567117	0.594112	0.510581	0.66389	0.683401	0.685033	0.502288
cg13680337	10	71626580		TRUE	IC	64937	COL13A1	0.56015	0.555148	0.614153	0.544384	0.671307	0.693492	0.698087	0.565713
cg25823926	12	94153360		TRUE	LC	-21761	AK130911	0.888363	0.228749	0.143247	0.458944	0.83038	0.0879303	0.0633065	0.461785
cg26767614	19	13136168	Island	NA	HC	392	NFIX	0.631104	0.603095	0.639807	0.676881	0.775482	0.830493	0.843344	0.811301
cg13876325	17	16190098		TRUE	IC	4771	MIR1288	0.554754	0.600614	0.342423	0.685914	0.504855	0.708762	0.374827	0.67969
cg11846968	20	31823545		NA	LC	-256	BPIFA1	0.86185	0.447342	0.792144	0.585447	0.863566	0.289417	0.805912	0.62788
cg19107973	5	61876634		NA	LC	1369	LRRC70	0.921276	0.915923	0.890809	0.715597	0.929578	0.815058	0.844422	0.670096
cg05954120	1	156254757		NA	LC	688	TMEM79	0.924059	0.18844	0.102578	0.642635	0.927022	0.061665	0.115203	0.693397
cg12973294	4	119869807		TRUE	LC	59812	SYNPO2	0.866688	0.568654	0.790415	0.683469	0.876982	0.388178	0.780033	0.620732
cg18900591	20	50419193	S_Shore	NA	HC	-145	SALL4	0.371162	0.48287	0.557504	0.468371	0.515202	0.650572	0.663394	0.543918
cg02266500	14	60981173	N_Shore	NA	ICshore	5236	SIX6	0.330125	0.240413	0.273885	0.222778	0.391653	0.360915	0.389378	0.261696
cg25415695	5	134828036	S_Shore	TRUE	LC	-39947	TIFAB	0.461394	0.5076	0.494297	0.481925	0.540827	0.621068	0.546347	0.527797
cg08438690	3	52279403	N_Shore	NA	HC	-405	PPM1M	0.478826	0.616192	0.538556	0.554857	0.428822	0.488879	0.444627	0.41709
cg26118358	14	23321005		TRUE	LC	15213	MMP14	0.898785	0.387012	0.459211	0.565383	0.898867	0.266743	0.414889	0.557877
cg23558213	22	41215939	S_Shore	NA	LC	-547	SLC25A17	0.632637	0.384882	0.292798	0.350807	0.582905	0.230226	0.153259	0.309412
cg17411792	13	41993156		TRUE	LC	-23543	OR7E37P	0.951498	0.875097	0.768183	0.842037	0.951189	0.766754	0.731021	0.809841
cg10184289	2	64870490		TRUE	IC	-6485	SERTAD2	0.245033	0.420045	0.378731	0.507304	0.233057	0.290143	0.255128	0.314165
cg05648303	4	141264393		NA	LC	-203	SCOC	0.934928	0.885082	0.865685	0.530214	0.907847	0.698945	0.72981	0.305049
cg14012059	9	130222969		NA	LC	8436	LRSAM1	0.859122	0.390305	0.50075	0.384911	0.866712	0.522739	0.576646	0.388973
cg22741244	2	239052286	S_Shelf	NA	LC	4924	KLHL30	0.397941	0.405479	0.377468	0.378314	0.341765	0.293819	0.270094	0.30121
cg04012618	16	21548169		NA	IC	-16404	SLC7A5P2	0.967376	0.826796	0.92923	0.416287	0.971694	0.930441	0.953827	0.420883
cg21320567	8	67975880	N_Shore	NA	LC	-722	CSPP1	0.871588	0.219296	0.454355	0.734627	0.859261	0.0853794	0.455712	0.762976
cg10357314	11	94886261	S_Shore	NA	LC	2559	AK055250	0.683422	0.797262	0.80476	0.41335	0.564716	0.534949	0.555345	0.234061
cg07338715	2	109649281	S_Shore	NA	LC	-43453	EDAR	0.658405	0.751736	0.811092	0.698015	0.581603	0.638873	0.726156	0.571523
cg10575075	10	31288634		TRUE	LC	-188	ZNF438	0.95023	0.689454	0.669649	0.817494	0.960658	0.478476	0.53686	0.820121
cg27581031	17	48348565	N_Shore	TRUE	LC	-201	TMEM92	0.90483	0.623806	0.678725	0.630245	0.924349	0.850909	0.850005	0.574853
cg00983697	1	217314284	S_Shelf	NA	LC	-3187	ESRRG	0.097907	0.144244	0.136437	0.122646	0.190417	0.290433	0.303874	0.21313
cg03658236	12	104063640		TRUE	LC	-42504	STAB2	0.884099	0.186151	0.743763	0.5891	0.915205	0.0852737	0.787605	0.704029
cg02411995	16	4851344	N_Shore	NA	LC	819	ROGDI	0.857083	0.414969	0.569529	0.606027	0.858143	0.255033	0.580344	0.654262
cg05626128	1	19251115		NA	IC	-21822	ALDH4A1	0.722528	0.625057	0.617337	0.573546	0.742169	0.502811	0.55866	0.535266
cg16509045	9	77502963	S_Shore	NA	LC	47	TRPM6	0.775708	0.180142	0.682328	0.652572	0.817894	0.0793379	0.676405	0.668239
cg02734358	4	90227074	N_Shore	NA	LC	2087	GPRIN3	0.582047	0.834269	0.0782717	0.665135	0.617092	0.669296	0.0336302	0.541517
cg21368161	7	1596136		NA	IC	-70	TMEM184A	0.137251	0.38774	0.426291	0.396741	0.104845	0.263842	0.306347	0.245266
cg24834394	12	12620789		NA	LC	53608	DUSP16	0.410936	0.221007	0.444803	0.633345	0.380246	0.0900512	0.429502	0.700656
cg12346491	4	145277815		TRUE	LC	-215911	GYPA	0.310916	0.187921	0.168353	0.141454	0.363081	0.302526	0.261285	0.209072
cg01394781	16	16214213		TRUE	LC	5591	ABCC1	0.937784	0.853793	0.851858	0.460108	0.921293	0.656109	0.672594	0.2983
cg07631359	3	10276672	S_Shore	NA	IC	-13504	TATDN2	0.918671	0.724306	0.769186	0.668353	0.924215	0.850422	0.845617	0.68418
cg08628635	6	20483859		TRUE	LC	-50828	CDKAL1	0.943746	0.212057	0.0777857	0.727018	0.943714	0.0819388	0.0893478	0.748988
cg06874403	10	21799047	Island	TRUE	HC	-4892	AK055656	0.338813	0.421727	0.419277	0.378965	0.5186	0.526617	0.523848	0.465282
cg16726760	1	227612340		TRUE	LC	31049	BC039356	0.825107	0.753355	0.809627	0.673597	0.882349	0.881009	0.890298	0.775207
cg03418002	4	140655478	N_Shore	NA	LC	60109	7SK	0.965758	0.197547	0.0715132	0.719925	0.968731	0.0733901	0.0630224	0.786399
cg21473786	2	44311918	N_Shelf	NA	LC	-84081	PPM1B	0.915834	0.498227	0.660455	0.631972	0.919475	0.364866	0.635161	0.604189
cg02146079	5	140724204	N_Shore	NA	LC	604	PCDHGA3	0.785801	0.784619	0.768936	0.742772	0.714514	0.663358	0.67491	0.608468
cg11985480	2	74729100	N_Shore	NA	ICshore	-643	LOC151534	0.179348	0.152949	0.193162	0.127807	0.244568	0.263257	0.290891	0.147805
cg17207736	8	142237307	Island	NA	IC	1366	SLC45A4	0.492608	0.0953607	0.222823	0.348269	0.668082	0.205411	0.349023	0.529201
cg08543028	12	31902503		TRUE	LC	-20395	AMN1	0.919687	0.252043	0.0454725	0.697573	0.939081	0.095261	0.0436708	0.72699
cg06616081	15	77336938		NA	LC	12300	PSTPIP1	0.91419	0.767127	0.842905	0.736832	0.917654	0.631382	0.801871	0.647965
cg11043571	4	166301076	S_Shore	NA	ICshore	980	CPE	0.603772	0.638771	0.696753	0.599018	0.693653	0.75504	0.779589	0.65435
cg05580141	12	49071788	N_Shelf	NA	LC	1828	KANSL2	0.944694	0.221505	0.113242	0.765522	0.942037	0.0799685	0.109766	0.838502
cg05820066	16	75145843	N_Shelf	NA	LC	4827	LDHD	0.92518	0.666601	0.659884	0.717448	0.923342	0.523849	0.567334	0.657581
cg26253663	22	25799504	N_Shore	TRUE	LC	-21960	LRP5L	0.906465	0.222638	0.359795	0.292853	0.89353	0.118834	0.26143	0.323716
cg05817709	11	63304098		NA	LC	-174	RARRES3	0.654864	0.833262	0.799579	0.731624	0.622882	0.73029	0.721496	0.580305
cg04225088	11	33278186	N_Shore	NA	LC	-981	HIPK3	0.861863	0.31362	0.426033	0.684968	0.864627	0.161453	0.394578	0.748699
cg04885396	16	16067359		TRUE	LC	23926	ABCC1	0.921697	0.731158	0.909435	0.807406	0.93759	0.583739	0.91941	0.785516
cg19496364	8	94551463		TRUE	LC	161198	LINC00535	0.306969	0.326946	0.344523	0.352719	0.404331	0.457471	0.475141	0.432879
cg25368813	6	51848642		TRUE	LC	-34363	PKHD1	0.277268	0.135822	0.240837	0.174626	0.270993	0.25346	0.246861	0.193752
cg13445177	1	151967021	S_Shore	NA	ICshore	15	AC2	0.760058	0.623134	0.649388	0.589861	0.829836	0.74238	0.737157	0.683248
cg09881842	20	20036653	S_Shelf	NA	LC	37	CRNKL1	0.882475	0.602467	0.733239	0.776672	0.939291	0.803302	0.899231	0.881943
cg14023451	6	24489887		NA	LC	-37	GPLD1	0.961442	0.746868	0.897201	0.792674	0.955431	0.612521	0.900317	0.76304
cg11412713	11	94278413	Island	TRUE	HC	-345	PIWIL4	0.842597	0.281899	0.277731	0.61577	0.876586	0.148023	0.228227	0.643508
cg08905487	19	55013821		NA	LC	-191	LAIR2	0.904329	0.294266	0.399035	0.711176	0.910838	0.127918	0.399731	0.769245
cg06599908	19	54931632	S_Shelf	NA	IC	1263	TTYH1	0.240091	0.168945	0.209609	0.127675	0.302529	0.271778	0.277708	0.221828
cg09584358	17	14201680	N_Shore	NA	HC	-2825	HS3ST3B1	0.450283	0.55963	0.611815	0.564552	0.590032	0.701639	0.711271	0.605468
cg06981309	3	146260954	N_Shore	NA	LC	1674	PLSCR1	0.493463	0.510415	0.710179	0.660487	0.511019	0.345829	0.588647	0.566266
cg08161325	16	88122741		NA	IC	11824	AK126852	0.980121	0.896661	0.918969	0.883877	0.9759	0.782193	0.831434	0.83127
cg25784280	18	32289350		TRUE	LC	-845	DTNA	0.890839	0.179771	0.117632	0.633743	0.909444	0.0701675	0.0739525	0.665438
cg02847588	1	8271997	Island	NA	IC	-112392	SLC45A1	0.741598	0.297049	0.228469	0.508499	0.753777	0.163206	0.142519	0.542095
cg02228160	5	143192067		NA	IC	342	HMHB1	0.221249	0.690943	0.592499	0.614062	0.173572	0.577784	0.470994	0.50588
cg25370658	6	7673306		TRUE	LC	-53704	BMP6	0.746543	0.771442	0.808973	0.801128	0.84906	0.874122	0.884385	0.822805
cg16009311	8	119086762		TRUE	IC	13736	AK025288	0.522026	0.338106	0.361772	0.314013	0.593494	0.456827	0.471246	0.418405
cg04134748	1	3052175		NA	IC	7637	MIR4251	0.77498	0.802981	0.846277	0.522336	0.708547	0.602711	0.663335	0.285023
cg10462778	5	172314133		TRUE	IC	-9694	ERGIC1	0.929519	0.176981	0.0733453	0.692258	0.934496	0.0587345	0.0840111	0.744799
cg26627956	2	202004766		NA	HC	-231	CFLAR	0.75586	0.74105	0.759364	0.772382	0.846438	0.869467	0.8676	0.856566
cg05169499	12	52673946		TRUE	LC	5488	KRT86	0.854633	0.624583	0.456763	0.647644	0.869997	0.493928	0.425237	0.590445
cg08109625	1	2036643	N_Shore	NA	IC	489	PRKCZ	0.926165	0.452945	0.840494	0.685573	0.925241	0.589101	0.876448	0.747951
cg20813462	7	2646259	S_Shore	TRUE	IC	-25343	TTYH3	0.894288	0.74449	0.856112	0.688759	0.893845	0.850114	0.875158	0.713833
cg08820801	19	39465821	N_Shore	NA	HC	559	FBXO17	0.571784	0.519515	0.52667	0.496426	0.680934	0.644945	0.654668	0.510855
cg25722644	8	6694415	S_Shore	NA	LC	-1249	XKR5	0.938813	0.771552	0.877308	0.871186	0.949295	0.562689	0.851288	0.825917
cg04452203	4	114332844		TRUE	LC	38404	ANK2	0.935243	0.418885	0.278898	0.623041	0.937239	0.263915	0.184752	0.559458
cg02947450	10	22766861	Island	NA	HC	-40003	LOC100499489	0.495294	0.511213	0.526295	0.44217	0.611452	0.671424	0.640992	0.563486
cg05071334	8	86195487		NA	LC	37772	CA13	0.923143	0.54045	0.521747	0.694189	0.922814	0.359155	0.443921	0.662891
cg17332198	12	58209913		TRUE	LC	-61	AVIL	0.889312	0.606519	0.574241	0.478239	0.907772	0.470212	0.540867	0.408878
cg20374118	2	207955221		TRUE	LC	19576	MIR2355	0.46913	0.130598	0.160274	0.282249	0.513545	0.279767	0.303984	0.402551
cg04825872	6	149381604		TRUE	IC	-95784	LOC100128176	0.179006	0.384796	0.409924	0.170595	0.133154	0.203006	0.211388	0.100876
cg19966745	10	134965215		TRUE	LC	-6818	CS330190	0.259081	0.284921	0.318462	0.296955	0.343718	0.398281	0.398501	0.351214
cg17602444	7	644819	N_Shore	NA	IC	-3598	PRKAR1B	0.814756	0.648543	0.530211	0.639423	0.820633	0.49481	0.396658	0.620612
cg00153101	1	2431753	N_Shore	NA	LC	1571	PLCH2	0.448384	0.454686	0.423579	0.437214	0.360467	0.308762	0.278918	0.266971
cg05171937	12	27396765	N_Shore	NA	HC	-312	STK38L	0.958156	0.36081	0.669669	0.813428	0.950196	0.147974	0.719407	0.867065
cg16640599	4	119732131		TRUE	LC	25195	SEC24D	0.945419	0.260861	0.237836	0.600583	0.944138	0.131528	0.187525	0.622302
cg15527674	11	61248474		NA	LC	-110	PPP1R32	0.649119	0.632837	0.673249	0.566969	0.728327	0.743874	0.755735	0.558807
cg13469396	9	136435554	S_Shore	NA	IC	5155	ADAMTSL2	0.834825	0.466448	0.483984	0.379118	0.893134	0.625514	0.631528	0.520491
cg08122070	1	1689610	N_Shelf	NA	IC	471	NADK	0.95561	0.698687	0.913538	0.871607	0.957684	0.458755	0.882702	0.878767
cg02533339	16	14403040		NA	IC	-101	MIR365A	0.0347904	0.192513	0.18266	0.25672	0.0302391	0.0856672	0.0768068	0.104042
cg23458168	19	30864867	N_Shore	TRUE	IC	1540	ZNF536	0.142066	0.186598	0.228031	0.140241	0.193566	0.336693	0.332343	0.268467
cg27067618	19	15751949		NA	LC	243	CYP4F3	0.564763	0.223279	0.385849	0.33379	0.531337	0.118756	0.404238	0.262524
cg14018735	9	136270734		NA	LC	-8724	ADAMTS13	0.900292	0.484665	0.603436	0.618679	0.904531	0.360307	0.52934	0.598267
cg15871206	2	239009118	Island	NA	IC	168	ESPNL	0.970264	0.845607	0.716199	0.769549	0.971001	0.712997	0.527193	0.721983
cg18659081	22	44588350		NA	LC	10729	PARVG	0.90144	0.170768	0.0798293	0.580586	0.925046	0.0569548	0.0890732	0.608863
cg16084014	7	114585003		TRUE	IC	22095	MDFIC	0.767179	0.681076	0.688564	0.66516	0.843346	0.816342	0.847265	0.637689
cg00465247	13	50703477	N_Shore	NA	HC	-3800	DLEU2	0.177818	0.446215	0.505188	0.426899	0.323755	0.661476	0.67546	0.571175
cg16122424	15	41258337		TRUE	LC	12702	CHAC1	0.931692	0.572075	0.757446	0.762279	0.936819	0.715561	0.787062	0.753465
cg19462635	11	121237843	S_Shelf	NA	LC	74267	SC5DL	0.845846	0.610221	0.506106	0.568052	0.82176	0.43222	0.371931	0.511729
cg15015109	17	65136480		TRUE	LC	-30678	HELZ	0.91677	0.492148	0.336589	0.747743	0.924879	0.254786	0.224738	0.768996
cg16279861	11	128531312		TRUE	LC	-25117	FLI1	0.945541	0.256568	0.242971	0.513612	0.945937	0.148658	0.264296	0.528556
cg09062462	1	85220242	Island	NA	HC	-63802	SSX2IP	0.780755	0.729598	0.771807	0.745378	0.851411	0.841922	0.860741	0.749834
cg07788865	10	30101042		TRUE	LC	-75178	SVIL	0.25866	0.325028	0.27606	0.344634	0.231836	0.197678	0.147376	0.204291
cg14893576	2	23604202	N_Shelf	NA	LC	-4095	KLHL29	0.73972	0.383688	0.387421	0.401642	0.7687	0.240103	0.297562	0.490135
cg01402255	1	153800699		NA	LC	52932	SLC27A3	0.896503	0.30627	0.769392	0.613678	0.899545	0.193245	0.744702	0.595648
cg02486855	15	67356942	N_Shore	NA	ICshore	-1252	SMAD3	0.095376	0.414372	0.502248	0.330641	0.137781	0.650944	0.648038	0.428246
cg08722122	8	38326574	S_Shore	NA	HC	-222	FGFR1	0.466393	0.456596	0.465538	0.490262	0.527514	0.565172	0.565359	0.52989
cg25144135	1	1144012	N_Shore	TRUE	LC	-1923	TNFRSF18	0.285663	0.565581	0.544095	0.547749	0.22693	0.43483	0.408769	0.392893
cg06832677	2	119976764		TRUE	LC	-4619	STEAP3	0.907019	0.809451	0.805021	0.834563	0.866079	0.677955	0.678533	0.666702
cg05348871	11	36397127	N_Shore	NA	LC	-407	PRR5L	0.061505	0.731585	0.737701	0.593012	0.0610919	0.586854	0.632825	0.415376
cg03890167	1	203242638	Island	TRUE	IC	-701	CHIT1	0.314325	0.332889	0.369891	0.353343	0.398235	0.43859	0.453484	0.447224
cg08418670	19	4374567	S_Shelf	NA	IC	25998	SH3GL1	0.975348	0.193871	0.559656	0.583836	0.971248	0.0857684	0.502475	0.644166
cg22190721	16	68269295	Island	NA	HC	841	ESRP2	0.562965	0.414707	0.426064	0.40982	0.677284	0.541795	0.546915	0.520759
cg13633625	9	114706971		TRUE	LC	12592	MIR4668	0.958419	0.272082	0.730783	0.709178	0.962706	0.113386	0.719303	0.731245
cg10156217	14	50362354	S_Shore	NA	LC	1900	ARF6	0.0587629	0.211492	0.217423	0.257029	0.0508237	0.0970161	0.123412	0.234255
cg21695395	11	128364143		TRUE	LC	28062	ETS1	0.353366	0.804947	0.93855	0.787117	0.28828	0.665002	0.935983	0.766977
cg15012468	1	205539221	S_Shore	TRUE	LC	1110	MFSD4	0.637975	0.550967	0.601924	0.536886	0.670019	0.676919	0.675469	0.5083
cg20139800	6	29599178	N_Shore	NA	IC	984	GABBR1	0.27694	0.335984	0.347509	0.281806	0.361672	0.463719	0.468377	0.33486
cg21772826	3	189040394		NA	LC	150632	TPRG1	0.934852	0.90215	0.925425	0.73977	0.946894	0.791567	0.9356	0.752963
cg04315923	16	29634191		NA	IC	-9153	SLC7A5P1	0.949349	0.727341	0.890816	0.332529	0.952089	0.866823	0.914326	0.330394
cg18038894	17	48506385	S_Shelf	NA	IC	2867	ACSF2	0.930025	0.263061	0.489116	0.70045	0.929473	0.142428	0.481437	0.718267
cg19240637	2	7172297	Island	NA	IC	99110	RNF144A	0.892404	0.64999	0.792993	0.753427	0.901106	0.520901	0.725181	0.735627
cg22324029	6	32908466		TRUE	LC	381	HLA-DMB	0.649583	0.485935	0.376551	0.36672	0.483154	0.310711	0.262442	0.248595
cg00275449	3	195162127	N_Shore	NA	LC	1690	ACAP2	0.292413	0.336405	0.195972	0.370208	0.19056	0.167731	0.110548	0.257126
cg26272069	6	29591706	N_Shelf	TRUE	LC	4299	GABBR1	0.83629	0.767107	0.870121	0.530392	0.856028	0.596611	0.874091	0.442413
cg05709770	3	59703569		TRUE	LC	255413	NPCR	0.86161	0.362284	0.629038	0.58296	0.884602	0.257917	0.659194	0.549423
cg14830371	8	25991602		TRUE	LC	-88962	EBF2	0.708566	0.59511	0.418818	0.480312	0.666902	0.455738	0.300542	0.380145
cg21228424	6	42678314		TRUE	IC	12044	PRPH2	0.158648	0.470691	0.473449	0.445754	0.226445	0.665676	0.660354	0.578055
cg15448894	6	52840469		TRUE	LC	18585	AK125212	0.897597	0.273818	0.133532	0.609177	0.908739	0.114857	0.133558	0.692112
cg08248579	6	17988937	S_Shore	NA	ICshore	-1083	KIF13A	0.921037	0.84331	0.841911	0.778044	0.867796	0.71403	0.707139	0.627693
cg25621991	5	142942670		TRUE	LC	-127593	NR3C1	0.786415	0.570136	0.589734	0.612746	0.822525	0.45833	0.600194	0.579463
cg02302089	7	23401203		TRUE	LC	-13850	IGF2BP3	0.697751	0.2832	0.274849	0.493197	0.615663	0.131229	0.168264	0.401478
cg09315367	19	10736006	Island	TRUE	HC	-164	SLC44A2	0.730959	0.640606	0.680993	0.668788	0.835167	0.819304	0.810401	0.704868
cg17224892	17	1094496		NA	IC	-3880	ABR	0.720192	0.461253	0.430732	0.509118	0.649969	0.353527	0.321165	0.400258
cg01194073	14	101175302	Island	TRUE	ICshore	-17899	DLK1	0.867538	0.702896	0.910212	0.796884	0.924388	0.849319	0.933181	0.76323
cg05573381	5	1653258	N_Shore	NA	IC	-19138	LOC728613	0.393	0.173849	0.147221	0.177537	0.270517	0.0600854	0.0499054	0.0842408
cg25368647	5	176736591	N_Shore	NA	IC	-1528	MXD3	0.838854	0.799608	0.769362	0.824892	0.842497	0.677667	0.661746	0.745356
cg14656043	10	35419996	S_Shelf	NA	LC	3612	CREM	0.468664	0.658227	0.691965	0.499675	0.460712	0.437304	0.433864	0.275203
cg22117805	11	36422455		NA	LC	-91	PRR5L	0.914162	0.76104	0.704908	0.768454	0.89655	0.545028	0.545596	0.579008
cg18332229	7	971130	N_Shelf	NA	IC	-4278	ADAP1	0.868338	0.405457	0.127467	0.693985	0.875656	0.224612	0.097108	0.769046
cg25693317	5	171807791		NA	LC	73736	SH3PXD2B	0.942296	0.314037	0.83018	0.762928	0.949005	0.133264	0.869044	0.810524
cg26313511	3	125053815		TRUE	LC	40383	ZNF148	0.933393	0.402976	0.410622	0.686588	0.934313	0.195148	0.322178	0.72694
cg03035746	2	74727286	S_Shore	TRUE	ICshore	-617	LBX2	0.642911	0.582503	0.617087	0.594256	0.710104	0.709812	0.714364	0.60282
cg14962049	5	145166924		TRUE	LC	47975	PRELID2	0.848519	0.25106	0.245607	0.576683	0.867797	0.400663	0.375129	0.685481
cg14480116	2	65594890		NA	LC	-959	SPRED2	0.941593	0.545521	0.446418	0.727874	0.93675	0.335111	0.510975	0.724577
cg24941342	11	95093809		TRUE	LC	-128104	SESN3	0.951113	0.149616	0.0496783	0.658489	0.952181	0.0430436	0.0418203	0.652175
cg15610437	19	827821		NA	LC	-9	AZU1	0.924295	0.211191	0.131764	0.457095	0.928002	0.096189	0.119806	0.412623
cg15866367	13	49796387	S_Shore	NA	IC	1914	MLNR	0.888633	0.819272	0.913333	0.839055	0.858154	0.696894	0.916843	0.801863
cg12577010	7	134832544		TRUE	LC	-221	TMEM140	0.664842	0.46555	0.486674	0.440979	0.578281	0.348561	0.366419	0.306954
cg03027750	13	77899183	N_Shore	NA	LC	1994	MYCBP2	0.0577886	0.253467	0.111224	0.116479	0.0467484	0.13553	0.0715424	0.0690557
cg27510066	8	19536244		TRUE	LC	3850	CSGALNACT1	0.945884	0.285804	0.897324	0.640366	0.951888	0.12245	0.850258	0.761817
cg00981877	20	50366841		NA	LC	18067	ATP9A	0.466982	0.428821	0.320789	0.381434	0.421704	0.235362	0.136666	0.260737
cg03589820	3	11585825		TRUE	LC	8103	AX748267	0.900426	0.513938	0.567675	0.591943	0.908373	0.628115	0.610375	0.574195
cg22510412	20	36149121	Island	NA	HC	-485	NNAT	0.603001	0.54629	0.576148	0.584257	0.701686	0.683369	0.674914	0.670061
cg26340740	11	58980377		NA	LC	117	MPEG1	0.789872	0.137597	0.0439751	0.388167	0.803382	0.24227	0.0482542	0.490862
cg27095222	11	88090861		TRUE	LC	-19920	CTSC	0.871598	0.209886	0.155853	0.308603	0.861359	0.0441264	0.14086	0.334541
cg24704287	19	13951481	N_Shore	NA	IC	-4008	LOC284454	0.665715	0.221625	0.0940367	0.368819	0.696895	0.106386	0.0888151	0.250302
cg13941235	9	137270186		TRUE	LC	-1070	MIR4669	0.864017	0.818361	0.822676	0.739414	0.87045	0.690495	0.715729	0.685771
cg06583577	5	115897444		TRUE	LC	13107	SEMA6A	0.492072	0.607427	0.46997	0.514623	0.39732	0.408967	0.279935	0.258214
cg14386312	19	58740861	S_Shore	NA	ICshore	28	ZNF544	0.492835	0.702764	0.735135	0.593704	0.548109	0.811049	0.808944	0.60568
cg24635860	1	37939423	N_Shore	NA	LC	621	LOC728431	0.420353	0.39163	0.394467	0.328841	0.324248	0.220405	0.254564	0.214634
cg14835981	7	752715	S_Shore	NA	ICshore	129	PRKAR1B	0.566292	0.518569	0.639347	0.700976	0.483608	0.364809	0.514428	0.611122
cg01952989	7	1986334		NA	IC	-6149	MAD1L1	0.836007	0.859632	0.784352	0.909614	0.845649	0.680263	0.684327	0.87906
cg16701167	6	84141234	S_Shore	NA	ICshore	-296	ME1	0.472299	0.59279	0.625287	0.582128	0.612205	0.736746	0.743426	0.669326
cg08701183	7	21209781		NA	IC	-257907	SP4	0.177455	0.224885	0.221499	0.193713	0.240216	0.335522	0.341816	0.30284
cg04017102	5	111405936		TRUE	LC	-90286	EPB41L4A-AS1	0.751701	0.697289	0.722139	0.453485	0.851214	0.825325	0.827522	0.442216
cg27186420	16	69975590		NA	IC	8607	MIR140	0.944103	0.855065	0.915211	0.867825	0.939441	0.73548	0.90363	0.841508
cg05954830	1	159838031		TRUE	LC	-5584	VSIG8	0.840391	0.279969	0.453874	0.465025	0.891162	0.0903639	0.412257	0.418018
cg07450210	13	99880947		TRUE	LC	22986	7SK	0.259148	0.305686	0.194234	0.33236	0.209488	0.187321	0.103243	0.211733
cg14237567	2	232057245		TRUE	IC	-6096	ARMC9	0.906949	0.752925	0.832798	0.686649	0.931302	0.85554	0.89487	0.739839
cg26785499	1	2820433		NA	IC	-114203	TTC34	0.670193	0.259558	0.369075	0.465361	0.687237	0.369346	0.459042	0.51982
cg07656173	4	16086023	S_Shore	NA	LC	-400	PROM1	0.769168	0.558398	0.544975	0.540773	0.646913	0.298418	0.232919	0.290779
cg16463452	13	29195249		TRUE	LC	-8681	Y_RNA	0.877429	0.578586	0.173042	0.671331	0.888288	0.383459	0.167309	0.597004
cg09294084	13	113646732	N_Shore	NA	IC	-9295	MCF2L	0.505569	0.103191	0.0911844	0.201958	0.541409	0.206011	0.203938	0.321511
cg06196145	11	818752	N_Shore	NA	LC	-148	PNPLA2	0.677923	0.279806	0.57561	0.371485	0.658599	0.171261	0.519523	0.279858
cg14099457	3	49170794		NA	LC	-195	LAMB2	0.441541	0.217332	0.226991	0.282131	0.512647	0.332049	0.328271	0.367727
cg08454125	3	46747930		TRUE	LC	5108	TMIE	0.729709	0.696151	0.731447	0.597087	0.82032	0.800149	0.802937	0.571124
cg04025970	8	8727303		TRUE	LC	23828	MFHAS1	0.539469	0.725835	0.746045	0.771735	0.419774	0.601869	0.583382	0.620853
cg13471188	2	20638399		TRUE	LC	-8435	RHOB	0.903961	0.164356	0.0526022	0.592291	0.919149	0.0632448	0.0599244	0.644988
cg09671650	17	65525235		TRUE	IC	151312	PITPNC1	0.566567	0.536313	0.577784	0.512027	0.656372	0.648647	0.634476	0.582945
cg20794351	8	21908746	S_Shelf	TRUE	LC	-2334	EPB49	0.822648	0.404813	0.474154	0.466154	0.879775	0.548667	0.536836	0.483527
cg21268658	1	43998294	S_Shore	NA	LC	1748	PTPRF	0.691719	0.714371	0.761925	0.6723	0.775847	0.828053	0.822526	0.70018
cg08360599	3	141087261		TRUE	IC	-19227	ZBTB38	0.493488	0.386783	0.335915	0.39646	0.626484	0.493027	0.386093	0.429245
cg02985250	10	80714322		TRUE	LC	49238	AX747983	0.753152	0.593798	0.591444	0.623867	0.832534	0.724404	0.711067	0.610424
cg03706086	8	71381216		TRUE	LC	-65196	NCOA2	0.921508	0.785397	0.227488	0.797068	0.921814	0.604499	0.187192	0.778222
cg21962025	6	168426201		NA	IC	7649	KIF25	0.512936	0.484016	0.547727	0.53979	0.687418	0.695991	0.708047	0.625143
cg04549583	2	12146219		TRUE	LC	-1034	AK001558	0.0440999	0.256148	0.159148	0.137517	0.0344636	0.1247	0.0715588	0.047954
cg15196156	1	40388395		NA	HC	-20708	MYCL1	0.443245	0.46659	0.51292	0.458484	0.509172	0.591177	0.604844	0.533664
cg09985802	10	126234119		NA	IC	-59650	LHPP	0.0949435	0.68994	0.67915	0.592521	0.076679	0.517961	0.517336	0.355676
cg19995856	14	91574593		TRUE	IC	-5763	C14orf159	0.586761	0.596849	0.552192	0.474415	0.610543	0.399821	0.412242	0.351717
cg05455729	7	3338723	N_Shore	NA	LC	-2356	SDK1	0.929177	0.848528	0.863592	0.808732	0.946081	0.613565	0.853361	0.781363
cg15302379	10	102821848	Island	TRUE	ICshore	-411	KAZALD1	0.497087	0.552205	0.565568	0.521627	0.583822	0.660637	0.656704	0.570141
cg15329133	5	135467951	N_Shore	NA	LC	-584	SMAD5	0.527284	0.295005	0.253436	0.229034	0.417301	0.143962	0.143056	0.141649
cg04075726	2	69499425		TRUE	LC	114961	GFPT1	0.942603	0.352419	0.456159	0.596877	0.949262	0.144356	0.470077	0.68538
cg20488673	14	100497940		TRUE	LC	12222	EVL	0.621368	0.67451	0.507678	0.654424	0.583143	0.570534	0.420683	0.58614
cg25420477	2	70319121	S_Shelf	NA	LC	4537	PCBP1	0.0659071	0.742367	0.900492	0.555014	0.0688699	0.85867	0.901736	0.524538
cg15031685	7	128494060	Island	NA	IC	-8796	ATP6V1F	0.609462	0.542498	0.592811	0.539607	0.522678	0.439579	0.507967	0.447163
cg21844144	11	68920550		TRUE	IC	-62141	BC064339	0.552194	0.38449	0.491043	0.325988	0.696493	0.538678	0.629255	0.390609
cg05046305	5	140720149	Island	NA	HC	1796	PCDHGA2	0.808172	0.786073	0.776934	0.783068	0.657117	0.602856	0.606268	0.542802
cg03419014	21	38362742	Island	NA	HC	-197	HLCS	0.796373	0.585132	0.662963	0.495617	0.85832	0.697629	0.724178	0.535065
cg04731988	20	3051954	N_Shore	NA	LC	-311	OXT	0.885436	0.750827	0.764983	0.611401	0.860813	0.643782	0.646	0.479384
cg27546431	17	1372751	N_Shelf	NA	IC	-13190	CRK	0.970055	0.699111	0.919664	0.889814	0.968264	0.451313	0.908998	0.928416
cg11136562	5	141061285		TRUE	ICshore	515	ARAP3	0.875416	0.539217	0.697755	0.724181	0.892676	0.668487	0.773149	0.749462
cg12547218	2	240153820	S_Shore	NA	IC	-36667	MGC16025	0.186402	0.804533	0.805339	0.712781	0.0968349	0.658571	0.606468	0.572586
cg11579421	10	134211857	S_Shore	NA	ICshore	1156	PWWP2B	0.666359	0.314708	0.272563	0.298216	0.576347	0.190906	0.16517	0.202218
cg08180028	15	41796044	S_Shore	NA	LC	9989	ITPKA	0.885446	0.439475	0.56546	0.582066	0.901079	0.299478	0.479326	0.560931
cg23866916	19	1155738	N_Shore	TRUE	LC	18544	SBNO2	0.901603	0.453991	0.566119	0.693071	0.895965	0.277701	0.433966	0.710946
cg10234998	6	29601491	S_Shore	NA	ICshore	-529	GABBR1	0.2692	0.229546	0.263355	0.216666	0.345681	0.350354	0.361867	0.271767
cg24746938	2	225543274		TRUE	LC	-93164	CUL3	0.919406	0.854132	0.83916	0.776251	0.938237	0.744438	0.777331	0.698375
cg11384744	7	16794623	S_Shore	TRUE	LC	1273	TSPAN13	0.845929	0.417636	0.417994	0.564776	0.81972	0.268075	0.329011	0.415842
cg15086439	1	236563070	S_Shelf	NA	LC	4355	EDARADD	0.933998	0.355123	0.773202	0.721469	0.934861	0.185386	0.74403	0.749979
cg08025954	22	24823455	S_Shelf	NA	IC	-74	ADORA2A	0.0616052	0.191082	0.182852	0.26856	0.0563621	0.086832	0.0993919	0.13598
cg13175329	6	25035073		TRUE	LC	7325	FAM65B	0.537123	0.339775	0.308744	0.208191	0.467984	0.22124	0.207231	0.174141
cg03550075	12	132278448	S_Shore	NA	IC	-34492	MMP17	0.895928	0.835651	0.874497	0.887303	0.913469	0.71705	0.853844	0.855158
cg10423607	8	68418480		TRUE	LC	79254	DQ584699	0.586547	0.788257	0.446625	0.702866	0.602801	0.639689	0.132331	0.531732
cg05475386	12	65723693		TRUE	LC	50927	MSRB3	0.642702	0.393053	0.276551	0.608095	0.605062	0.196525	0.164258	0.700101
cg01645401	13	73649892		NA	IC	16751	KLF5	0.742952	0.73846	0.732192	0.716175	0.823951	0.861336	0.860281	0.850576
cg22353097	1	116521539	S_Shelf	NA	LC	2421	SLC22A15	0.896967	0.233633	0.286259	0.599343	0.924395	0.126012	0.21874	0.660206
cg19950139	10	77157195	Island	TRUE	HC	-4090	ZNF503-AS2	0.289058	0.27462	0.339516	0.322883	0.412076	0.423576	0.465559	0.402375
cg24674269	13	52093016		TRUE	LC	-33708	MIR4703	0.440867	0.499212	0.22178	0.646458	0.41846	0.341294	0.126913	0.592182
cg14643075	5	176755449	N_Shelf	NA	IC	-16157	MXD3	0.845465	0.701148	0.677676	0.673182	0.835001	0.566679	0.521936	0.543401
cg00992687	5	54275155		NA	LC	6259	ESM1	0.936335	0.701086	0.652782	0.80214	0.945497	0.526339	0.681543	0.767785
cg15078061	6	32117558	N_Shore	NA	ICshore	2142	PRRT1	0.696491	0.703854	0.743379	0.734071	0.764785	0.812051	0.825116	0.813092
cg10611016	11	6225759		NA	LC	-1038	C11orf42	0.960276	0.215631	0.710826	0.738325	0.964745	0.0931082	0.739336	0.797473
cg03834116	2	27403477		TRUE	LC	31143	SLC5A6	0.944478	0.786877	0.81906	0.826384	0.948805	0.654082	0.773935	0.849654
cg26446803	11	1807232		NA	IC	-21731	MOB2	0.881917	0.531317	0.577585	0.730361	0.875291	0.632919	0.583495	0.73358
cg01937840	5	11588971		TRUE	LC	-11	CTNND2	0.40768	0.311782	0.366254	0.267438	0.50247	0.495254	0.52181	0.359603
cg25448856	12	93172875		TRUE	LC	42611	PLEKHG7	0.949287	0.174862	0.394247	0.719623	0.955705	0.0684892	0.478277	0.797909
cg25558617	8	128857923		TRUE	LC	-44911	PVT1	0.94062	0.795986	0.857812	0.708972	0.951102	0.662726	0.829966	0.588273
cg14415629	11	33033607	N_Shelf	NA	LC	-3802	DEPDC7	0.0817729	0.426596	0.327721	0.519189	0.0675961	0.299896	0.201266	0.341394
cg27211576	15	75093165	N_Shelf	TRUE	IC	1553	CSK	0.806126	0.535745	0.604375	0.507565	0.835924	0.651866	0.709864	0.518348
cg01816258	6	51848211		TRUE	LC	-33932	PKHD1	0.919719	0.478519	0.872534	0.727142	0.932117	0.778281	0.926168	0.703964
cg04028874	1	26700681		NA	LC	-1415	ZNF683	0.7936	0.573897	0.547796	0.589857	0.789853	0.467714	0.533951	0.573115
cg12054453	17	57915717		NA	LC	-2909	MIR21	0.399173	0.517884	0.435494	0.480997	0.397947	0.276537	0.143581	0.259372
cg07324381	9	139222968		NA	LC	1037	GPSM1	0.754969	0.50299	0.457991	0.478506	0.66035	0.38537	0.348513	0.367613
cg21994822	11	66741747		TRUE	LC	-1006	C11orf86	0.885752	0.730196	0.700127	0.718341	0.893562	0.599493	0.612021	0.662438
cg04994481	14	65345381	N_Shore	NA	LC	1220	SPTB	0.736672	0.687857	0.721255	0.625334	0.81229	0.808	0.813031	0.693646
cg24514600	8	128805414	N_Shore	NA	ICshore	-1364	PVT1	0.941986	0.466783	0.594702	0.783133	0.953126	0.256444	0.60815	0.841639
cg03550620	5	65020927	S_Shelf	NA	IC	2905	NLN	0.928895	0.822283	0.895777	0.868015	0.942611	0.704288	0.883267	0.869508
cg07248440	16	17472479		TRUE	LC	-39763	AX747757	0.948314	0.742535	0.937836	0.761301	0.957349	0.581238	0.934374	0.742212

## Sheet: prematurityDM_monocytes
Additional file 2. Location and genomic context of prematurity-DM sites (FDR <5%, |Δβ| >0.10) identified in monocytes
cg_identifier	Chr	Loc	CGI_rel	Enhancer	CG_density	Dist_closest_TSS	Closest_TSS_gene_name	CD3T_preterm_beta	G_preterm_beta	Mo_preterm_beta	RBC_preterm_beta	CD3T_term_beta	G_term_beta	Mo_term_beta	RBC_term_beta
cg18183624	17	47076904	S_Shore	NA	LC	2131	IGF2BP1	0.626396	0.0919207	0.113436	0.10645	0.600757	0.408329	0.540848	0.404323
cg11783834	8	27469331	N_Shelf	TRUE	LC	-63	CLU	0.51109	0.426154	0.380692	0.359551	0.554906	0.10968	0.115173	0.256175
cg13488078	8	27469338	N_Shelf	TRUE	LC	-70	CLU	0.42929	0.413123	0.399207	0.385924	0.457862	0.167207	0.181157	0.319806
cg10423607	8	68418480		TRUE	LC	79254	DQ584699	0.586547	0.788257	0.446625	0.702866	0.602801	0.639689	0.132331	0.531732
cg15871215	5	81402204		TRUE	LC	118827	BC018651	0.504785	0.340146	0.335193	0.601852	0.561349	0.8386	0.884126	0.793781
cg07408552	17	40611995	S_Shore	NA	LC	1134	ATP6V0A1	0.457669	0.38419	0.350031	0.23337	0.305248	0.118218	0.0888747	0.0746425
cg18598117	19	941126	Island	TRUE	HC	15090	ARID3A	0.977982	0.961358	0.975438	0.71232	0.942051	0.85501	0.785699	0.527477
cg12424598	1	151788227		NA	LC	10326	RORC	0.243195	0.355283	0.310722	0.381995	0.225634	0.192215	0.132209	0.140989
cg16725984	16	89735184	Island	NA	LC	10939	C16orf55	0.908175	0.913148	0.906486	0.84559	0.823988	0.606744	0.557615	0.55747
cg01790646	2	240321229	N_Shore	NA	LC	1414	HDAC4	0.143814	0.344146	0.322377	0.325144	0.108128	0.144135	0.127274	0.107985
cg21926626	8	143382226	S_Shelf	NA	IC	53898	TSNARE1	0.950224	0.910617	0.917852	0.849888	0.930145	0.706735	0.691093	0.656279
cg19029445	17	907732	N_Shelf	NA	IC	7376	TIMM22	0.874501	0.535555	0.606313	0.500025	0.914832	0.763745	0.799236	0.677807
cg05879418	5	54455955		NA	LC	-28	GPX8	0.337475	0.270991	0.146417	0.282597	0.411601	0.396151	0.262187	0.350807
cg07835443	16	89734986	Island	NA	LC	10741	C16orf55	0.558753	0.758244	0.70318	0.694658	0.369202	0.323746	0.279194	0.334757
cg11254532	1	61520399	S_Shore	NA	ICshore	-22546	NFIA	0.400501	0.576011	0.611905	0.554766	0.58076	0.800074	0.825962	0.69797
cg11932158	3	155422129		TRUE	LC	-132	PLCH1	0.912493	0.882809	0.862472	0.81367	0.917252	0.761318	0.669241	0.704091
cg03048432	14	51290751		NA	LC	7088	NIN	0.903229	0.836818	0.791601	0.803847	0.849353	0.678059	0.593269	0.575477
cg24908802	5	144726601		TRUE	LC	488298	PRELID2	0.467935	0.30582	0.378194	0.331338	0.58716	0.618375	0.657317	0.458848
cg07813031	1	61298421		TRUE	LC	-7165	AK097193	0.807385	0.790784	0.858274	0.664554	0.685972	0.559807	0.605386	0.364409
cg08943494	11	36422615		NA	IC	69	PRR5L	0.869585	0.865065	0.869383	0.72447	0.844212	0.602911	0.570382	0.51233
cg08654091	1	227015418		TRUE	IC	-42854	PSEN2	0.183143	0.265121	0.0666146	0.265328	0.209802	0.38635	0.202312	0.318702
cg02404304	6	2752090		NA	LC	-936	MYLK4	0.81473	0.442514	0.377493	0.180222	0.729344	0.155376	0.103925	0.122881
cg18897025	5	110413671		NA	LC	6282	TSLP	0.960657	0.890133	0.751933	0.845152	0.955037	0.547805	0.430372	0.807662
cg06870470	19	11315767	N_Shelf	NA	LC	4012	DOCK6	0.865021	0.489511	0.487497	0.570251	0.762283	0.144337	0.128527	0.269364
cg24401487	1	230416880	S_Shore	NA	IC	19265	GALNT2	0.404344	0.632515	0.546335	0.546152	0.403239	0.394525	0.346734	0.340059
cg08894487	19	941243	Island	TRUE	HC	15207	ARID3A	0.980437	0.96605	0.980412	0.62868	0.930454	0.894057	0.772803	0.426599
cg23630423	17	1903022	S_Shore	NA	LC	-18154	BC040634	0.77707	0.343352	0.111232	0.419775	0.812775	0.458586	0.247607	0.472518
cg04347477	12	125002007	Island	NA	ICshore	833	NCOR2	0.718219	0.841745	0.837822	0.772967	0.563549	0.516041	0.486584	0.39058
cg02573176	8	82607505		NA	LC	-298	SLC10A5	0.894406	0.59112	0.696762	0.292897	0.817343	0.363817	0.352474	0.204428
cg22976419	2	134898400		TRUE	LC	13705	MIR3679	0.879248	0.661014	0.555908	0.72956	0.89505	0.729374	0.778469	0.71743
cg04965200	12	93484239		TRUE	LC	-161132	EEA1	0.681217	0.874889	0.730501	0.795021	0.685184	0.906612	0.941299	0.66403
cg13641317	3	127255552		TRUE	IC	251	BX537548	0.156846	0.481525	0.426111	0.538029	0.162986	0.249148	0.190995	0.247077
cg25960854	19	1160184	S_Shore	NA	LC	14098	SBNO2	0.899411	0.761003	0.788645	0.784886	0.872785	0.505082	0.578808	0.73697
cg05958910	10	21796441	N_Shore	NA	IC	-7498	AK055656	0.653026	0.51954	0.698856	0.637001	0.853026	0.681207	0.863593	0.698318
cg01195214	16	1362243	N_Shore	TRUE	IC	-1752	UBE2I	0.69624	0.199335	0.288493	0.196327	0.772782	0.55359	0.585719	0.526018
cg16675054	5	171616574	S_Shore	NA	ICshore	-1228	STK10	0.950258	0.698066	0.694352	0.734749	0.973445	0.852816	0.872704	0.896713
cg09113483	1	61517807	N_Shore	NA	IC	-25138	NFIA	0.051521	0.0940521	0.106688	0.159971	0.0783223	0.406952	0.405157	0.446405
cg11360522	13	113379828	N_Shelf	TRUE	LC	29179	BC041346	0.237319	0.718385	0.625985	0.688836	0.226901	0.488201	0.405626	0.453358
cg13687834	10	3514783		TRUE	LC	153897	BC037918	0.692212	0.548952	0.528763	0.401011	0.519471	0.22917	0.232123	0.209028
cg13066703	1	211526705		NA	LC	7000	TRAF5	0.0767396	0.45416	0.433021	0.599172	0.0613209	0.17416	0.198557	0.364753
cg16103712	8	99023869		TRUE	IC	30576	SNORA72	0.914077	0.761104	0.796162	0.627744	0.888494	0.492441	0.487536	0.307985
cg07770777	13	113528375		NA	IC	-7594	AK025511	0.919888	0.796628	0.816572	0.701373	0.907755	0.561286	0.62822	0.495707
cg23062810	7	73720808	Island	TRUE	IC	17004	CLIP2	0.467751	0.752387	0.7076	0.640122	0.308412	0.51132	0.454964	0.461237
cg22877452	1	61517876	N_Shore	NA	IC	-25069	NFIA	0.0918951	0.200115	0.258526	0.368305	0.146347	0.499377	0.512121	0.623187
cg08731696	1	59280489	Island	TRUE	HC	29667	LOC100131060	0.549095	0.216621	0.232653	0.322854	0.726143	0.469387	0.481419	0.565484
cg12729838	8	27469186	N_Shelf	TRUE	LC	82	CLU	0.481904	0.391906	0.407942	0.303838	0.499466	0.168526	0.226703	0.26174
cg00602416	10	21797819	Island	NA	HC	-6120	AK055656	0.573578	0.644346	0.727239	0.678731	0.80173	0.890989	0.898144	0.730515
cg01229865	13	113528751		NA	IC	-7218	AK025511	0.937334	0.81001	0.844974	0.795398	0.928227	0.627842	0.663258	0.579583
cg07738730	17	47077165	S_Shore	NA	LC	2392	IGF2BP1	0.597669	0.224796	0.263176	0.191507	0.613363	0.530524	0.57159	0.435048
cg19744173	2	112913178	N_Shelf	TRUE	LC	17217	FBLN7	0.329738	0.620605	0.566506	0.586741	0.285772	0.379876	0.328705	0.429829
cg17133774	1	6198667	N_Shelf	NA	IC	5548	CHD5	0.675323	0.503441	0.438091	0.452069	0.54494	0.15583	0.129814	0.152021
cg13500819	5	138725400	N_Shelf	NA	LC	205	MZB1	0.448335	0.831986	0.84442	0.777868	0.481091	0.73372	0.686451	0.688512
cg03008387	20	62089152	N_Shelf	NA	LC	14841	KCNQ2	0.392035	0.302765	0.240385	0.321683	0.22813	0.117283	0.0971193	0.124838
cg16356456	7	73720870	Island	TRUE	IC	17066	CLIP2	0.557568	0.78736	0.801185	0.748425	0.388431	0.611266	0.565919	0.574794
cg19478223	4	141264602		NA	LC	6	SCOC	0.684131	0.429935	0.367175	0.304771	0.509124	0.122098	0.119827	0.110478
cg20334115	1	226107899	N_Shelf	NA	LC	2549	PYCR2	0.786915	0.883937	0.848204	0.862399	0.685823	0.702961	0.555005	0.710173
cg18951352	6	149806077		NA	LC	71	ZC3H12D	0.106813	0.522611	0.30218	0.588848	0.0872486	0.346638	0.140137	0.417109
cg27246744	3	31746590		TRUE	LC	125133	OSBPL10	0.556097	0.338004	0.311539	0.407134	0.482998	0.132278	0.127567	0.23962
cg20593826	1	59280370	Island	TRUE	HC	29548	LOC100131060	0.24515	0.104685	0.112161	0.139932	0.44364	0.266679	0.261204	0.297444
cg21132686	20	22795774		NA	LC	-130260	AK055550	0.339342	0.493564	0.440301	0.516579	0.256027	0.309386	0.276493	0.335527
cg00102731	20	2729245	N_Shore	TRUE	LC	52047	CPXM1	0.508194	0.641767	0.666281	0.63756	0.690164	0.795563	0.786409	0.73309
cg09233395	8	116678582	N_Shore	NA	LC	1652	TRPS1	0.879361	0.679737	0.647672	0.569601	0.816623	0.449788	0.373013	0.35764
cg23188579	4	141264558		NA	LC	-38	SCOC	0.572945	0.245403	0.213319	0.168245	0.423168	0.0856625	0.0710268	0.098921
cg02974085	1	222990921	S_Shelf	NA	LC	2491	DISP1	0.956722	0.724191	0.585972	0.606714	0.95834	0.834815	0.841739	0.603323
cg21081878	21	38334730	N_Shelf	NA	IC	4226	HLCS	0.879058	0.691004	0.693854	0.641981	0.817135	0.465611	0.463963	0.371432
cg22828383	12	125002191	Island	NA	ICshore	649	NCOR2	0.430406	0.565981	0.551444	0.540871	0.334899	0.365356	0.337128	0.354986
cg02930866	3	15482580		NA	LC	13517	EAF1	0.904304	0.376719	0.238096	0.676388	0.915196	0.200288	0.06796	0.596068
cg12155036	3	194015171	S_Shore	TRUE	HC	15422	LOC100131551	0.34458	0.362596	0.38307	0.37224	0.469453	0.494333	0.504986	0.492291
cg13324103	10	29948428		NA	LC	-24527	SVIL	0.576948	0.528315	0.167546	0.621662	0.4589	0.358616	0.0503118	0.4773
cg10723746	19	2332499	N_Shore	NA	LC	3871	SPPL2B	0.413477	0.584258	0.682773	0.679954	0.307964	0.475384	0.507588	0.551834
cg16684817	1	28202173	S_Shelf	NA	LC	3119	C1orf38	0.930734	0.629287	0.676934	0.797007	0.958028	0.508002	0.332869	0.7852
cg12999267	12	94376970		TRUE	LC	25853	7SK	0.0744791	0.353935	0.342948	0.379272	0.0691768	0.159016	0.111599	0.148272
cg16055526	6	33083287	N_Shore	NA	LC	2995	HLA-DPB2	0.72083	0.512083	0.0704597	0.529933	0.769404	0.648653	0.347785	0.448919
cg02001279	19	940967	Island	TRUE	HC	14931	ARID3A	0.855442	0.80905	0.896349	0.537896	0.683726	0.650672	0.628422	0.440794
cg09678939	6	149806081		NA	LC	67	ZC3H12D	0.11423	0.636315	0.38124	0.638177	0.0840477	0.42494	0.170028	0.443043
cg26542567	8	142986670	S_Shelf	TRUE	LC	-271029	MIR4472-1	0.685297	0.686497	0.724493	0.619782	0.841771	0.865899	0.881511	0.755333
cg19717773	7	2847554		NA	IC	7339	GNA12	0.944311	0.889015	0.885889	0.773508	0.936079	0.758613	0.739382	0.595828
cg27508620	7	21209725		NA	IC	-257963	SP4	0.309309	0.386738	0.378197	0.411358	0.422488	0.551301	0.578396	0.523351
cg09653641	7	92455499		TRUE	LC	7732	CDK6	0.689155	0.66331	0.681449	0.453838	0.656375	0.391315	0.363968	0.250596
cg13492133	1	183516266		TRUE	LC	43473	NCF2	0.874318	0.249797	0.379169	0.36682	0.900103	0.472869	0.62175	0.543799
cg10145533	8	20350779		TRUE	LC	203095	5S_rRNA	0.0369018	0.862014	0.864145	0.833037	0.0347031	0.713213	0.667759	0.667082
cg02430430	15	74532450		TRUE	LC	3784	CCDC33	0.867153	0.668525	0.62701	0.548822	0.84885	0.437333	0.401485	0.361148
cg04094640	16	27237122		NA	IC	11190	JMJD5	0.483424	0.366895	0.409967	0.466608	0.419419	0.237614	0.264688	0.303101
cg19103429	7	92460784	N_Shore	NA	LC	2447	CDK6	0.411101	0.55569	0.520289	0.496204	0.349957	0.171212	0.187595	0.180237
cg26077811	11	119232263	N_Shelf	NA	LC	2629	USP2	0.281107	0.408451	0.22784	0.336618	0.361885	0.556059	0.342167	0.40726
cg12054453	17	57915717		NA	LC	-2909	MIR21	0.399173	0.517884	0.435494	0.480997	0.397947	0.276537	0.143581	0.259372
cg16661761	8	23162383		NA	LC	9921	BC128546	0.593082	0.0888194	0.0631142	0.224388	0.652796	0.213417	0.204397	0.354586
cg21842274	5	76248637	N_Shore	NA	LC	-42	CRHBP	0.945321	0.784412	0.789592	0.601057	0.939339	0.503599	0.537213	0.404002
cg25773386	3	51989369	N_Shore	TRUE	LC	40	GPR62	0.321826	0.278322	0.267696	0.31435	0.290137	0.16326	0.14372	0.245608
cg14023999	15	90543224	N_Shore	TRUE	ICshore	-1527	ZNF710	0.784931	0.1957	0.0969295	0.357254	0.833436	0.260305	0.251729	0.534065
cg06277849	4	186316674	N_Shore	NA	LC	-1165	ANKRD37	0.106164	0.272376	0.28622	0.177186	0.0745644	0.128168	0.110277	0.0840643
cg03663556	7	50900556		TRUE	LC	-39397	GRB10	0.0376274	0.304489	0.318473	0.356421	0.0346606	0.173476	0.173176	0.13464
cg10239319	4	6073656		TRUE	LC	-82282	FLJ46481	0.838504	0.771396	0.748881	0.618187	0.843184	0.578343	0.568837	0.47025
cg10438589	4	14531493		TRUE	LC	-58129	BC070495	0.807477	0.0957705	0.0571864	0.417744	0.85056	0.054461	0.177635	0.479367
cg15908709	17	46676215	S_Shore	NA	LC	-134	HOXB6	0.179869	0.225138	0.215927	0.205603	0.286354	0.357581	0.363036	0.296026
cg14557185	3	149374763	Island	NA	HC	-43	AK309441	0.154915	0.168429	0.246724	0.155286	0.34032	0.516539	0.564232	0.384127
cg03640151	4	8248912		NA	IC	18035	SH3TC1	0.935239	0.908138	0.872838	0.880734	0.93877	0.832547	0.724208	0.79686
cg08817867	17	19656554		TRUE	LC	-4808	ALDH3A1	0.902187	0.602513	0.372774	0.640103	0.84919	0.245472	0.127946	0.394386
cg07306253	15	41062224		NA	LC	66	C15orf62	0.419114	0.358296	0.320214	0.476719	0.363517	0.242	0.171457	0.333159
cg19325793	6	33082165	N_Shelf	NA	LC	1873	HLA-DPB2	0.647353	0.615475	0.0679651	0.459996	0.728048	0.749684	0.346453	0.511161
cg04999352	11	63304614		TRUE	LC	342	RARRES3	0.360925	0.801898	0.783337	0.742214	0.241756	0.681834	0.639746	0.587215
cg20400592	13	51418041	Island	NA	HC	-156	DLEU7	0.460926	0.555007	0.535685	0.514501	0.630703	0.680154	0.692163	0.580249
cg02951357	1	59280619	N_Shore	TRUE	HC	29797	LOC100131060	0.306504	0.198763	0.209445	0.244041	0.390573	0.296536	0.315923	0.339495
cg27518892	16	57566936	N_Shelf	NA	LC	3541	CCDC102A	0.206088	0.600534	0.536327	0.504553	0.16218	0.397629	0.362176	0.346609
cg03165356	2	216882347	S_Shelf	NA	LC	-4001	MREG	0.471075	0.652531	0.539979	0.695541	0.538445	0.486846	0.369391	0.575098
cg18623216	3	155421970		TRUE	LC	27	PLCH1	0.909307	0.785109	0.723829	0.734678	0.917261	0.560778	0.493587	0.616201
cg05840541	22	50482925	N_Shore	NA	IC	-31870	IL17REL	0.647747	0.735778	0.727734	0.635392	0.58776	0.610596	0.601874	0.491096
cg01787084	16	87371097	S_Shelf	NA	IC	-20071	C16orf95	0.85455	0.496373	0.438158	0.591355	0.743269	0.244282	0.216682	0.327005
cg17477052	10	71596731		TRUE	LC	35088	COL13A1	0.699408	0.663252	0.623648	0.469772	0.676905	0.385128	0.358432	0.267739
cg20434422	1	84831593		TRUE	LC	21233	SAMD13	0.838598	0.70249	0.511098	0.630533	0.864224	0.763943	0.724669	0.628933
cg16764848	14	53258684	S_Shore	NA	HC	-298	GNPNAT1	0.567316	0.543448	0.547307	0.504513	0.685901	0.661025	0.662754	0.579835
cg01439383	7	2728776	S_Shore	NA	ICshore	941	AMZ1	0.211038	0.330639	0.32554	0.344843	0.160541	0.239224	0.220239	0.236065
cg12001120	2	219751342	S_Shelf	NA	LC	6088	WNT10A	0.510032	0.524766	0.585522	0.480557	0.607259	0.721859	0.726427	0.54435
cg21109038	15	90543610	Island	NA	HC	-1141	ZNF710	0.860628	0.426623	0.394435	0.461868	0.922136	0.576352	0.572894	0.60846
cg17298925	5	6828054		NA	LC	-20	MIR4278	0.71624	0.807035	0.815484	0.518024	0.504039	0.562524	0.512682	0.224011
cg24815934	21	46332181		NA	LC	-1440	ITGB2	0.0519318	0.481057	0.513941	0.435598	0.0436832	0.377666	0.355927	0.24374
cg13622265	9	124584474		NA	IC	53764	DAB2IP	0.62231	0.43667	0.421771	0.319173	0.730127	0.6188	0.608172	0.541819
cg03746015	16	11141000		TRUE	LC	-78835	CLEC16A	0.897497	0.877759	0.860165	0.771514	0.932581	0.677963	0.671832	0.624419
cg04956801	10	21798341	Island	NA	ICshore	-5598	AK055656	0.689296	0.725295	0.761083	0.756212	0.869911	0.864559	0.88258	0.804643
cg02753354	19	1074727	Island	NA	IC	-2714	HMHA1	0.081975	0.310792	0.281572	0.340587	0.0789414	0.145099	0.125586	0.168726
cg10713589	4	119989952		TRUE	LC	35944	Myopodin	0.905406	0.875784	0.807837	0.706771	0.878366	0.585171	0.510516	0.386599
cg27606396	2	113542117		TRUE	LC	854	IL1A	0.755834	0.48619	0.163661	0.460301	0.778164	0.574371	0.333535	0.453101
cg23513600	3	171171401		TRUE	LC	6796	TNIK	0.651387	0.59535	0.639005	0.552317	0.737491	0.749596	0.775406	0.644606
cg13078421	19	2624622	S_Shore	NA	IC	19227	BC022568	0.574525	0.700168	0.755265	0.698219	0.510633	0.614725	0.601398	0.526364
cg17924072	19	1075067	Island	NA	IC	-2374	HMHA1	0.0553739	0.323089	0.19619	0.29976	0.0507786	0.0919948	0.0586846	0.12771
cg12535109	2	216708370		TRUE	LC	-111	LOC646324	0.950496	0.933006	0.85078	0.869252	0.95778	0.92784	0.951802	0.808605
cg19873297	5	171616388	S_Shore	NA	ICshore	-1042	STK10	0.765968	0.642779	0.658281	0.617498	0.868893	0.802941	0.826077	0.753469
cg18378811	4	114900050	N_Shore	NA	ICshore	198	ARSJ	0.563152	0.519297	0.570233	0.541702	0.688595	0.747116	0.780908	0.680802
cg27019717	14	52351055		TRUE	LC	6746	GNG2	0.888187	0.322268	0.156799	0.656743	0.8394	0.133332	0.0523427	0.650542
cg10250177	1	32739752	N_Shore	TRUE	LC	12	LCK	0.0567764	0.573415	0.563122	0.505456	0.0456343	0.407887	0.380434	0.273656
cg07810039	1	218524558		NA	LC	5883	TGFB2	0.898912	0.803947	0.761822	0.799946	0.852017	0.621376	0.584013	0.61301
cg13051013	1	149684418		NA	IC	-257	TRNA_Val	0.63606	0.524112	0.499406	0.52149	0.797473	0.717381	0.700937	0.671297
cg16705546	16	85936666	S_Shelf	NA	IC	349	IRF8	0.101426	0.520046	0.439111	0.563659	0.10607	0.321673	0.274552	0.320446
cg25369553	1	61522373	S_Shelf	TRUE	LC	-20572	NFIA	0.440458	0.41305	0.477319	0.44139	0.533549	0.626006	0.675022	0.534639
cg26619671	16	89638625	N_Shelf	NA	IC	-3550	CPNE7	0.533467	0.335951	0.351396	0.329699	0.476052	0.232645	0.246092	0.227347
cg06977285	7	18127468	S_Shore	NA	ICshore	897	HDAC9	0.520249	0.626946	0.661352	0.573579	0.666095	0.76816	0.806084	0.62547
cg00944421	16	68269483	Island	NA	HC	653	ESRP2	0.309562	0.0913095	0.107617	0.104285	0.452276	0.242585	0.252566	0.221607
cg00701951	10	124228478		TRUE	LC	7438	HTRA1	0.968181	0.946303	0.629057	0.878608	0.965449	0.901911	0.290456	0.808767
cg01978937	20	2671574	N_Shore	NA	LC	-1949	EBF4	0.50937	0.281608	0.288688	0.307748	0.458054	0.12635	0.128221	0.19356
cg12125772	5	158531207	N_Shore	NA	ICshore	3518	AK123543	0.830991	0.534394	0.567816	0.497218	0.898457	0.708694	0.716051	0.568077
cg15630458	8	142986649	S_Shore	TRUE	LC	-271050	MIR4472-1	0.458193	0.455033	0.524165	0.427802	0.635999	0.698344	0.714765	0.588143
cg04357965	5	77945347	S_Shore	NA	HC	-699	LHFPL2	0.739458	0.530721	0.539445	0.579927	0.814087	0.695696	0.700718	0.633214
cg08991643	3	194014928	Island	TRUE	HC	15665	LOC100131551	0.480993	0.443215	0.508052	0.459116	0.651426	0.644148	0.655492	0.577591
cg23378033	12	65672031	N_Shore	NA	ICshore	-391	MSRB3	0.929014	0.671936	0.678566	0.628814	0.925442	0.423173	0.462516	0.442826
cg12547218	2	240153820	S_Shore	NA	IC	-36667	MGC16025	0.186402	0.804533	0.805339	0.712781	0.0968349	0.658571	0.606468	0.572586
cg01713950	1	17766995	S_Shore	NA	LC	-745	RCC2	0.668784	0.694179	0.717389	0.605286	0.762402	0.803956	0.818193	0.598828
cg02110858	8	145028222	Island	NA	IC	-134	PLEC	0.678469	0.426839	0.421749	0.415266	0.749864	0.566183	0.57479	0.456343
cg05969150	16	72882495		TRUE	LC	-26604	U7	0.903821	0.829095	0.809438	0.740401	0.900609	0.698703	0.678719	0.583524
cg25254074	6	41607326	S_Shore	NA	ICshore	1129	MDFI	0.661788	0.715388	0.710336	0.61524	0.797912	0.837182	0.811683	0.62894
cg08872703	1	109849854		TRUE	LC	-191	MYBPHL	0.913191	0.752102	0.358601	0.635368	0.931444	0.839872	0.519378	0.602668
cg07120889	1	150535935	S_Shore	NA	LC	5515	ADAMTSL4	0.0485836	0.548019	0.566717	0.556276	0.0529122	0.448957	0.438347	0.38772
cg16545105	5	76248749	N_Shore	NA	LC	70	CRHBP	0.900318	0.779072	0.75876	0.587862	0.898225	0.561739	0.556851	0.445681
cg14605877	3	184466433		TRUE	LC	-36597	MAGEF1	0.785854	0.663064	0.658519	0.617633	0.824389	0.784993	0.784766	0.678135
cg15342452	10	127823065		TRUE	LC	154336	FANK1	0.914972	0.58508	0.153431	0.682748	0.901702	0.673163	0.359579	0.673775
cg07397296	21	43655316	Island	NA	HC	14034	5S_rRNA	0.295608	0.200988	0.194779	0.15515	0.380212	0.311041	0.313465	0.224108
cg27239243	2	101945867		TRUE	LC	-20689	RNF149	0.123289	0.321271	0.517433	0.334783	0.138984	0.152196	0.297142	0.154343
cg04025970	8	8727303		TRUE	LC	23828	MFHAS1	0.539469	0.725835	0.746045	0.771735	0.419774	0.601869	0.583382	0.620853
cg01942845	5	80692267	S_Shelf	NA	LC	-2279	ACOT12	0.241041	0.0831184	0.0744261	0.10252	0.273226	0.14595	0.197684	0.202795
cg16084014	7	114585003		TRUE	IC	22095	MDFIC	0.767179	0.681076	0.688564	0.66516	0.843346	0.816342	0.847265	0.637689
cg02782634	17	57916643		NA	IC	-1983	MIR21	0.912263	0.920005	0.846397	0.775942	0.92956	0.876326	0.50705	0.664598
cg25363679	12	71031202		NA	LC	18	PTPRB	0.733114	0.210495	0.237915	0.352972	0.790946	0.377541	0.414447	0.545901
cg11767757	21	40145404		TRUE	LC	-3	LINC00114	0.851888	0.874158	0.453239	0.752799	0.875891	0.881874	0.663352	0.708138
cg07963670	8	23161764		TRUE	LC	9302	BC128546	0.621164	0.437177	0.248565	0.49396	0.677662	0.563701	0.446227	0.547522
cg11934771	6	31021796		NA	LC	-187	HCG22	0.544882	0.402883	0.375089	0.346878	0.517817	0.249605	0.231257	0.226205
cg08576185	16	2055684	S_Shore	NA	LC	-3260	ZNF598	0.910414	0.802967	0.768148	0.721793	0.908693	0.589923	0.579483	0.53037
cg17803965	1	32281812		NA	LC	-232	SPOCD1	0.589664	0.641754	0.691955	0.5921	0.695599	0.748342	0.809582	0.614335
cg02776498	11	73054185	Island	NA	HC	-33219	RELT	0.663223	0.677919	0.713872	0.604015	0.776114	0.819899	0.815183	0.669677
cg08632420	16	19117471		TRUE	LC	-7782	ITPRIPL2	0.38691	0.418453	0.147948	0.400256	0.406025	0.515963	0.310897	0.413681
cg25124943	10	4117248		TRUE	LC	23331	AK055803	0.664286	0.854531	0.858273	0.733793	0.614397	0.731683	0.73743	0.558199
cg08879579	2	239478440		NA	IC	-14300	LOC151171	0.768243	0.44425	0.632704	0.559979	0.77497	0.309151	0.469507	0.535077
cg07656173	4	16086023	S_Shore	NA	LC	-400	PROM1	0.769168	0.558398	0.544975	0.540773	0.646913	0.298418	0.232919	0.290779
cg17476910	1	147806172	N_Shore	NA	IC	5049	BC041003	0.234606	0.244443	0.233182	0.209238	0.427759	0.455473	0.481264	0.411524
cg06100973	19	852114	N_Shore	NA	ICshore	-176	ELANE	0.90164	0.203678	0.346058	0.390573	0.878654	0.113933	0.169639	0.413268
cg02306995	3	122635049	S_Shelf	NA	LC	-3935	SEMA5B	0.0520813	0.271285	0.23743	0.302291	0.0483407	0.159332	0.127488	0.126537
cg00981877	20	50366841		NA	LC	18067	ATP9A	0.466982	0.428821	0.320789	0.381434	0.421704	0.235362	0.136666	0.260737
cg12192282	2	143632190		TRUE	LC	-3004	KYNU	0.947421	0.948702	0.520189	0.871549	0.960364	0.898964	0.258862	0.844552
cg12564034	17	1492127	Island	NA	IC	16084	SLC43A2	0.878729	0.856573	0.829427	0.861269	0.861333	0.769533	0.722827	0.823464
cg09571369	3	150996563		NA	LC	-333	P2RY14	0.360602	0.0905912	0.123532	0.181187	0.375337	0.189023	0.245952	0.236871
cg07573872	19	1126342	S_Shelf	NA	IC	5931	SBNO2	0.873304	0.804937	0.763632	0.775633	0.892615	0.69131	0.586629	0.662076
cg24258347	11	13983851	N_Shore	NA	HC	-332	SPON1	0.685349	0.5166	0.527884	0.471855	0.773751	0.640476	0.667106	0.52497
cg13136655	6	149806131		NA	LC	17	ZC3H12D	0.0846057	0.392727	0.210133	0.458826	0.0635473	0.246844	0.105401	0.294908
cg10871120	6	39891273		NA	LC	4182	MOCS1	0.779304	0.813407	0.79171	0.664334	0.690923	0.666134	0.645354	0.552124
cg03880642	10	105560568		TRUE	LC	54032	LOC100505839	0.425159	0.685372	0.68022	0.711801	0.417419	0.608683	0.522897	0.556484
cg12587615	19	11472397	N_Shore	TRUE	IC	1758	Prion_pknot	0.28795	0.394799	0.40313	0.244156	0.397494	0.554216	0.591462	0.305281
cg25592206	1	51439348	N_Shelf	NA	LC	3707	CDKN2C	0.875326	0.498012	0.524386	0.493825	0.884814	0.762461	0.788445	0.75168
cg03765423	3	194014481	Island	NA	HC	16112	LOC100131551	0.545537	0.530945	0.54908	0.481349	0.69279	0.663231	0.672315	0.58086
cg24020157	10	43697521	N_Shore	TRUE	LC	27666	RASGEF1A	0.835131	0.62055	0.558957	0.664068	0.759558	0.430022	0.389559	0.509578
cg15043384	3	149374761	Island	NA	HC	-45	AK309441	0.302403	0.30917	0.380481	0.303284	0.475682	0.581748	0.598136	0.482433
cg16426670	20	2675996	S_Shore	NA	LC	2473	EBF4	0.420317	0.428372	0.453831	0.340276	0.514163	0.570293	0.600902	0.468092
cg19925872	15	90543392	N_Shore	NA	HC	-1359	ZNF710	0.924297	0.606719	0.592169	0.664973	0.938143	0.732826	0.735711	0.728691
cg27262054	16	73067525		TRUE	LC	14749	ZFHX3	0.379132	0.260279	0.187457	0.2384	0.486661	0.360871	0.348726	0.334806
cg21876925	1	173175328		TRUE	LC	-631	TNFSF4	0.370464	0.373359	0.305726	0.203503	0.306685	0.19094	0.16349	0.116632
cg18284022	20	2676474	S_Shore	NA	IC	2951	EBF4	0.641052	0.777933	0.802877	0.700049	0.812596	0.923092	0.91951	0.824432
cg02420480	7	41919892		TRUE	LC	-177186	INHBA	0.919848	0.471357	0.620747	0.640417	0.920704	0.29527	0.432882	0.585909
cg06152215	12	124422259	S_Shore	TRUE	ICshore	7849	CCDC92	0.0520182	0.609512	0.434385	0.604075	0.0491003	0.428238	0.275551	0.354584
cg18942579	17	57915773		NA	LC	-2853	MIR21	0.628468	0.743019	0.682462	0.635705	0.607483	0.558739	0.472448	0.507987
cg18556455	2	45178474	N_Shore	NA	LC	9438	SIX3	0.381254	0.445879	0.453131	0.429022	0.448456	0.565257	0.562124	0.510033
cg11436362	11	67053929	S_Shore	NA	IC	-2832	ANKRD13D	0.536671	0.333429	0.37928	0.52537	0.455113	0.204021	0.239551	0.387643
cg08446038	5	52327649		TRUE	LC	42494	ITGA2	0.276334	0.415339	0.432629	0.651848	0.177895	0.232172	0.158014	0.59695
cg13117948	4	16086051	S_Shore	NA	LC	-428	PROM1	0.757338	0.562516	0.514188	0.53318	0.657209	0.342682	0.286465	0.334548
cg10797197	20	57444000		NA	IC	15965	GNAS	0.361208	0.30039	0.316794	0.268452	0.432874	0.434529	0.427533	0.371885
cg17239103	1	159870074	Island	TRUE	ICshore	-168	CCDC19	0.347399	0.124601	0.119819	0.109752	0.372498	0.193183	0.223885	0.196823
cg00394823	16	20775166		TRUE	LC	-145	ACSM3	0.440049	0.250204	0.296442	0.288418	0.351781	0.159885	0.171808	0.191885
cg05625284	3	32509105	N_Shore	TRUE	ICshore	35298	CMTM6	0.865051	0.76655	0.792443	0.802254	0.833435	0.654463	0.67774	0.725561
cg16768376	13	20392608	Island	NA	IC	33722	ZMYM5	0.882659	0.658664	0.716343	0.626522	0.917702	0.811277	0.832972	0.761333
cg21861151	2	239478365		NA	IC	-14225	LOC151171	0.693654	0.191345	0.421371	0.486196	0.701973	0.0784526	0.254554	0.515254
cg02056098	2	167233372	S_Shore	NA	LC	-875	SCN9A	0.595299	0.65048	0.652252	0.596183	0.700187	0.765651	0.807507	0.719768
cg25153824	1	159870077	Island	TRUE	ICshore	-171	CCDC19	0.28272	0.141949	0.111121	0.108578	0.300819	0.19331	0.213692	0.189773
cg01133215	6	45399681		TRUE	LC	9768	RUNX2	0.150103	0.388492	0.364885	0.637475	0.152011	0.218138	0.206712	0.479985
cg17826530	1	59280290	Island	TRUE	HC	29468	LOC100131060	0.923726	0.644794	0.332421	0.611128	0.9453	0.746613	0.543646	0.759556
cg18537222	3	12435731		TRUE	LC	14529	PPARG	0.959347	0.434003	0.405488	0.712369	0.959318	0.156613	0.202116	0.670652
cg25362050	17	38470900	N_Shelf	TRUE	LC	-3572	RARA	0.849394	0.834816	0.722074	0.744981	0.85733	0.761306	0.575044	0.65685
cg11147252	15	49985422		TRUE	LC	72197	DTWD1	0.857275	0.849517	0.729693	0.796393	0.907214	0.915696	0.861717	0.837634
cg21301224	8	56813677		TRUE	LC	21292	LYN	0.846205	0.377542	0.344967	0.511123	0.752308	0.188219	0.168142	0.423367
cg16936289	17	29148918	N_Shelf	NA	LC	2860	CRLF3	0.112789	0.831395	0.870034	0.820602	0.0707666	0.728555	0.738764	0.644659
cg02637282	12	98768240		NA	LC	16161	Mir_548	0.890265	0.81878	0.842061	0.739381	0.856575	0.704498	0.694447	0.570351
cg21268653	1	116961672	S_Shore	NA	HC	-428	ATP1A1OS	0.536848	0.331874	0.379496	0.329302	0.499178	0.310477	0.255991	0.284431
cg20258698	7	47556811		NA	LC	22388	TNS3	0.629405	0.878972	0.928106	0.679337	0.472653	0.743968	0.797497	0.457762
cg20294319	13	47253842		TRUE	LC	-60952	AK123654	0.260896	0.506269	0.418785	0.360775	0.139109	0.304791	0.124189	0.209687
cg19402991	2	164204915	Island	TRUE	HC	387598	FIGN	0.0976986	0.131028	0.140954	0.120889	0.182049	0.257598	0.268891	0.247712
cg08729279	2	216708378		TRUE	LC	-119	LOC646324	0.932658	0.913682	0.795377	0.850457	0.928805	0.909135	0.919937	0.789581
cg19350357	2	152118835	S_Shore	TRUE	LC	-446	RBM43	0.415976	0.454276	0.444275	0.320833	0.302678	0.319371	0.278016	0.232956
cg11512608	11	73357276		NA	IC	54	PLEKHB1	0.729937	0.573321	0.59242	0.579911	0.790281	0.70096	0.716685	0.625972
cg26690511	3	155422103		TRUE	LC	-106	PLCH1	0.954794	0.922703	0.910161	0.814657	0.954905	0.815073	0.758133	0.829911
cg06039489	20	20037100	S_Shelf	NA	LC	-189	C20orf26	0.780327	0.108206	0.108102	0.371749	0.82771	0.299534	0.318934	0.512745
cg05135499	10	21798698	Island	NA	HC	-5241	AK055656	0.538347	0.664779	0.697492	0.665688	0.78067	0.834151	0.838121	0.779685
cg10020892	1	147016901		TRUE	LC	3720	BCL9	0.0724977	0.49513	0.585944	0.553909	0.101806	0.134895	0.120173	0.143815
cg13764516	9	139648911		NA	IC	1342	LCN8	0.449927	0.717396	0.720877	0.671363	0.370065	0.635398	0.594251	0.516483
cg14899408	11	117698932		NA	LC	-125	FXYD2	0.0593946	0.558673	0.532694	0.475915	0.0617581	0.370588	0.358606	0.324491
cg19856897	7	142495846	S_Shore	NA	LC	706	TCRVB	0.0376918	0.247836	0.210264	0.251966	0.0356118	0.0861726	0.0699348	0.119505
cg19760965	3	194868843		NA	IC	-25919	XXYLT1	0.778499	0.751736	0.740558	0.838665	0.648709	0.492881	0.515805	0.687383
cg01538731	16	87757018	S_Shelf	TRUE	IC	-13745	KLHDC4	0.911968	0.946917	0.940039	0.761778	0.85449	0.809462	0.758494	0.469424
cg23009780	2	96774492		TRUE	LC	7396	ADRA2B	0.348489	0.319723	0.289408	0.329013	0.416846	0.456482	0.42692	0.393366
cg01297180	11	16625289	N_Shore	NA	LC	2249	SOX6	0.586953	0.645945	0.669521	0.676849	0.674659	0.782544	0.775778	0.751736
cg07788865	10	30101042		TRUE	LC	-75178	SVIL	0.25866	0.325028	0.27606	0.344634	0.231836	0.197678	0.147376	0.204291
cg26101485	8	142264769	S_Shore	NA	IC	-544	SLC45A4	0.848812	0.50872	0.520096	0.466866	0.928557	0.76894	0.792042	0.660298
cg13455434	8	30243930	S_Shore	NA	LC	-1013	AK057935	0.74633	0.756286	0.687199	0.601437	0.706447	0.569962	0.480608	0.456308
cg04494800	6	149775853	N_Shore	TRUE	IC	19896	ZC3H12D	0.894139	0.810215	0.785154	0.695236	0.898193	0.67866	0.645376	0.540195
cg25471071	3	1423210		NA	LC	288582	CNTN6	0.452447	0.369913	0.113113	0.43154	0.503744	0.453789	0.242415	0.436124
cg05437446	13	113622743	Island	NA	HC	-35	MCF2L	0.168191	0.286047	0.284435	0.269309	0.112941	0.169938	0.164025	0.134859
cg09881842	20	20036653	S_Shelf	NA	LC	37	CRNKL1	0.882475	0.602467	0.733239	0.776672	0.939291	0.803302	0.899231	0.881943
cg06498520	4	186990006		TRUE	LC	-302	TLR3	0.567639	0.380656	0.372143	0.222408	0.456905	0.234582	0.208271	0.157806
cg24095374	5	176799366		NA	LC	5052	RGS14	0.117931	0.220263	0.349144	0.436767	0.0687788	0.0669546	0.204433	0.369822
cg05830220	16	87757033	S_Shelf	TRUE	IC	-13760	KLHDC4	0.931492	0.95571	0.963285	0.849634	0.895272	0.882047	0.848156	0.618634
cg02835964	9	127265171	Island	NA	HC	518	NR5A1	0.550415	0.601796	0.630928	0.601083	0.640789	0.749279	0.75112	0.632864
cg20072118	12	52653637	S_Shore	TRUE	LC	-1466	AK300121	0.744839	0.398011	0.325244	0.436156	0.628845	0.201474	0.145328	0.248954
cg18664596	7	947151	N_Shore	NA	IC	-2242	ADAP1	0.840682	0.609677	0.659968	0.632079	0.826879	0.401793	0.334885	0.54914
cg00983697	1	217314284	S_Shelf	NA	LC	-3187	ESRRG	0.097907	0.144244	0.136437	0.122646	0.190417	0.290433	0.303874	0.21313
cg17940587	10	89292231		TRUE	LC	24642	MINPP1	0.779132	0.295101	0.212591	0.49213	0.812581	0.114841	0.0905729	0.493982
cg06239064	12	66697621		NA	LC	1266	HELB	0.0456823	0.815121	0.834449	0.761722	0.0350349	0.700781	0.698258	0.574582
cg01071966	5	76248923	N_Shore	TRUE	LC	244	CRHBP	0.618672	0.326995	0.301089	0.226368	0.580809	0.140865	0.136756	0.130634
cg18554395	19	2555791	Island	TRUE	IC	79438	GADD45B	0.6997	0.334635	0.367691	0.31889	0.743149	0.477028	0.514949	0.397476
cg08043998	12	121890503	Island	NA	ICshore	-8419	KDM2B	0.836124	0.639155	0.489066	0.60176	0.860957	0.74603	0.61281	0.652122
cg14656043	10	35419996	S_Shelf	NA	LC	3612	CREM	0.468664	0.658227	0.691965	0.499675	0.460712	0.437304	0.433864	0.275203
cg21829239	1	160608184		NA	LC	8897	SLAMF1	0.136019	0.490007	0.468215	0.469088	0.089573	0.362814	0.338215	0.26564
cg05660874	19	2332485	N_Shelf	NA	LC	3857	SPPL2B	0.438821	0.619093	0.727368	0.689194	0.334542	0.499726	0.589421	0.64177
cg17896927	15	93617030	Island	NA	ICshore	-91	RGMA	0.430169	0.476134	0.430402	0.355425	0.344476	0.251184	0.237482	0.198442
cg24159436	3	16974681		NA	IC	-6	MIR3714	0.782207	0.845644	0.816907	0.734524	0.706532	0.663226	0.622817	0.544193
cg26700215	8	67070006		TRUE	LC	19706	CRH	0.519965	0.386553	0.354741	0.330581	0.383932	0.21057	0.215128	0.176534
cg10577216	6	143265045	N_Shore	NA	ICshore	1293	HIVEP2	0.126031	0.339359	0.384334	0.478524	0.0994355	0.161014	0.193366	0.36525
cg21691065	1	2804835		NA	LC	-98605	TTC34	0.500421	0.698011	0.698932	0.604696	0.418896	0.576479	0.57258	0.50369
cg17288288	13	51418092	Island	NA	HC	-207	DLEU7	0.350784	0.472706	0.474142	0.46731	0.473828	0.60313	0.602981	0.506261
cg24534048	10	134826206	Island	NA	HC	47169	AK125849	0.965817	0.870971	0.559201	0.879304	0.972303	0.943904	0.841162	0.909236
cg00541544	22	39150255	N_Shore	NA	LC	701	SUN2	0.0652028	0.565431	0.534653	0.562602	0.0464209	0.469247	0.408668	0.40018
cg14415629	11	33033607	N_Shelf	NA	LC	-3802	DEPDC7	0.0817729	0.426596	0.327721	0.519189	0.0675961	0.299896	0.201266	0.341394
cg01727419	10	105616523	S_Shore	NA	LC	-1359	SH3PXD2A	0.946006	0.565282	0.435514	0.824794	0.953963	0.767889	0.699483	0.800198
cg02578070	6	119669305	N_Shore	NA	ICshore	1621	MAN1A1	0.44784	0.236692	0.237164	0.218536	0.337319	0.103837	0.106035	0.0916983
cg02533339	16	14403040		NA	IC	-101	MIR365A	0.0347904	0.192513	0.18266	0.25672	0.0302391	0.0856672	0.0768068	0.104042
cg21644740	6	29599248	N_Shore	NA	IC	914	GABBR1	0.139675	0.205099	0.233686	0.180648	0.245229	0.422734	0.422961	0.247041
cg10768063	15	29213736		NA	IC	-106	APBA2	0.255421	0.776863	0.786449	0.721431	0.19451	0.70868	0.666422	0.621281
cg12073251	8	141568652		NA	IC	-32777	DQ574852	0.683332	0.113924	0.0811863	0.21053	0.794984	0.144192	0.223424	0.324826
cg13258453	6	25180502		TRUE	LC	-13709	CMAHP	0.874507	0.828079	0.831697	0.767055	0.880651	0.693655	0.716686	0.757011
cg14864103	13	113622738	Island	NA	HC	-40	MCF2L	0.165317	0.304265	0.304336	0.273044	0.112464	0.176636	0.171109	0.138201
cg15783941	19	13132221	N_Shelf	TRUE	LC	-2564	NFIX	0.542929	0.649661	0.694326	0.628964	0.65862	0.814557	0.819741	0.711627
cg16306870	3	194868790		NA	IC	-25866	XXYLT1	0.501768	0.481433	0.455769	0.606425	0.35503	0.236585	0.2432	0.393052
cg15772157	10	22766320	Island	NA	HC	-39462	LOC100499489	0.18629	0.108878	0.153895	0.148812	0.287462	0.22319	0.261347	0.22526
cg19843457	12	132288611	S_Shelf	NA	LC	-24329	MMP17	0.862577	0.549814	0.43235	0.276645	0.819398	0.354361	0.159923	0.160317
cg27471246	21	39776434		NA	LC	-803	ERG	0.772149	0.574865	0.617848	0.639427	0.705851	0.403192	0.455816	0.584696
cg17779658	8	29606753		NA	LC	913	BC082237	0.687736	0.473226	0.390646	0.454273	0.684714	0.314604	0.177591	0.321164
cg20692268	1	25358981		TRUE	LC	-67369	RUNX3	0.580086	0.718173	0.738643	0.638934	0.473563	0.571986	0.542322	0.41234
cg00583068	1	224972796		TRUE	LC	-144559	DNAH14	0.642833	0.38284	0.188038	0.279667	0.667623	0.450509	0.352464	0.35352
cg24024661	19	1074425	N_Shore	NA	LC	-3016	HMHA1	0.579187	0.757265	0.735644	0.701328	0.487515	0.6262	0.547092	0.496413
cg20547777	8	119086580		TRUE	IC	13918	AK025288	0.559866	0.338547	0.350759	0.325023	0.655372	0.500383	0.5173	0.484597
cg10078415	16	20775011		TRUE	LC	-300	ACSM3	0.544133	0.207355	0.318516	0.287348	0.42741	0.101539	0.175708	0.220819
cg16125874	14	38723500	N_Shore	NA	LC	2074	CLEC14A	0.228294	0.187217	0.163985	0.143287	0.291759	0.266924	0.273948	0.226193
cg06121226	4	72134060		TRUE	LC	13124	SLC4A4	0.901129	0.270065	0.25673	0.247665	0.942834	0.52364	0.496142	0.37157
cg07749613	2	97073539		TRUE	LC	72056	NCAPH	0.0196132	0.267761	0.262171	0.278486	0.0195556	0.0959013	0.10599	0.0976488
cg15227994	10	85951128	N_Shelf	NA	LC	-3283	CDHR1	0.0495967	0.628899	0.651775	0.510242	0.0445727	0.526514	0.515614	0.409691
cg05059607	17	65488100		TRUE	LC	114177	PITPNC1	0.81886	0.682993	0.642859	0.719979	0.708114	0.548261	0.38081	0.469912
cg27485596	13	111829530		TRUE	IC	-9642	ARHGEF7	0.0370466	0.625575	0.529776	0.703817	0.0315534	0.368858	0.262765	0.583225
cg04340651	15	93617080	Island	NA	ICshore	136	RGMA	0.518214	0.470875	0.447478	0.376094	0.408845	0.287914	0.273228	0.25802
cg03626672	2	237478664	S_Shore	NA	IC	197	AK023507	0.434484	0.626936	0.644506	0.527697	0.577079	0.764968	0.782417	0.56863
cg08697732	17	81014091	N_Shore	TRUE	IC	-4405	B3GNTL1	0.945651	0.930992	0.635442	0.907629	0.946915	0.94146	0.794295	0.852003
cg03005293	1	151805241		NA	LC	-893	RORC	0.78949	0.412479	0.369545	0.54206	0.759509	0.232039	0.227521	0.470814
cg14643075	5	176755449	N_Shelf	NA	IC	-16157	MXD3	0.845465	0.701148	0.677676	0.673182	0.835001	0.566679	0.521936	0.543401
cg20600850	12	6712515	N_Shelf	NA	LC	3102	CHD4	0.116683	0.410868	0.39685	0.424322	0.0976667	0.297904	0.289705	0.302171
cg22065124	13	73649955		NA	IC	16814	KLF5	0.66293	0.668315	0.703609	0.656587	0.757834	0.808467	0.82153	0.772354
cg18082788	6	149806339		NA	LC	-191	ZC3H12D	0.146724	0.554759	0.239792	0.560055	0.100696	0.300602	0.110428	0.315867
cg01409343	17	57915740		NA	LC	-2886	MIR21	0.786903	0.844228	0.80528	0.712534	0.799387	0.720776	0.643936	0.638445
cg09580592	17	907643	N_Shelf	NA	IC	7287	TIMM22	0.780141	0.32809	0.378527	0.320434	0.836456	0.476419	0.515364	0.544279
cg04483863	5	173171737		TRUE	IC	-128071	BOD1	0.87617	0.623106	0.474137	0.6713	0.902787	0.792028	0.638899	0.691402
cg04134748	1	3052175		NA	IC	7637	MIR4251	0.77498	0.802981	0.846277	0.522336	0.708547	0.602711	0.663335	0.285023
cg12188416	3	189349003		NA	LC	-212	TP63	0.832108	0.66964	0.252902	0.664463	0.831359	0.740023	0.432279	0.657904
cg00411595	9	136339349	N_Shore	NA	LC	4927	SLC2A6	0.583363	0.312633	0.340316	0.350406	0.523217	0.206834	0.22456	0.258108
cg10564498	19	41724653		NA	IC	-454	AXL	0.494387	0.0967258	0.0839791	0.142523	0.536906	0.228788	0.263256	0.188044
cg00889363	2	206255841		TRUE	LC	-291382	NRP2	0.360598	0.274403	0.278082	0.347077	0.416837	0.352873	0.381786	0.383485
cg23558213	22	41215939	S_Shore	NA	LC	-547	SLC25A17	0.632637	0.384882	0.292798	0.350807	0.582905	0.230226	0.153259	0.309412
cg10728351	4	122628020		TRUE	LC	-9873	ANXA5	0.512193	0.656301	0.554236	0.35544	0.404076	0.392615	0.251592	0.225828
cg12143499	12	27615389		NA	LC	-4353	C12orf70	0.566175	0.348721	0.371944	0.177388	0.614792	0.203185	0.206477	0.128416
cg14214856	10	36965362		TRUE	LC	-449422	ANKRD30A	0.720488	0.647422	0.616421	0.563629	0.679657	0.503613	0.481273	0.414531
cg17950169	1	226067900	N_Shore	NA	LC	2520	TMEM63A	0.120738	0.370218	0.362831	0.359856	0.131343	0.194316	0.185819	0.145161
cg10492511	4	108853489	S_Shore	NA	HC	-214	AK123292	0.093222	0.295807	0.280615	0.288877	0.0748557	0.192795	0.162664	0.194163
cg14616234	9	84305683	S_Shore	NA	ICshore	1056	BC036431	0.453411	0.422942	0.466659	0.39752	0.597291	0.595129	0.6197	0.523136
cg00382138	4	110723299		NA	LC	36	CFI	0.931278	0.862992	0.729601	0.671413	0.927569	0.673662	0.505009	0.43735
cg04031093	1	233027124		TRUE	LC	-59245	NTPCR	0.758446	0.461383	0.30975	0.27345	0.758743	0.294628	0.113012	0.177368
cg13648715	4	77133417	N_Shore	NA	LC	1635	SCARB2	0.942443	0.871983	0.889713	0.866974	0.948998	0.824483	0.766355	0.838828
cg18043514	5	158531132	N_Shore	NA	ICshore	3443	AK123543	0.707649	0.456906	0.495676	0.449907	0.821978	0.614364	0.601899	0.5758
cg09866743	3	35706038		NA	IC	-15077	ARPP21	0.157233	0.355805	0.286301	0.45602	0.155481	0.150504	0.114056	0.209018
cg01906801	17	38191472		TRUE	IC	130	MED24	0.782644	0.462118	0.389822	0.469092	0.856265	0.61347	0.518978	0.517434
cg04797957	17	76840488	S_Shelf	NA	IC	-3519	USP36	0.41026	0.290676	0.239665	0.363872	0.413642	0.148839	0.121548	0.254689
cg13332071	15	70205818		TRUE	LC	78246	C15orf50	0.895075	0.707512	0.618504	0.572741	0.91327	0.779884	0.826741	0.687167
cg08608952	1	22383198	S_Shelf	NA	LC	4079	CDC42	0.48309	0.854941	0.313843	0.843268	0.427852	0.863887	0.494638	0.793133
cg10829227	19	47200595	S_Shelf	TRUE	HC	-5353	PRKD2	0.847669	0.526231	0.574548	0.480263	0.84876	0.654481	0.697936	0.561842
cg06916001	16	14403004		NA	IC	-137	MIR365A	0.0225439	0.305009	0.282991	0.296233	0.0246202	0.0990995	0.0907847	0.111363
cg01407332	12	131617092		TRUE	LC	27717	GPR133	0.273221	0.158411	0.198104	0.194615	0.364954	0.292231	0.315035	0.272451
cg15030415	17	2908068		TRUE	IC	58833	OR1D5	0.907526	0.845906	0.819409	0.679352	0.909555	0.726173	0.698024	0.522925
cg03485667	16	75143200		TRUE	LC	7470	LDHD	0.790244	0.793474	0.713827	0.799814	0.760208	0.699469	0.602895	0.744429
cg00210856	5	158466226		TRUE	LC	57388	EBF1	0.562812	0.65594	0.323028	0.763146	0.532871	0.538806	0.188493	0.679014
cg00928596	16	14403022		NA	IC	-119	MIR365A	0.019461	0.270627	0.243393	0.304217	0.018725	0.0997344	0.0744878	0.115348
cg12194745	17	79423649	N_Shelf	TRUE	IC	-5435	MIR3186	0.597836	0.284175	0.301213	0.290491	0.672311	0.413986	0.449395	0.449467
cg06893273	17	46604774	Island	NA	HC	3498	HOXB1	0.220094	0.156675	0.177938	0.184366	0.328558	0.238532	0.294299	0.216243
cg20752878	17	7080538	S_Shelf	NA	LC	-143	ASGR1	0.404782	0.249501	0.270736	0.250743	0.478955	0.362592	0.397297	0.341216
cg11873462	8	144611940		TRUE	LC	11680	ZC3H3	0.50908	0.742881	0.780997	0.728983	0.377015	0.518687	0.564043	0.527972
cg11204139	17	3907470	Island	TRUE	HC	2542	AB062083	0.859025	0.123475	0.216345	0.372886	0.902253	0.16304	0.408019	0.540169
cg09365924	12	53611399	N_Shelf	TRUE	LC	2798	RARG	0.599475	0.547857	0.323273	0.55687	0.663228	0.485494	0.221186	0.567573
cg01463828	8	22446721		NA	IC	59	FLJ00072	0.687675	0.608006	0.662982	0.608377	0.79994	0.782843	0.812333	0.687592
cg05461182	1	61902105		TRUE	LC	29872	NFIA	0.695914	0.531666	0.484944	0.574041	0.607184	0.392542	0.357545	0.456855
cg08813888	2	662396	S_Shore	NA	IC	13762	TMEM18	0.600586	0.47401	0.474311	0.459268	0.517001	0.338163	0.342362	0.362768
cg07136133	11	36422377		NA	LC	-169	PRR5L	0.855919	0.695263	0.681884	0.629285	0.835443	0.484634	0.479039	0.486685
cg00294109	3	3219781	N_Shore	NA	LC	1620	CRBN	0.389114	0.20003	0.164079	0.169715	0.333176	0.0989005	0.0587597	0.0937759
cg18290775	14	69954135	S_Shelf	NA	LC	2665	PLEKHD1	0.364252	0.218911	0.160605	0.240155	0.419895	0.311117	0.279966	0.342336
cg23355492	17	45933593		NA	LC	-353	SP6	0.882823	0.392422	0.273628	0.514685	0.893597	0.471402	0.405543	0.530982
cg24674703	11	60869960		NA	LC	31	CD5	0.0316285	0.705204	0.687526	0.654531	0.0227863	0.580116	0.53482	0.478432
cg19734222	7	142020183		NA	LC	-525	TCRBV5S1A1T	0.598843	0.843038	0.805927	0.769194	0.557591	0.714643	0.677179	0.648455
cg10920224	14	103367591		NA	IC	-838	AX746522	0.287343	0.428044	0.653439	0.669974	0.233902	0.333077	0.391031	0.466762
cg03272225	19	17957106	N_Shore	NA	IC	1735	JAK3	0.034314	0.0923452	0.170928	0.611528	0.0287009	0.0326755	0.0587936	0.411716
cg26433582	11	68848232	N_Shore	NA	LC	10177	BC064339	0.600089	0.865344	0.686517	0.772045	0.523148	0.728481	0.475677	0.514677
cg11092416	6	29617549	N_Shore	TRUE	IC	-7208	MOG	0.271912	0.234749	0.220953	0.186615	0.212443	0.152055	0.116573	0.120616
cg04825872	6	149381604		TRUE	IC	-95784	LOC100128176	0.179006	0.384796	0.409924	0.170595	0.133154	0.203006	0.211388	0.100876
cg00866476	2	95740682	N_Shore	NA	LC	47072	MRPS5	0.0285714	0.3504	0.321207	0.371363	0.031368	0.217226	0.189939	0.223427
cg11303839	7	75405967		NA	LC	13097	CCL26	0.417385	0.627103	0.442751	0.573213	0.301386	0.441239	0.204704	0.304327
cg06652329	12	102874566		NA	LC	-188	IGF1	0.328676	0.383413	0.347088	0.192093	0.257828	0.166852	0.171351	0.110972
cg08393937	5	78277492	N_Shelf	NA	LC	4274	ARSB	0.922062	0.64215	0.687686	0.738536	0.929	0.726762	0.821566	0.666214
cg17671280	4	186990202		TRUE	LC	-106	TLR3	0.365531	0.417552	0.422971	0.312173	0.226772	0.308762	0.295696	0.195227
cg24916358	10	126315761		TRUE	LC	21992	LHPP	0.055596	0.696085	0.628273	0.731504	0.0477068	0.55407	0.404569	0.357792
cg23627948	7	2760692	S_Shelf	NA	IC	18583	AMZ1	0.37316	0.440744	0.39595	0.559097	0.270735	0.2313	0.159609	0.333744
cg13561409	19	3677220	S_Shore	NA	LC	23257	PIP5K1C	0.929008	0.822661	0.816667	0.792456	0.911142	0.722998	0.6982	0.643955
cg26203136	7	739057		TRUE	IC	13104	PRKAR1B	0.614181	0.240366	0.279445	0.182879	0.700001	0.428763	0.449302	0.209012
cg16834726	12	57937408	N_Shelf	NA	LC	3570	DCTN2	0.945272	0.784255	0.809279	0.847769	0.940733	0.597301	0.643692	0.761979
cg21550024	4	123747533	N_Shore	NA	HC	-329	FGF2	0.368854	0.0743518	0.10173	0.121255	0.361299	0.121886	0.217332	0.217528
cg17192381	18	60792598		NA	IC	193301	BCL2	0.889337	0.789103	0.640954	0.833443	0.917601	0.875408	0.768403	0.846807
cg04731988	20	3051954	N_Shore	NA	LC	-311	OXT	0.885436	0.750827	0.764983	0.611401	0.860813	0.643782	0.646	0.479384
cg16694480	1	19732786		TRUE	LC	-18091	Metazoa_SRP	0.347102	0.791678	0.793535	0.772596	0.342725	0.695737	0.67956	0.62579
cg25583651	6	29570040		NA	LC	14358	OR2H2	0.71499	0.516497	0.510005	0.456142	0.657172	0.352264	0.347533	0.312821
cg27281690	2	7171963	N_Shore	NA	IC	98776	RNF144A	0.824566	0.428423	0.613525	0.645347	0.806917	0.247092	0.439717	0.529454
cg13380995	6	37670128	N_Shelf	NA	IC	-4362	MDGA1	0.445395	0.224208	0.283006	0.358796	0.499771	0.357859	0.394701	0.406423
cg02461269	6	156509874		TRUE	LC	359246	TRNA_Pseudo	0.830084	0.337692	0.386895	0.37974	0.826791	0.198324	0.273662	0.312753
cg23739746	13	114905867		NA	ICshore	-7772	RASA3	0.0213946	0.623102	0.615077	0.451481	0.0156751	0.480041	0.411467	0.21787
cg01899130	14	55348681		TRUE	LC	-3770	MIR4308	0.392665	0.827959	0.774039	0.683496	0.280858	0.562946	0.526564	0.380882
cg14823389	7	101398152		NA	IC	-61031	CUX1	0.861528	0.694297	0.742029	0.675902	0.832931	0.581902	0.581354	0.506761
cg01883759	7	28220576	S_Shore	NA	HC	-139	JAZF1	0.173801	0.253224	0.247019	0.246325	0.153028	0.143178	0.135008	0.0832658
cg00222799	21	43655464	Island	NA	HC	14182	5S_rRNA	0.644529	0.578378	0.577374	0.528432	0.747494	0.695499	0.681599	0.607339
cg14258501	6	31680228		NA	LC	1614	LY6G6E	0.849806	0.861895	0.895785	0.861268	0.80654	0.740991	0.773299	0.662119
cg12103569	12	132258560		TRUE	IC	-54380	MMP17	0.153594	0.547104	0.471261	0.685792	0.149307	0.419397	0.330615	0.529197
cg21404980	8	144599027	N_Shelf	NA	IC	24593	ZC3H3	0.0503708	0.580385	0.587836	0.5632	0.0416336	0.444199	0.422848	0.450789
cg21223094	12	11975515		TRUE	LC	-46842	ETV6	0.646676	0.415055	0.433926	0.444686	0.618853	0.30751	0.326128	0.365604
cg00713294	1	55678649	N_Shore	NA	LC	2114	USP24	0.397463	0.289414	0.285004	0.199769	0.236813	0.126336	0.124632	0.133246
cg19220719	10	77532329		NA	LC	-10189	C10orf11	0.805795	0.53274	0.518453	0.546184	0.76369	0.379588	0.376793	0.421172
cg14040931	9	36249297		NA	LC	9199	GNE	0.951728	0.94245	0.72637	0.900837	0.95225	0.944299	0.520876	0.841738
cg25767870	1	118188756		TRUE	LC	23266	FAM46C	0.916996	0.803029	0.785176	0.88342	0.924351	0.703278	0.680799	0.867062
cg04982344	3	107941423	Island	NA	HC	-6	IFT57	0.185791	0.116988	0.14017	0.0997609	0.138625	0.121686	0.420889	0.103623
cg23162201	11	8280741	N_Shelf	NA	LC	4665	LMO1	0.909578	0.862578	0.862312	0.796748	0.907406	0.802183	0.755005	0.744214
cg08701183	7	21209781		NA	IC	-257907	SP4	0.177455	0.224885	0.221499	0.193713	0.240216	0.335522	0.341816	0.30284
cg13749822	4	145566663	Island	NA	ICshore	-484	HHIP	0.148431	0.0761611	0.0818464	0.058517	0.203896	0.1745	0.186022	0.151636
cg24480146	10	43430536	S_Shore	NA	LC	-141980	RET	0.905851	0.840716	0.823357	0.825151	0.917589	0.806357	0.712196	0.740254
cg05287480	7	27176127	N_Shelf	NA	IC	-3855	LOC100133311	0.766796	0.709823	0.704494	0.595537	0.838686	0.818923	0.830683	0.619105
cg14479136	9	139222701		NA	LC	770	GPSM1	0.5469	0.377443	0.340955	0.376816	0.463302	0.255806	0.227481	0.255608
cg13180844	2	2711168		TRUE	LC	-376123	MYT1L	0.570602	0.665546	0.387974	0.508898	0.625345	0.76881	0.596291	0.497864
cg13924996	11	67053829	S_Shore	NA	IC	-2932	ANKRD13D	0.647444	0.652498	0.771395	0.808398	0.596205	0.475452	0.585437	0.700978
cg02983090	16	27437892		TRUE	LC	-686	IL21R	0.561165	0.550757	0.290401	0.621014	0.395737	0.275589	0.110516	0.357047
cg08820801	19	39465821	N_Shore	NA	HC	559	FBXO17	0.571784	0.519515	0.52667	0.496426	0.680934	0.644945	0.654668	0.510855
cg09914480	11	18268064		NA	IC	2157	SAA2	0.403454	0.319598	0.289805	0.286888	0.286239	0.225808	0.165463	0.204131
cg00932063	10	126234138		NA	IC	-59631	LHPP	0.0558513	0.659963	0.667841	0.58549	0.0547882	0.479319	0.492953	0.379089
cg10489463	2	33546572		TRUE	LC	30022	LTBP1	0.608722	0.687792	0.587829	0.651732	0.583771	0.572156	0.436814	0.459543
cg16949914	10	6104515		NA	LC	-182	IL2RA	0.0391627	0.474592	0.435825	0.512916	0.0427182	0.359587	0.295828	0.34146
cg05524354	10	129797760		NA	IC	1371	PTPRE	0.632819	0.284487	0.138159	0.338998	0.688186	0.441978	0.30742	0.422049
cg04225775	5	143191771		NA	LC	46	HMHB1	0.202886	0.543714	0.420162	0.581448	0.166985	0.43222	0.317459	0.493176
cg22513528	15	77861673		TRUE	IC	63036	LINGO1	0.755834	0.649349	0.591183	0.638633	0.8309	0.727276	0.695633	0.713251
cg00327947	16	85482849		TRUE	IC	-145847	LOC727710	0.298385	0.496033	0.516273	0.621114	0.275085	0.342441	0.350046	0.431094
cg16710042	2	165760725		TRUE	LC	-8438	5S_rRNA	0.260126	0.375344	0.363918	0.354089	0.227113	0.217285	0.235795	0.238054
cg16936953	17	57915665		NA	LC	-2961	MIR21	0.584808	0.682743	0.569365	0.581502	0.609336	0.495972	0.311291	0.4064
cg10714639	19	1075104	S_Shore	NA	IC	-2337	HMHA1	0.114758	0.584743	0.579783	0.559771	0.0560747	0.413807	0.374147	0.355077
cg10184289	2	64870490		TRUE	IC	-6485	SERTAD2	0.245033	0.420045	0.378731	0.507304	0.233057	0.290143	0.255128	0.314165
cg22356061	1	227954102		NA	LC	-30990	JMJD4	0.151924	0.551684	0.516275	0.673205	0.155396	0.488716	0.374064	0.573051
cg13838969	20	56283964	Island	NA	HC	1067	PMEPA1	0.472624	0.431952	0.45773	0.503419	0.580664	0.509195	0.565327	0.510769
cg07676709	17	46673442	N_Shore	NA	ICshore	123	LOC404266	0.496861	0.553732	0.561477	0.543206	0.635686	0.68947	0.687487	0.581553
cg17178761	17	55682851		TRUE	LC	-183958	7SK	0.16308	0.447245	0.271961	0.450615	0.101642	0.348209	0.145362	0.23411
cg18402166	17	62778279	S_Shore	NA	LC	-162	LOC146880	0.838162	0.323063	0.27506	0.295178	0.875728	0.407102	0.417868	0.383383
cg11820833	14	65187054		TRUE	LC	-7256	PLEKHG3	0.870729	0.857912	0.285061	0.72572	0.89062	0.864612	0.424984	0.666034
cg05398036	1	186504948		TRUE	LC	-58293	MIR548F1	0.909674	0.782437	0.380031	0.692872	0.917064	0.684916	0.226909	0.607951
cg09294084	13	113646732	N_Shore	NA	IC	-9295	MCF2L	0.505569	0.103191	0.0911844	0.201958	0.541409	0.206011	0.203938	0.321511
cg05593411	5	58883430		TRUE	LC	-1106	PDE4D	0.0581404	0.0810071	0.079686	0.080891	0.0778142	0.185345	0.180874	0.124511
cg01687878	12	123616817		TRUE	IC	18468	PITPNM2	0.0861859	0.737759	0.778078	0.661061	0.076653	0.690222	0.668741	0.567864
cg07298299	11	45943237	N_Shore	NA	ICshore	42	GYLTL1B	0.56331	0.458327	0.460699	0.460693	0.679575	0.622283	0.620038	0.580778
cg23474190	21	38937109	S_Shore	TRUE	LC	45556	AL109792	0.400633	0.152346	0.183919	0.153381	0.274928	0.0632161	0.0660519	0.0744798
cg26995224	12	121974146	N_Shore	TRUE	ICshore	-26304	KDM2B	0.257847	0.311512	0.183216	0.263849	0.316087	0.430372	0.295784	0.315708
cg08248579	6	17988937	S_Shore	NA	ICshore	-1083	KIF13A	0.921037	0.84331	0.841911	0.778044	0.867796	0.71403	0.707139	0.627693
cg18030453	3	45506216		TRUE	LC	76142	LARS2	0.384315	0.418372	0.456969	0.572462	0.447064	0.516022	0.574748	0.607705
cg20927656	12	7863229		TRUE	LC	-859	DPPA3	0.806724	0.760107	0.829287	0.737761	0.746363	0.541701	0.594501	0.602718
cg14131536	2	98340921	Island	NA	HC	-2	ZAP70	0.956249	0.726084	0.784227	0.594595	0.956835	0.877048	0.890178	0.706
cg07080864	8	57359956	Island	TRUE	ICshore	-674	PENK	0.552063	0.510956	0.536888	0.48599	0.388119	0.368166	0.377804	0.335709
cg09560590	5	143191663		NA	LC	-62	HMHB1	0.254718	0.555543	0.474174	0.545633	0.201912	0.475001	0.359756	0.473553
cg08983279	16	46663534		TRUE	LC	-8223	SHCBP1	0.700813	0.380113	0.414606	0.349984	0.687747	0.438666	0.559882	0.400337
cg08832695	17	46676375	S_Shore	NA	LC	-294	HOXB6	0.523284	0.486293	0.490083	0.471688	0.602451	0.615639	0.601047	0.525694
cg13932501	9	94060853		TRUE	LC	63353	AUH	0.934927	0.74563	0.17808	0.753655	0.941755	0.479251	0.0746051	0.71896
cg23385718	7	18127029	S_Shore	NA	HC	458	HDAC9	0.211156	0.222814	0.248935	0.212743	0.294628	0.33246	0.356803	0.269618
cg11626153	3	141456305	N_Shore	NA	LC	-745	RNF7	0.923615	0.730445	0.292631	0.772561	0.924424	0.792501	0.452111	0.780135
cg11854981	6	42219847		TRUE	LC	17739	TRERF1	0.940686	0.791137	0.84251	0.708602	0.939937	0.610034	0.696725	0.532377
cg19496364	8	94551463		TRUE	LC	161198	LINC00535	0.306969	0.326946	0.344523	0.352719	0.404331	0.457471	0.475141	0.432879
cg10881225	2	9984929	S_Shore	NA	LC	1359	TAF1B	0.942297	0.910054	0.401919	0.87864	0.951892	0.87363	0.210868	0.847331
cg19327213	19	47988783	S_Shore	NA	LC	1245	LOC100505681	0.365933	0.590943	0.551704	0.665701	0.364398	0.465862	0.434018	0.536035
cg25215890	1	160651452		TRUE	IC	30133	CD48	0.397286	0.316016	0.420245	0.265282	0.397982	0.423624	0.547435	0.332621
cg01324550	17	46676099	S_Shore	NA	LC	-18	HOXB6	0.177239	0.328059	0.334669	0.295302	0.268187	0.435828	0.459052	0.328135
cg16448636	7	21209509		NA	IC	-258179	SP4	0.21309	0.2215	0.231388	0.216948	0.27421	0.333994	0.339242	0.325003
cg16251626	1	43672622		TRUE	LC	-34381	EBNA1BP2	0.585339	0.174114	0.144614	0.126515	0.67182	0.259421	0.260673	0.166404
cg01154283	2	36603543		TRUE	IC	20174	CRIM1	0.886528	0.833845	0.802858	0.688477	0.887784	0.723078	0.689291	0.54066
cg06687489	15	52587077	N_Shore	TRUE	LC	918	MYO5C	0.696391	0.66611	0.658005	0.570167	0.663348	0.55766	0.53695	0.448619
cg12113316	8	37729089		TRUE	LC	1608	RAB11FIP1	0.464333	0.817041	0.730569	0.79843	0.344334	0.716846	0.581795	0.647085
cg22787719	1	209570949		TRUE	LC	-31218	MIR205HG	0.749046	0.569521	0.329789	0.535271	0.764824	0.432504	0.181598	0.435948
cg10724690	15	72690734		NA	LC	67	TMEM202	0.625016	0.533334	0.405488	0.562667	0.671011	0.615501	0.51569	0.542375
cg02921623	10	105250537	N_Shelf	NA	LC	-3197	NEURL	0.0711439	0.462381	0.48738	0.475532	0.0513414	0.288889	0.294908	0.219412
cg16269196	4	141264721		NA	LC	107	SCOC	0.920095	0.888923	0.862532	0.657204	0.889804	0.666243	0.685317	0.466982
cg01498832	17	78682934		NA	IC	164310	RPTOR	0.929632	0.602603	0.846259	0.759759	0.931684	0.333072	0.68783	0.773017
cg27315157	1	79086197		NA	LC	110	IFI44L	0.0569437	0.311089	0.392403	0.252982	0.0833498	0.159291	0.167369	0.122962
cg25746499	2	240153778	Island	NA	IC	-36625	MGC16025	0.179436	0.526825	0.55839	0.611547	0.11664	0.363849	0.383394	0.460321
cg22514722	3	127473755		NA	IC	-18555	MGLL	0.119049	0.827571	0.7315	0.835279	0.0874665	0.741006	0.547737	0.791173
cg25800753	10	94891725		TRUE	LC	58079	CYP26A1	0.590311	0.570474	0.571961	0.495487	0.579585	0.466682	0.456159	0.345967
cg09143713	20	9141615		TRUE	LC	-56421	PLCB4	0.756975	0.569545	0.390492	0.481464	0.673749	0.422884	0.235273	0.340204
cg04276536	16	57567813	N_Shelf	TRUE	LC	2664	CCDC102A	0.496397	0.718178	0.718702	0.46435	0.418172	0.597029	0.567085	0.311838
cg05283597	3	52812410		NA	IC	-98	ITIH1	0.923857	0.863095	0.814181	0.760772	0.911714	0.727458	0.67433	0.642506
cg00834923	16	85393998	N_Shore	NA	IC	-56996	LOC727710	0.534535	0.840954	0.838143	0.82231	0.434768	0.757807	0.728012	0.700363
cg02254407	11	73357159		NA	IC	-63	PLEKHB1	0.645419	0.432732	0.452999	0.433023	0.723148	0.583019	0.586394	0.545861
cg20211816	6	17988861	S_Shore	NA	ICshore	-1007	KIF13A	0.579773	0.344818	0.287954	0.209708	0.475512	0.179242	0.160572	0.144097
cg17680767	5	73623208		TRUE	LC	4898	BC043537	0.713085	0.631267	0.632767	0.457932	0.697701	0.473585	0.449249	0.308591
cg23966214	17	48203188	N_Shelf	NA	LC	-1666	SAMD14	0.925685	0.873085	0.815736	0.805758	0.930784	0.827509	0.715365	0.739351
cg04952324	7	73727108		TRUE	IC	23304	CLIP2	0.756072	0.597804	0.549899	0.642335	0.608706	0.445579	0.36468	0.512862
cg25144135	1	1144012	N_Shore	TRUE	LC	-1923	TNFRSF18	0.285663	0.565581	0.544095	0.547749	0.22693	0.43483	0.408769	0.392893
cg20125920	10	21804624	N_Shore	NA	LC	685	AK055656	0.40188	0.65883	0.553022	0.499514	0.593832	0.743429	0.72121	0.564089
cg00233028	11	44642914		NA	IC	55774	CD82	0.713196	0.129094	0.163638	0.176799	0.800365	0.179942	0.291513	0.254319
cg02954987	3	49170599		TRUE	LC	0	LAMB2	0.659228	0.19601	0.162388	0.275099	0.716884	0.306048	0.296374	0.406579
cg04345034	15	70797389		TRUE	IC	197231	UACA	0.522247	0.414278	0.381247	0.403294	0.493811	0.296959	0.274259	0.307474
cg07505901	2	170627447	S_Shore	NA	LC	-27874	SSB	0.93626	0.930926	0.398138	0.885478	0.953186	0.935623	0.625029	0.886782
cg15035133	22	37962637	Island	NA	IC	6167	CDC42EP1	0.327532	0.488761	0.408903	0.326308	0.186168	0.329891	0.273198	0.17961
cg16912563	10	77157423	Island	TRUE	HC	-3862	ZNF503-AS2	0.542843	0.695645	0.742081	0.635256	0.71346	0.855461	0.866195	0.717396
cg17901584	1	55353706	S_Shore	NA	LC	-785	DHCR24	0.812367	0.541822	0.512976	0.654687	0.838134	0.246227	0.326212	0.639795
cg01129238	6	11779817		NA	LC	-537	C6orf105	0.922586	0.655981	0.524945	0.706925	0.916991	0.715593	0.651804	0.703695
cg06442489	19	58630612	S_Shore	NA	LC	-819	ZSCAN18	0.938122	0.790721	0.815661	0.842104	0.945729	0.630042	0.702325	0.793476
cg26974214	10	91151885		NA	LC	-436	IFIT1	0.332434	0.487575	0.403672	0.508969	0.272291	0.395731	0.247618	0.384781
cg11565512	5	126627355	S_Shore	NA	ICshore	900	MEGF10	0.669118	0.694938	0.690327	0.561283	0.782017	0.782043	0.798978	0.576752
cg25702652	2	164204628	N_Shore	TRUE	HC	387885	FIGN	0.512901	0.568701	0.593286	0.568284	0.59922	0.679546	0.732775	0.639535
cg16107105	7	150646704	N_Shore	NA	LC	6213	KCNH2	0.794402	0.619342	0.696018	0.580751	0.846291	0.760035	0.803158	0.610977
cg17224892	17	1094496		NA	IC	-3880	ABR	0.720192	0.461253	0.430732	0.509118	0.649969	0.353527	0.321165	0.400258
cg04384031	17	19631485	S_Shelf	TRUE	LC	-9193	SLC47A2	0.702089	0.216193	0.238517	0.266164	0.61551	0.126157	0.130523	0.19134
cg12064202	6	31038842		TRUE	LC	16859	HCG22	0.454543	0.432348	0.456505	0.433433	0.539588	0.56412	0.579777	0.497729
cg22980293	10	126158010		NA	IC	7670	LHPP	0.501003	0.624457	0.612244	0.620413	0.363393	0.458403	0.461422	0.453801
cg22274745	2	182451537		TRUE	LC	-38912	CERKL	0.135902	0.531768	0.515408	0.210575	0.123715	0.333447	0.271588	0.0884646
cg15137213	17	585596		TRUE	LC	-5949	VPS53	0.212126	0.482486	0.350537	0.703941	0.251394	0.581495	0.581706	0.746269
cg02017450	10	10631670		TRUE	LC	205207	SFTA1P	0.920903	0.760752	0.80637	0.418223	0.929311	0.520283	0.521439	0.223702
cg05937055	1	181128764		NA	LC	-14855	BC039493	0.101913	0.657208	0.583014	0.590574	0.0970669	0.474744	0.416224	0.42105
cg01765641	3	17781888	N_Shore	NA	IC	511	TBC1D5	0.953262	0.595563	0.772551	0.800581	0.959525	0.754371	0.887528	0.897084
cg23889047	1	7705756		NA	LC	-26297	CAMTA1	0.872045	0.791567	0.769757	0.560406	0.874745	0.659151	0.638188	0.410745
cg13638867	11	2241568		NA	LC	47276	MIR4686	0.712407	0.374225	0.345112	0.323767	0.738532	0.525826	0.470544	0.440452
cg07728579	15	83475013	N_Shelf	NA	LC	-207	FSD2	0.714492	0.729988	0.450109	0.65828	0.733722	0.804064	0.605996	0.644401
cg06874403	10	21799047	Island	TRUE	HC	-4892	AK055656	0.338813	0.421727	0.419277	0.378965	0.5186	0.526617	0.523848	0.465282
cg23666117	6	31629909	S_Shore	NA	LC	-1360	C6orf47	0.925021	0.558223	0.119998	0.700607	0.932735	0.58008	0.220479	0.714594
cg12758082	13	113407769	N_Shelf	TRUE	IC	1238	BC041346	0.0652949	0.600247	0.551743	0.590265	0.0645115	0.46322	0.428699	0.447252
cg11882607	3	12858926	S_Shelf	NA	LC	20756	CAND2	0.906238	0.817759	0.800315	0.711418	0.910361	0.70268	0.687312	0.623857
cg16691087	20	20036684	S_Shelf	NA	LC	6	CRNKL1	0.926578	0.455335	0.5832	0.743493	0.942565	0.611337	0.784869	0.805716
cg24247537	11	457278	N_Shore	NA	IC	6999	PTDSS2	0.260325	0.406297	0.300276	0.58575	0.15767	0.270281	0.150497	0.327281
cg06583577	5	115897444		TRUE	LC	13107	SEMA6A	0.492072	0.607427	0.46997	0.514623	0.39732	0.408967	0.279935	0.258214
cg03335624	5	73934942	N_Shore	NA	LC	-905	HEXB	0.252034	0.744589	0.580679	0.585062	0.232632	0.632979	0.410794	0.499499
cg02228160	5	143192067		NA	IC	342	HMHB1	0.221249	0.690943	0.592499	0.614062	0.173572	0.577784	0.470994	0.50588
cg03460756	17	45353128		TRUE	LC	21921	ITGB3	0.495608	0.547091	0.54744	0.397276	0.58863	0.682023	0.662562	0.50133
cg15536947	17	65471303		TRUE	IC	97380	PITPNC1	0.0373238	0.378101	0.550785	0.353275	0.0371601	0.304634	0.34789	0.238933
cg02349866	15	90391877		TRUE	LC	-33805	ANPEP	0.92256	0.874371	0.758845	0.857532	0.929032	0.873417	0.641419	0.822862
cg16437021	16	89510331		TRUE	IC	12957	AK097694	0.420284	0.479778	0.497705	0.493592	0.353173	0.32505	0.382502	0.357512
cg03295554	11	128395450	S_Shelf	NA	LC	-3245	ETS1	0.143256	0.944977	0.939864	0.772263	0.140214	0.855036	0.807786	0.640719
cg08282819	16	27437900		TRUE	LC	-678	IL21R	0.468208	0.539228	0.311135	0.585944	0.331679	0.281296	0.135251	0.321928
cg12170787	19	1130965		NA	LC	1308	SBNO2	0.496577	0.675852	0.719794	0.624537	0.468044	0.582056	0.610385	0.544004
cg03568507	2	240153791	Island	NA	IC	-36638	MGC16025	0.311599	0.844152	0.829623	0.858309	0.130699	0.690626	0.640226	0.686597
cg11344533	11	111475393	S_Shore	NA	LC	2224	SIK2	0.312042	0.284138	0.305208	0.22284	0.435796	0.374306	0.440255	0.327577
cg25438876	5	85110900		TRUE	LC	-467361	NBPF22P	0.710827	0.674629	0.663118	0.663351	0.748435	0.740512	0.787382	0.596139
cg19576697	5	176837920		NA	LC	-1343	F12	0.844419	0.510207	0.591785	0.64021	0.861247	0.364499	0.454848	0.593021
cg27023597	17	57918262		NA	LC	-364	MIR21	0.891286	0.901009	0.848744	0.765464	0.872273	0.830606	0.603598	0.682989
cg10750182	10	73497514		NA	IC	67	C10orf105	0.849919	0.634286	0.708126	0.693824	0.8401	0.556543	0.604647	0.661784
cg17633234	15	93617065	Island	NA	ICshore	-126	RGMA	0.371419	0.361725	0.341475	0.330673	0.309728	0.246916	0.23019	0.226486
cg02893429	2	38404263		TRUE	LC	46017	CYP1B1-AS1	0.831632	0.714046	0.235954	0.689931	0.831942	0.594446	0.13421	0.612846
cg13586051	3	58200471		NA	LC	-73	DNASE1L3	0.692202	0.595839	0.355472	0.581237	0.66098	0.406289	0.245829	0.44644
cg06962918	7	18127112	S_Shore	NA	HC	541	HDAC9	0.602252	0.630352	0.666299	0.59545	0.735579	0.767372	0.794805	0.649348
cg23698560	1	3822352	N_Shore	NA	LC	5385	LOC100133612	0.942073	0.925564	0.794643	0.847534	0.938191	0.892085	0.676089	0.801523
cg08066376	11	59577361	N_Shore	NA	ICshore	984	MRPL16	0.894026	0.821519	0.842746	0.785571	0.871655	0.71761	0.719186	0.639171
cg14771419	7	142012988		NA	LC	-18	TCRBV7S1A1N2T	0.640456	0.638202	0.631253	0.544282	0.605711	0.394244	0.417038	0.387821
cg20721135	13	114861488	N_Shore	TRUE	IC	-18050	RASA3	0.751758	0.402409	0.48163	0.664958	0.630726	0.282061	0.309833	0.574054
cg01645401	13	73649892		NA	IC	16751	KLF5	0.742952	0.73846	0.732192	0.716175	0.823951	0.861336	0.860281	0.850576
cg25813942	18	2843518	N_Shelf	NA	LC	-3509	EMILIN2	0.935576	0.837112	0.832712	0.807861	0.939346	0.777627	0.710148	0.735193
cg14613228	1	78621066		TRUE	LC	-60467	5S_rRNA	0.657415	0.571705	0.627102	0.536321	0.750094	0.696404	0.750252	0.582722
cg26767614	19	13136168	Island	NA	HC	392	NFIX	0.631104	0.603095	0.639807	0.676881	0.775482	0.830493	0.843344	0.811301
cg10985914	1	212769641		TRUE	LC	-12328	ATF3	0.0900535	0.68257	0.746773	0.381016	0.0919362	0.589716	0.587096	0.172808
cg12751042	12	12874288	N_Shelf	NA	LC	3987	CDKN1B	0.073702	0.369016	0.469692	0.159903	0.0680709	0.237957	0.267929	0.100519
cg07144720	3	95038960		TRUE	LC	363077	AX747417	0.803091	0.742052	0.778121	0.692318	0.863028	0.834076	0.893854	0.70129
cg07941983	4	36245138	N_Shore	NA	LC	346	ARAP2	0.210166	0.48166	0.473417	0.376312	0.183992	0.365375	0.331257	0.188611
cg15000813	8	17454394		TRUE	LC	20453	PDGFRL	0.901419	0.634449	0.643891	0.593621	0.92088	0.835859	0.848164	0.685801
cg27258399	8	38832267	Island	TRUE	HC	600	HTRA4	0.28521	0.09781	0.0844274	0.083459	0.419976	0.187425	0.192889	0.186414
cg17817047	5	130867903		TRUE	LC	-24003	RAPGEF6	0.100256	0.511909	0.466933	0.366223	0.107969	0.377835	0.300182	0.183675
cg03872736	11	2241249		NA	LC	46957	MIR4686	0.585582	0.4182	0.403644	0.484079	0.615708	0.567225	0.519714	0.489639
cg00463859	1	23750101	N_Shore	TRUE	LC	1160	TCEA3	0.670205	0.558596	0.589212	0.563153	0.746809	0.670713	0.6982	0.601524
cg13469396	9	136435554	S_Shore	NA	IC	5155	ADAMTSL2	0.834825	0.466448	0.483984	0.379118	0.893134	0.625514	0.631528	0.520491
cg25953130	10	63753550		TRUE	LC	17485	JA660620	0.558824	0.83729	0.811953	0.664715	0.526791	0.583622	0.587622	0.408498
cg10905180	11	4701824		NA	LC	2117	OR51E2	0.848981	0.721885	0.736972	0.577828	0.805123	0.572124	0.574724	0.389463
cg17696044	11	70449316		TRUE	LC	-91	BC131767	0.900336	0.840584	0.810039	0.801289	0.895132	0.727995	0.674247	0.689327
cg17502527	1	212483036		TRUE	LC	7889	PPP2R5A	0.948415	0.956122	0.958586	0.838758	0.931092	0.95553	0.832497	0.914705
cg10458216	13	97873947		NA	LC	-626	MBNL2	0.80306	0.599564	0.578488	0.508475	0.756221	0.407095	0.423121	0.31141
cg00094412	6	29592854	N_Shelf	NA	LC	3151	GABBR1	0.488425	0.547413	0.589731	0.537098	0.580442	0.525149	0.711929	0.515988
cg00186909	12	93129288		TRUE	LC	-976	PLEKHG7	0.902382	0.717376	0.583886	0.684711	0.85445	0.570807	0.430749	0.612644
cg23948843	2	164204752	Island	TRUE	HC	387761	FIGN	0.261665	0.263829	0.2866	0.265326	0.360054	0.401384	0.391725	0.36593
cg23903129	12	131617086		TRUE	LC	27711	GPR133	0.277843	0.190419	0.1988	0.176086	0.362018	0.278769	0.305504	0.266887
cg15131146	1	26101755	S_Shelf	NA	LC	-24911	SEPN1	0.061068	0.506377	0.52413	0.48914	0.0612021	0.421101	0.40783	0.378414
cg13784312	9	134609065		NA	IC	3860	RAPGEF1	0.256378	0.403056	0.338516	0.256461	0.280572	0.27789	0.187567	0.106633
cg14377059	1	59183881		TRUE	LC	-18134	MYSM1	0.543041	0.830225	0.85104	0.73954	0.556589	0.742734	0.736258	0.567639
cg15175129	12	65672052	N_Shore	NA	ICshore	-370	MSRB3	0.792835	0.371088	0.381236	0.398581	0.77751	0.211801	0.236793	0.306426
cg19750657	13	38935967		NA	LC	12026	UFM1	0.946906	0.53361	0.352663	0.656725	0.943888	0.594544	0.483638	0.680207
cg24924449	13	98507990		TRUE	LC	-97938	IPO5	0.203567	0.146747	0.152416	0.123766	0.292997	0.206116	0.266465	0.174806
cg07357157	1	10690588		NA	IC	30867	CASZ1	0.899382	0.802421	0.786242	0.812918	0.888767	0.682954	0.670739	0.746244
cg08548559	22	31686097	N_Shore	NA	ICshore	615	PIK3IP1	0.100548	0.794481	0.792668	0.752561	0.0985843	0.70088	0.678574	0.584432
cg22741244	2	239052286	S_Shelf	NA	LC	4924	KLHL30	0.397941	0.405479	0.377468	0.378314	0.341765	0.293819	0.270094	0.30121
cg22854448	2	65617203		TRUE	LC	-23272	SPRED2	0.55256	0.794317	0.815351	0.764516	0.531273	0.65032	0.68773	0.592882
cg23823000	6	168433191	N_Shelf	TRUE	LC	14639	KIF25	0.299205	0.206507	0.162598	0.310363	0.390073	0.315387	0.29024	0.37057
cg10581837	13	76334707		NA	LC	-89	LMO7	0.145664	0.747659	0.752037	0.642969	0.159701	0.658922	0.627446	0.506031
cg19346786	7	2764209		NA	IC	22100	AMZ1	0.361902	0.581833	0.591479	0.731467	0.224218	0.444506	0.427077	0.624313
cg18716210	11	2011346	N_Shore	NA	IC	-196	MRPL23-AS1	0.824894	0.609367	0.634047	0.518924	0.847963	0.743384	0.75136	0.582153
cg27519828	16	85394177	Island	NA	IC	-57175	LOC727710	0.255109	0.621457	0.609626	0.584241	0.207739	0.552116	0.506811	0.468178
cg14565465	9	74298933		TRUE	IC	14224	TMEM2	0.771946	0.634383	0.376255	0.760259	0.753654	0.447189	0.212485	0.673459
cg17936572	3	35706114		NA	IC	-15001	ARPP21	0.421444	0.623615	0.506747	0.712816	0.412786	0.402145	0.345121	0.552333
cg26096752	5	66530611		TRUE	LC	-37994	CD180	0.752112	0.584055	0.53417	0.541894	0.736968	0.346337	0.275357	0.335525
cg02724472	7	102553293		NA	LC	-50	LRRC17	0.712773	0.548609	0.474369	0.602705	0.759784	0.631958	0.592687	0.635341
cg12562461	17	62778131	S_Shore	NA	LC	-14	LOC146880	0.796125	0.647774	0.66318	0.515389	0.838525	0.767096	0.786517	0.531569
cg14295482	19	2555717	N_Shore	TRUE	IC	79364	GADD45B	0.849566	0.506414	0.571626	0.473679	0.863663	0.620544	0.694138	0.529174
cg02493846	1	151809534	N_Shore	NA	LC	-1410	LOC100132111	0.902951	0.48957	0.508519	0.571358	0.915549	0.409209	0.391078	0.450407
cg13264840	7	142494213	N_Shore	TRUE	ICshore	-30	AY006148	0.0720472	0.752504	0.707336	0.69715	0.0583051	0.509765	0.496226	0.495096
cg24683623	4	123747447	N_Shore	NA	HC	-415	FGF2	0.538155	0.451739	0.485318	0.41277	0.601001	0.548904	0.600986	0.481131
cg12713583	19	940724	Island	TRUE	ICshore	14688	ARID3A	0.881754	0.839062	0.892641	0.749306	0.774869	0.73081	0.750219	0.446112
cg08151370	3	43073152		NA	LC	49771	C3orf39	0.92647	0.530909	0.227927	0.690001	0.935021	0.252998	0.0922301	0.686216
cg02000253	19	13107687	Island	NA	HC	1104	NFIX	0.638106	0.580662	0.60924	0.568953	0.775477	0.730543	0.736176	0.658754
cg27359668	13	113673103	S_Shore	NA	IC	17076	MCF2L	0.944133	0.846215	0.618494	0.872491	0.957686	0.93386	0.788563	0.847183
cg11672277	18	32556104	N_Shore	NA	LC	-787	MAPRE2	0.511172	0.517404	0.516599	0.517298	0.602714	0.617063	0.620391	0.542781
cg24136700	17	17696044	N_Shore	TRUE	IC	10599	RAI1	0.130479	0.380723	0.364319	0.368037	0.114968	0.317077	0.255336	0.17644
cg16140253	1	110166563	S_Shelf	NA	LC	-90	AMPD2	0.195819	0.352264	0.3467	0.225628	0.187456	0.224145	0.194816	0.157122
cg05152300	16	17458534		TRUE	LC	-25818	AX747757	0.0435004	0.507754	0.655649	0.605904	0.0312891	0.367695	0.514116	0.426463
cg03487027	10	77159055	Island	NA	HC	-2230	ZNF503-AS2	0.555333	0.65916	0.718325	0.68407	0.731269	0.897811	0.907569	0.858487
cg22152446	4	48754953		TRUE	IC	27363	FRYL	0.852075	0.132778	0.228036	0.279511	0.816423	0.0892292	0.110421	0.24088
cg13538637	7	7759221		NA	LC	-983	RPA3	0.0895663	0.663999	0.631625	0.655179	0.0793984	0.409714	0.39413	0.710663
cg16009311	8	119086762		TRUE	IC	13736	AK025288	0.522026	0.338106	0.361772	0.314013	0.593494	0.456827	0.471246	0.418405
cg11147094	15	88420438		TRUE	IC	-14851	AK094929	0.940321	0.892367	0.504587	0.859516	0.949322	0.920728	0.678031	0.811851
cg00153101	1	2431753	N_Shore	NA	LC	1571	PLCH2	0.448384	0.454686	0.423579	0.437214	0.360467	0.308762	0.278918	0.266971
cg10702818	3	32023473	S_Shore	NA	ICshore	-131	OSBPL10	0.269428	0.242751	0.223004	0.182215	0.333847	0.324235	0.328025	0.21677
cg05211189	16	2055403	S_Shore	TRUE	LC	-2979	ZNF598	0.919712	0.670834	0.649386	0.63762	0.909867	0.461854	0.466686	0.487686
cg02571874	3	12799985		TRUE	LC	823	TMEM40	0.766746	0.786376	0.772207	0.596992	0.741327	0.681928	0.656887	0.426586
cg06407111	17	73872650	N_Shore	TRUE	IC	1415	TRIM47	0.250595	0.302604	0.321475	0.336715	0.204266	0.218783	0.219616	0.231354
cg09970023	14	61191253	S_Shore	NA	ICshore	-214	SIX4	0.374429	0.21757	0.269365	0.221717	0.444312	0.276853	0.397441	0.247285
cg22846826	7	4723927	S_Shore	NA	LC	1998	FOXK1	0.100174	0.250031	0.175187	0.264003	0.0767284	0.138406	0.072813	0.14322
cg15871206	2	239009118	Island	NA	IC	168	ESPNL	0.970264	0.845607	0.716199	0.769549	0.971001	0.712997	0.527193	0.721983
cg21544415	12	26288686		NA	LC	790	BC041929	0.908432	0.747592	0.541338	0.821227	0.907516	0.642777	0.396048	0.797902
cg03875678	14	25103546		NA	LC	-114	GZMB	0.41646	0.481611	0.290887	0.447024	0.407617	0.359437	0.188172	0.327541
cg13222915	1	184598594		TRUE	LC	125447	EDEM3	0.895487	0.722233	0.619517	0.729077	0.898933	0.580159	0.480345	0.643184
cg14200574	1	111216000	N_Shore	NA	ICshore	1655	KCNA3	0.56167	0.729463	0.529094	0.733826	0.446151	0.66298	0.348439	0.579132
cg27211576	15	75093165	N_Shelf	TRUE	IC	1553	CSK	0.806126	0.535745	0.604375	0.507565	0.835924	0.651866	0.709864	0.518348
cg15016701	12	63211683		TRUE	LC	116982	PPM1H	0.215741	0.578747	0.607033	0.319943	0.185606	0.374506	0.369746	0.139574
cg09985802	10	126234119		NA	IC	-59650	LHPP	0.0949435	0.68994	0.67915	0.592521	0.076679	0.517961	0.517336	0.355676
cg07160871	2	221969259		TRUE	IC	467742	EPHA4	0.399249	0.208723	0.192314	0.124589	0.541375	0.306203	0.309971	0.230265
cg27645294	17	21795257		NA	IC	-30112	FAM27L	0.877089	0.831773	0.87078	0.797882	0.763548	0.735352	0.747055	0.692062
cg13661827	9	111885602	S_Shelf	NA	LC	-3377	C9orf5	0.846151	0.683699	0.393955	0.668579	0.872751	0.529993	0.238803	0.610566
cg19439123	17	17687621	S_Shore	TRUE	ICshore	2176	RAI1	0.705671	0.598493	0.572152	0.557039	0.639059	0.40827	0.410631	0.303751
cg21368161	7	1596136		NA	IC	-70	TMEM184A	0.137251	0.38774	0.426291	0.396741	0.104845	0.263842	0.306347	0.245266
cg07324381	9	139222968		NA	LC	1037	GPSM1	0.754969	0.50299	0.457991	0.478506	0.66035	0.38537	0.348513	0.367613
cg18305855	7	112529943		TRUE	LC	49989	C7orf60	0.932235	0.291471	0.453365	0.540443	0.925924	0.392851	0.577733	0.633845
cg01763719	2	239463774		TRUE	IC	366	LOC151171	0.905132	0.130494	0.293736	0.668423	0.918387	0.0432709	0.121721	0.729196
cg05325934	7	28220606	S_Shore	NA	HC	-169	JAZF1	0.0859534	0.220127	0.235811	0.154065	0.0797554	0.121915	0.111507	0.0523031
cg22138096	7	41772439		TRUE	IC	-29733	INHBA	0.609051	0.197068	0.388731	0.407874	0.715843	0.195152	0.544823	0.548012
cg24870729	1	62102363		TRUE	LC	88732	TM2D1	0.868273	0.644096	0.602131	0.325819	0.831463	0.358271	0.319275	0.198726
cg04384912	15	80325923		TRUE	LC	-25986	ZFAND6	0.807223	0.793181	0.758037	0.48693	0.757811	0.722864	0.65221	0.37972
cg02266500	14	60981173	N_Shore	NA	ICshore	5236	SIX6	0.330125	0.240413	0.273885	0.222778	0.391653	0.360915	0.389378	0.261696
cg19552640	5	126627061	S_Shore	NA	ICshore	606	MEGF10	0.333583	0.39488	0.393698	0.334386	0.453707	0.523057	0.544845	0.470672
cg02188818	4	141676849	N_Shore	NA	HC	622	TBC1D9	0.503086	0.463406	0.436369	0.365456	0.554173	0.525719	0.539969	0.474492
cg03961824	8	82530967		NA	IC	67622	IMPA1	0.437031	0.446469	0.50009	0.482296	0.555557	0.610689	0.624991	0.549309
cg22784595	10	7455714	S_Shore	NA	LC	-2266	SFMBT2	0.723141	0.492466	0.524715	0.451265	0.733141	0.603572	0.638019	0.525741
cg22190721	16	68269295	Island	NA	HC	841	ESRP2	0.562965	0.414707	0.426064	0.40982	0.677284	0.541795	0.546915	0.520759
cg19412669	1	36839270		TRUE	LC	12215	STK40	0.80024	0.436857	0.218735	0.434764	0.824996	0.46416	0.35162	0.47164
cg09302474	17	8869948	S_Shore	NA	ICshore	-919	PIK3R5	0.893544	0.443631	0.588771	0.695823	0.901356	0.398248	0.691173	0.688407
cg19604369	10	101604657		NA	LC	53385	DNMBP	0.910272	0.554167	0.688436	0.712459	0.911282	0.624123	0.796566	0.715505
cg24757978	3	69003455		TRUE	LC	-21694	FAM19A4	0.303327	0.3118	0.324328	0.305099	0.370195	0.397084	0.427329	0.352692
cg24222546	15	74501771		TRUE	LC	275	STRA6	0.371768	0.273828	0.275907	0.261906	0.437663	0.397633	0.385985	0.307579
cg24123198	4	184018031	N_Shore	NA	LC	2321	C4orf38	0.242131	0.210637	0.216503	0.159218	0.284089	0.322123	0.35354	0.212823
cg12697139	1	209571889		TRUE	LC	-30278	MIR205HG	0.825965	0.681876	0.569684	0.633828	0.808689	0.422671	0.365989	0.43548
cg10675058	11	63858880		TRUE	LC	-12481	FLRT1	0.892454	0.337365	0.296484	0.615483	0.893475	0.215397	0.195163	0.623663
cg18181229	1	164545699	Island	NA	HC	-13066	PBX1	0.366821	0.50641	0.535012	0.567125	0.503622	0.687343	0.698961	0.707325
cg19537511	17	8213813		NA	IC	258	ARHGEF15	0.515646	0.561725	0.568299	0.489097	0.60687	0.671967	0.686549	0.49877
cg02272576	6	43868964		TRUE	LC	10200	LOC100132354	0.961377	0.494092	0.635458	0.711692	0.96216	0.632418	0.824273	0.799256
cg17662083	19	36004632		TRUE	LC	-72	DMKN	0.459115	0.473493	0.528156	0.493458	0.564316	0.637829	0.656782	0.555164
cg18004847	19	1155056	Island	TRUE	IC	19226	SBNO2	0.912288	0.325621	0.380445	0.579702	0.918002	0.182815	0.234482	0.564736
cg00506299	3	16469127		TRUE	LC	55245	RFTN1	0.951024	0.841721	0.534742	0.798113	0.949962	0.702875	0.369965	0.73384
cg08482979	16	88858277		TRUE	IC	-6905	PIEZO1	0.374684	0.217294	0.201419	0.28233	0.3144	0.119947	0.096269	0.161774
cg02153814	3	194014525	Island	NA	HC	16068	LOC100131551	0.660787	0.63075	0.604454	0.628177	0.753015	0.694919	0.724287	0.659348
cg19233405	1	154988721	N_Shore	NA	IC	1798	ZBTB7B	0.037274	0.451915	0.372059	0.665237	0.0345921	0.214836	0.201103	0.469638
cg08274637	13	51417923	Island	NA	HC	-38	DLEU7	0.337793	0.271867	0.278678	0.25313	0.510227	0.401566	0.420802	0.277494
cg21932231	2	36668864		TRUE	LC	85495	CRIM1	0.938495	0.704596	0.579191	0.682703	0.954415	0.535947	0.426765	0.546417
cg12577010	7	134832544		TRUE	LC	-221	TMEM140	0.664842	0.46555	0.486674	0.440979	0.578281	0.348561	0.366419	0.306954
cg22962883	11	114178729		TRUE	LC	12195	NNMT	0.557852	0.243956	0.3784	0.357833	0.589146	0.210712	0.257833	0.358391
cg04859117	11	2011341	N_Shore	NA	IC	-191	MRPL23-AS1	0.949088	0.759221	0.775037	0.561777	0.964693	0.872482	0.896377	0.664694
cg10357314	11	94886261	S_Shore	NA	LC	2559	AK055250	0.683422	0.797262	0.80476	0.41335	0.564716	0.534949	0.555345	0.234061
cg14553895	3	178899170		TRUE	LC	32860	PIK3CA	0.845519	0.887188	0.747472	0.628392	0.827236	0.827749	0.501432	0.369321
cg14398883	7	101398184		NA	IC	-60999	CUX1	0.813233	0.695018	0.727013	0.671672	0.766285	0.586245	0.594752	0.504362
cg23378074	12	30947871	N_Shore	NA	LC	-743	LOC100287314	0.772831	0.804617	0.670431	0.753266	0.792223	0.787396	0.544217	0.671422
cg26884581	11	64527414		TRUE	LC	773	PYGM	0.779538	0.62072	0.601456	0.559659	0.832864	0.70499	0.702468	0.58787
cg08261525	13	44239135		TRUE	LC	-35522	ENOX1	0.539918	0.462134	0.434342	0.317564	0.491993	0.370344	0.313083	0.214253
cg11864574	10	22635028	S_Shore	NA	HC	655	SPAG6	0.331094	0.402068	0.446255	0.407539	0.471328	0.566034	0.582911	0.458842
cg00861646	4	160026608	S_Shore	NA	LC	-2503	C4orf45	0.668714	0.352353	0.272025	0.177367	0.608972	0.158614	0.125636	0.141523
cg19400179	3	108321607		TRUE	LC	-90	DZIP3	0.0478424	0.834098	0.798139	0.823361	0.0392462	0.743651	0.675544	0.783171
cg00220721	11	36422443		NA	LC	-103	PRR5L	0.840677	0.742031	0.679857	0.69179	0.835043	0.52562	0.496053	0.510581
cg22395765	7	157362094	S_Shore	NA	IC	5020	MIR153-2	0.874472	0.370015	0.324701	0.41977	0.86841	0.448086	0.444002	0.441806
cg01394781	16	16214213		TRUE	LC	5591	ABCC1	0.937784	0.853793	0.851858	0.460108	0.921293	0.656109	0.672594	0.2983
cg24824686	10	129797777		NA	IC	1388	PTPRE	0.790254	0.463224	0.245395	0.51033	0.810332	0.613461	0.434807	0.623871
cg23470729	5	140725964	S_Shore	NA	HC	2364	PCDHGA3	0.574318	0.552199	0.557183	0.54144	0.415219	0.395006	0.392605	0.354227
cg03529261	4	185209641		TRUE	IC	65489	LOC728175	0.42804	0.819305	0.825327	0.825619	0.35242	0.764702	0.7214	0.696667
cg19540316	13	113622750	Island	NA	HC	-28	MCF2L	0.175632	0.276463	0.289005	0.243208	0.118035	0.16955	0.154997	0.115385
cg10426370	5	54282459		NA	LC	-1045	ESM1	0.787967	0.438166	0.449631	0.396564	0.844704	0.549134	0.572969	0.464127
cg22761205	11	457256	N_Shore	NA	IC	6977	PTDSS2	0.48313	0.542144	0.484611	0.479648	0.371932	0.422443	0.350231	0.357831
cg12722337	8	143085750		NA	IC	-171949	MIR4472-1	0.797651	0.746813	0.762013	0.701754	0.711705	0.631216	0.646607	0.600558
cg11669285	17	40558061	Island	NA	HC	1683	Mir_324	0.837076	0.648329	0.582991	0.757154	0.851855	0.554178	0.423276	0.748543
cg24527008	5	177870233		NA	IC	147323	COL23A1	0.0457719	0.282746	0.290216	0.428854	0.0486888	0.191461	0.173798	0.337634
cg13185177	3	194119885	S_Shore	NA	LC	110	GP5	0.930804	0.783614	0.810794	0.660642	0.930238	0.684911	0.701084	0.520721
cg13424393	17	80569923	N_Shore	TRUE	LC	16266	FOXK2	0.936178	0.737439	0.691848	0.798766	0.946829	0.550855	0.523319	0.771105
cg13496662	19	45416369	S_Shelf	NA	LC	-1207	APOC1	0.68306	0.361568	0.287193	0.370219	0.720553	0.320863	0.18018	0.297104
cg20139800	6	29599178	N_Shore	NA	IC	984	GABBR1	0.27694	0.335984	0.347509	0.281806	0.361672	0.463719	0.468377	0.33486
cg11579421	10	134211857	S_Shore	NA	ICshore	1156	PWWP2B	0.666359	0.314708	0.272563	0.298216	0.576347	0.190906	0.16517	0.202218
cg03284879	3	193894498		TRUE	IC	40568	HES1	0.69594	0.675454	0.681981	0.589434	0.814526	0.783818	0.798635	0.633832
cg06720722	3	189349021		NA	LC	-194	TP63	0.887325	0.784988	0.375621	0.70373	0.90316	0.800432	0.591281	0.675753
cg06832677	2	119976764		TRUE	LC	-4619	STEAP3	0.907019	0.809451	0.805021	0.834563	0.866079	0.677955	0.678533	0.666702
cg15164472	3	195914113		NA	LC	-15106	Y_RNA	0.764325	0.676615	0.61756	0.647907	0.78809	0.570795	0.483974	0.435863
cg06355422	22	50013649	S_Shelf	NA	IC	37541	C22orf34	0.952462	0.721017	0.78213	0.850938	0.973339	0.865659	0.90497	0.859477
cg19264571	18	10454085	Island	NA	ICshore	-539	APCDD1	0.555754	0.464999	0.507188	0.484229	0.647212	0.624987	0.638595	0.563772
cg07710883	11	64972227	Island	TRUE	HC	-9083	SLC22A20	0.318422	0.288851	0.279356	0.316831	0.40923	0.372367	0.382828	0.384471
cg12081645	4	157920476		TRUE	LC	-27930	PDGFC	0.94699	0.45858	0.312608	0.640333	0.950735	0.336697	0.15572	0.533902
cg02716826	9	33447032	N_Shore	TRUE	LC	599	AQP3	0.439681	0.711324	0.649277	0.49974	0.471115	0.614099	0.497833	0.357941
cg16701167	6	84141234	S_Shore	NA	ICshore	-296	ME1	0.472299	0.59279	0.625287	0.582128	0.612205	0.736746	0.743426	0.669326
cg11064524	8	118875129		TRUE	LC	225369	AK025288	0.765841	0.704957	0.70136	0.631838	0.844795	0.802531	0.811707	0.614286
cg12134349	8	142264816	S_Shore	NA	IC	-591	SLC45A4	0.754461	0.550638	0.577963	0.534716	0.849281	0.711501	0.737983	0.680951
cg09253696	17	73873529	Island	TRUE	HC	536	TRIM47	0.574389	0.378974	0.365981	0.295723	0.525486	0.256778	0.215687	0.18642
cg21199045	18	76324738	S_Shore	NA	IC	-415536	SALL3	0.72682	0.669176	0.709038	0.62243	0.830945	0.803003	0.824808	0.612861
cg16328023	7	36382071		NA	LC	24711	KIAA0895	0.758597	0.157207	0.338553	0.416264	0.775319	0.0573094	0.144741	0.420553
cg03433048	17	4806453	S_Shore	NA	LC	-84	CHRNE	0.390992	0.594027	0.603235	0.577033	0.3109	0.503298	0.496481	0.425961
cg09854726	11	64007569	N_Shore	NA	LC	-843	FKBP2	0.932612	0.772859	0.603966	0.764023	0.931359	0.80393	0.707218	0.760616
cg26456435	16	31053788	Island	TRUE	HC	757	BC039500	0.838614	0.641654	0.690838	0.607975	0.898412	0.791973	0.808649	0.689802
cg19075787	2	105372087		NA	IC	126	LOC284998	0.924256	0.80681	0.790481	0.789998	0.936657	0.69083	0.656726	0.71173
cg06601993	7	80244500		TRUE	LC	12997	CD36	0.940058	0.931941	0.678672	0.920232	0.943846	0.930904	0.516178	0.887181
cg24119607	5	139047739	N_Shore	TRUE	ICshore	19222	CXXC5	0.568314	0.688137	0.423294	0.561644	0.543763	0.631847	0.287602	0.412677
cg12646820	6	13924406	N_Shore	NA	LC	-270	RNF182	0.322981	0.346953	0.370403	0.344353	0.40114	0.445406	0.49113	0.438275
cg23981702	1	115732999		TRUE	LC	96417	NGF	0.893178	0.617659	0.400416	0.736229	0.931564	0.727326	0.581927	0.714352
cg03747456	12	52586127		TRUE	LC	-343	KRT80	0.818453	0.621062	0.413113	0.474434	0.820861	0.427155	0.249452	0.304826
cg09597638	17	3907349	N_Shore	TRUE	ICshore	2663	AB062083	0.878069	0.248323	0.300571	0.554445	0.889336	0.239621	0.44915	0.640293
cg08827060	8	102121621		TRUE	IC	-28565	7SK	0.515305	0.353479	0.334195	0.286702	0.439233	0.237381	0.208281	0.183099
cg19515398	8	141537687		TRUE	IC	-1812	DQ574852	0.917299	0.836846	0.300278	0.867054	0.931406	0.883643	0.48445	0.886249
cg25551168	20	3065343	S_Shore	NA	IC	27	AVP	0.713523	0.613734	0.674209	0.62874	0.704871	0.53126	0.55944	0.459109
cg23005885	15	90543450	Island	NA	HC	-1301	ZNF710	0.7822	0.513395	0.481442	0.516366	0.860013	0.683144	0.648119	0.718501
cg22500132	1	155162752	N_Shore	NA	ICshore	-46	MUC1	0.107365	0.202046	0.267647	0.113952	0.0961772	0.0696865	0.130534	0.0741369
cg01901788	20	33145848	N_Shore	NA	ICshore	-670	MAP1LC3A	0.881779	0.704565	0.714291	0.709961	0.826995	0.571116	0.547975	0.540856
cg19136673	6	32813337	S_Shore	NA	LC	-625	PSMB8	0.103272	0.495882	0.412526	0.581626	0.0898841	0.349774	0.301476	0.443576
cg25821168	1	32281703		NA	IC	-123	SPOCD1	0.488477	0.509911	0.547183	0.423374	0.621365	0.556204	0.648121	0.39572
cg14085952	9	139496844		NA	IC	54766	AX747706	0.374828	0.871402	0.512589	0.776372	0.406262	0.896507	0.643837	0.767318
cg04382396	19	852311	N_Shore	NA	ICshore	21	ELANE	0.958569	0.169493	0.267662	0.624977	0.952971	0.0471248	0.109221	0.650331
cg01832549	1	19774989		TRUE	LC	24112	Metazoa_SRP	0.835192	0.616521	0.599098	0.606909	0.769035	0.496964	0.46224	0.45668
cg25117875	12	14413581		NA	IC	-105029	ATF7IP	0.427017	0.154635	0.277456	0.210121	0.573725	0.223641	0.44567	0.310619
cg10699852	3	195863402		TRUE	LC	-6104	LOC401109	0.11328	0.546168	0.609998	0.52094	0.0920084	0.396377	0.35902	0.317033

## Sheet: prematurityDM_nRBCs
Additional file 2. Location and genomic context of prematurity-DM sites (FDR <5%, |Δβ| >0.10) identified in nRBCs
cg_identifier	Chr	Loc	CGI_rel	Enhancer	CG_density	Dist_closest_TSS	Closest_TSS_gene_name	CD3T_preterm_beta	G_preterm_beta	Mo_preterm_beta	RBC_preterm_beta	CD3T_term_beta	G_term_beta	Mo_term_beta	RBC_term_beta
cg01790646	2	240321229	N_Shore	NA	LC	1414	HDAC4	0.143814	0.344146	0.322377	0.325144	0.108128	0.144135	0.127274	0.107985
cg12424598	1	151788227		NA	LC	10326	RORC	0.243195	0.355283	0.310722	0.381995	0.225634	0.192215	0.132209	0.140989
cg03048432	14	51290751		NA	LC	7088	NIN	0.903229	0.836818	0.791601	0.803847	0.849353	0.678059	0.593269	0.575477
cg03663556	7	50900556		TRUE	LC	-39397	GRB10	0.0376274	0.304489	0.318473	0.356421	0.0346606	0.173476	0.173176	0.13464
cg18183624	17	47076904	S_Shore	NA	LC	2131	IGF2BP1	0.626396	0.0919207	0.113436	0.10645	0.600757	0.408329	0.540848	0.404323
cg01195214	16	1362243	N_Shore	TRUE	IC	-1752	UBE2I	0.69624	0.199335	0.288493	0.196327	0.772782	0.55359	0.585719	0.526018
cg24916358	10	126315761		TRUE	LC	21992	LHPP	0.055596	0.696085	0.628273	0.731504	0.0477068	0.55407	0.404569	0.357792
cg01883759	7	28220576	S_Shore	NA	HC	-139	JAZF1	0.173801	0.253224	0.247019	0.246325	0.153028	0.143178	0.135008	0.0832658
cg24136700	17	17696044	N_Shore	TRUE	IC	10599	RAI1	0.130479	0.380723	0.364319	0.368037	0.114968	0.317077	0.255336	0.17644
cg21912938	7	28220594	S_Shore	NA	HC	-157	JAZF1	0.0907713	0.2463	0.270427	0.210799	0.0784398	0.147301	0.142179	0.0482827
cg13641317	3	127255552		TRUE	IC	251	BX537548	0.156846	0.481525	0.426111	0.538029	0.162986	0.249148	0.190995	0.247077
cg06152215	12	124422259	S_Shore	TRUE	ICshore	7849	CCDC92	0.0520182	0.609512	0.434385	0.604075	0.0491003	0.428238	0.275551	0.354584
cg27648858	19	18266834	Island	NA	IC	568	PIK3R2	0.964741	0.961445	0.961671	0.948245	0.967805	0.96154	0.970496	0.713519
cg27337540	7	130698005		TRUE	LC	93784	FLJ43663	0.923329	0.841736	0.831106	0.776048	0.919764	0.811205	0.822041	0.405721
cg24815934	21	46332181		NA	LC	-1440	ITGB2	0.0519318	0.481057	0.513941	0.435598	0.0436832	0.377666	0.355927	0.24374
cg09580592	17	907643	N_Shelf	NA	IC	7287	TIMM22	0.780141	0.32809	0.378527	0.320434	0.836456	0.476419	0.515364	0.544279
cg02306995	3	122635049	S_Shelf	NA	LC	-3935	SEMA5B	0.0520813	0.271285	0.23743	0.302291	0.0483407	0.159332	0.127488	0.126537
cg03188000	12	68634913		NA	LC	12368	IL22	0.0508958	0.696322	0.35549	0.475704	0.0474139	0.573303	0.223244	0.198402
cg07813031	1	61298421		TRUE	LC	-7165	AK097193	0.807385	0.790784	0.858274	0.664554	0.685972	0.559807	0.605386	0.364409
cg24401487	1	230416880	S_Shore	NA	IC	19265	GALNT2	0.404344	0.632515	0.546335	0.546152	0.403239	0.394525	0.346734	0.340059
cg11360522	13	113379828	N_Shelf	TRUE	LC	29179	BC041346	0.237319	0.718385	0.625985	0.688836	0.226901	0.488201	0.405626	0.453358
cg21081878	21	38334730	N_Shelf	NA	IC	4226	HLCS	0.879058	0.691004	0.693854	0.641981	0.817135	0.465611	0.463963	0.371432
cg23825480	22	31336785		NA	LC	18491	MORC2-AS1	0.0887237	0.88065	0.907999	0.866817	0.0614707	0.847212	0.870368	0.614188
cg26728709	4	114823338		NA	LC	29414	AX747415	0.0452893	0.631604	0.684399	0.430807	0.0494223	0.447809	0.528949	0.132879
cg04685228	5	172462626		TRUE	LC	14898	SNORA74B	0.686743	0.792243	0.0647305	0.770515	0.517487	0.588844	0.0522348	0.500149
cg16705546	16	85936666	S_Shelf	NA	IC	349	IRF8	0.101426	0.520046	0.439111	0.563659	0.10607	0.321673	0.274552	0.320446
cg10250177	1	32739752	N_Shore	TRUE	LC	12	LCK	0.0567764	0.573415	0.563122	0.505456	0.0456343	0.407887	0.380434	0.273656
cg19439123	17	17687621	S_Shore	TRUE	ICshore	2176	RAI1	0.705671	0.598493	0.572152	0.557039	0.639059	0.40827	0.410631	0.303751
cg07262457	3	128777371		TRUE	LC	-2273	GP9	0.63987	0.828906	0.814495	0.788127	0.607834	0.822691	0.792667	0.614029
cg03008387	20	62089152	N_Shelf	NA	LC	14841	KCNQ2	0.392035	0.302765	0.240385	0.321683	0.22813	0.117283	0.0971193	0.124838
cg07408552	17	40611995	S_Shore	NA	LC	1134	ATP6V0A1	0.457669	0.38419	0.350031	0.23337	0.305248	0.118218	0.0888747	0.0746425
cg21829239	1	160608184		NA	LC	8897	SLAMF1	0.136019	0.490007	0.468215	0.469088	0.089573	0.362814	0.338215	0.26564
cg16675054	5	171616574	S_Shore	NA	ICshore	-1228	STK10	0.950258	0.698066	0.694352	0.734749	0.973445	0.852816	0.872704	0.896713
cg07120889	1	150535935	S_Shore	NA	LC	5515	ADAMTSL4	0.0485836	0.548019	0.566717	0.556276	0.0529122	0.448957	0.438347	0.38772
cg07835443	16	89734986	Island	NA	LC	10741	C16orf55	0.558753	0.758244	0.70318	0.694658	0.369202	0.323746	0.279194	0.334757
cg03467001	1	183857649		TRUE	LC	58103	GLT25D2	0.0849701	0.458016	0.443486	0.416382	0.0468538	0.296685	0.297372	0.176188
cg16103712	8	99023869		TRUE	IC	30576	SNORA72	0.914077	0.761104	0.796162	0.627744	0.888494	0.492441	0.487536	0.307985
cg04347477	12	125002007	Island	NA	ICshore	833	NCOR2	0.718219	0.841745	0.837822	0.772967	0.563549	0.516041	0.486584	0.39058
cg22724765	5	43397572	S_Shore	NA	HC	-342	CCL28	0.716822	0.630312	0.671282	0.533556	0.64554	0.532493	0.523586	0.278571
cg01229865	13	113528751		NA	IC	-7218	AK025511	0.937334	0.81001	0.844974	0.795398	0.928227	0.627842	0.663258	0.579583
cg11274172	11	75736215		TRUE	LC	41785	UVRAG	0.708498	0.468204	0.364617	0.46776	0.725582	0.420653	0.321126	0.246134
cg07941983	4	36245138	N_Shore	NA	LC	346	ARAP2	0.210166	0.48166	0.473417	0.376312	0.183992	0.365375	0.331257	0.188611
cg13622265	9	124584474		NA	IC	53764	DAB2IP	0.62231	0.43667	0.421771	0.319173	0.730127	0.6188	0.608172	0.541819
cg26682661	3	38561466		TRUE	LC	23704	EXOG	0.215673	0.816452	0.820452	0.596757	0.132988	0.758264	0.745567	0.329867
cg21132686	20	22795774		NA	LC	-130260	AK055550	0.339342	0.493564	0.440301	0.516579	0.256027	0.309386	0.276493	0.335527
cg25174412	12	105803653		TRUE	LC	79240	C12orf75	0.439596	0.303697	0.160119	0.367154	0.379347	0.127526	0.0687181	0.171083
cg26433582	11	68848232	N_Shore	NA	LC	10177	BC064339	0.600089	0.865344	0.686517	0.772045	0.523148	0.728481	0.475677	0.514677
cg22242842	2	85167149		TRUE	LC	-31081	KCMF1	0.787937	0.633039	0.106941	0.53363	0.789081	0.582432	0.0954341	0.335741
cg22538871	19	1326119	Island	NA	ICshore	-28856	MUM1	0.868977	0.842528	0.857807	0.70112	0.84784	0.799798	0.810912	0.48952
cg15164472	3	195914113		NA	LC	-15106	Y_RNA	0.764325	0.676615	0.61756	0.647907	0.78809	0.570795	0.483974	0.435863
cg16725984	16	89735184	Island	NA	LC	10939	C16orf55	0.908175	0.913148	0.906486	0.84559	0.823988	0.606744	0.557615	0.55747
cg07810039	1	218524558		NA	LC	5883	TGFB2	0.898912	0.803947	0.761822	0.799946	0.852017	0.621376	0.584013	0.61301
cg00542975	2	122392291		TRUE	LC	14761	CLASP1	0.300851	0.769113	0.76349	0.701414	0.265585	0.703764	0.717421	0.529084
cg09113483	1	61517807	N_Shore	NA	IC	-25138	NFIA	0.051521	0.0940521	0.106688	0.159971	0.0783223	0.406952	0.405157	0.446405
cg24166457	19	45590882	N_Shelf	NA	LC	-2490	GEMIN7	0.261231	0.507273	0.164161	0.658066	0.198219	0.316081	0.0895491	0.400752
cg14544583	11	5248566		NA	LC	-265	HBB	0.951246	0.939735	0.936824	0.864983	0.96207	0.928125	0.947967	0.626723
cg16137564	14	89024217	S_Shelf	NA	IC	-3094	PTPN21	0.570583	0.813821	0.836859	0.663723	0.433836	0.726936	0.730311	0.373063
cg10985914	1	212769641		TRUE	LC	-12328	ATF3	0.0900535	0.68257	0.746773	0.381016	0.0919362	0.589716	0.587096	0.172808
cg07738730	17	47077165	S_Shore	NA	LC	2392	IGF2BP1	0.597669	0.224796	0.263176	0.191507	0.613363	0.530524	0.57159	0.435048
cg10118435	20	390551	S_Shore	NA	LC	1843	RBCK1	0.100609	0.750307	0.653747	0.656912	0.0851083	0.687282	0.612607	0.473266
cg11118235	3	50284010		TRUE	LC	-315	GNAI2	0.199147	0.342049	0.406782	0.409194	0.175991	0.273868	0.348809	0.25314
cg04094640	16	27237122		NA	IC	11190	JMJD5	0.483424	0.366895	0.409967	0.466608	0.419419	0.237614	0.264688	0.303101
cg09162537	11	976950	Island	TRUE	IC	4889	AP2A2	0.3797	0.742803	0.763923	0.69636	0.369775	0.684289	0.688741	0.490072
cg10843276	4	726697	S_Shore	NA	IC	-975	PCGF3	0.926024	0.889999	0.895538	0.765106	0.928643	0.882271	0.89018	0.57828
cg22877452	1	61517876	N_Shore	NA	IC	-25069	NFIA	0.0918951	0.200115	0.258526	0.368305	0.146347	0.499377	0.512121	0.623187
cg00255726	8	21769114	N_Shore	NA	IC	2091	DOK2	0.0328908	0.356585	0.31414	0.307815	0.0275017	0.236136	0.237246	0.154031
cg10489463	2	33546572		TRUE	LC	30022	LTBP1	0.608722	0.687792	0.587829	0.651732	0.583771	0.572156	0.436814	0.459543
cg05840541	22	50482925	N_Shore	NA	IC	-31870	IL17REL	0.647747	0.735778	0.727734	0.635392	0.58776	0.610596	0.601874	0.491096
cg19029445	17	907732	N_Shelf	NA	IC	7376	TIMM22	0.874501	0.535555	0.606313	0.500025	0.914832	0.763745	0.799236	0.677807
cg17133774	1	6198667	N_Shelf	NA	IC	5548	CHD5	0.675323	0.503441	0.438091	0.452069	0.54494	0.15583	0.129814	0.152021
cg23739746	13	114905867		NA	ICshore	-7772	RASA3	0.0213946	0.623102	0.615077	0.451481	0.0156751	0.480041	0.411467	0.21787
cg00541544	22	39150255	N_Shore	NA	LC	701	SUN2	0.0652028	0.565431	0.534653	0.562602	0.0464209	0.469247	0.408668	0.40018
cg07103201	17	20171047		TRUE	LC	-53439	CCDC144C	0.0644985	0.367389	0.415559	0.403302	0.0543606	0.246734	0.29235	0.190932
cg17950169	1	226067900	N_Shore	NA	LC	2520	TMEM63A	0.120738	0.370218	0.362831	0.359856	0.131343	0.194316	0.185819	0.145161
cg14710984	5	138725705	N_Shelf	NA	LC	-100	MZB1	0.168935	0.231926	0.211532	0.289598	0.169105	0.185569	0.171617	0.18465
cg15576517	19	7711153	N_Shore	NA	LC	1755	STXBP2	0.697283	0.108148	0.0700027	0.248209	0.776692	0.11438	0.0804673	0.48159
cg19653589	19	2614177	S_Shore	NA	IC	29672	BC022568	0.150502	0.301532	0.278632	0.31123	0.136566	0.210059	0.183136	0.187696
cg07770777	13	113528375		NA	IC	-7594	AK025511	0.919888	0.796628	0.816572	0.701373	0.907755	0.561286	0.62822	0.495707
cg20593826	1	59280370	Island	TRUE	HC	29548	LOC100131060	0.24515	0.104685	0.112161	0.139932	0.44364	0.266679	0.261204	0.297444
cg12713583	19	940724	Island	TRUE	ICshore	14688	ARID3A	0.881754	0.839062	0.892641	0.749306	0.774869	0.73081	0.750219	0.446112
cg03190891	10	97201172		NA	LC	-235	SORBS1	0.244375	0.655129	0.58378	0.671533	0.222128	0.571592	0.502701	0.473506
cg03662049	2	164204829	Island	TRUE	HC	387684	FIGN	0.197742	0.221956	0.235186	0.209642	0.276152	0.331539	0.328673	0.334731
cg10184289	2	64870490		TRUE	IC	-6485	SERTAD2	0.245033	0.420045	0.378731	0.507304	0.233057	0.290143	0.255128	0.314165
cg18134411	6	312058		NA	IC	7431	DUSP22	0.920163	0.90217	0.888215	0.875914	0.914123	0.87783	0.836357	0.764893
cg21926626	8	143382226	S_Shelf	NA	IC	53898	TSNARE1	0.950224	0.910617	0.917852	0.849888	0.930145	0.706735	0.691093	0.656279
cg01824466	8	95959531	N_Shore	NA	LC	2084	TP53INP1	0.075716	0.82913	0.819476	0.70652	0.085493	0.739433	0.679793	0.443929
cg02921623	10	105250537	N_Shelf	NA	LC	-3197	NEURL	0.0711439	0.462381	0.48738	0.475532	0.0513414	0.288889	0.294908	0.219412
cg18900271	2	110863886		TRUE	LC	10257	MALL	0.353356	0.362287	0.30482	0.276969	0.309227	0.311696	0.234337	0.145897
cg00219303	22	38146969	S_Shelf	NA	LC	4729	TRIOBP	0.892621	0.878768	0.88889	0.800115	0.886623	0.881088	0.879804	0.66943
cg00956987	2	32757307		NA	LC	88	MIR558	0.594397	0.757481	0.762124	0.766574	0.520656	0.666775	0.663613	0.567731
cg05437446	13	113622743	Island	NA	HC	-35	MCF2L	0.168191	0.286047	0.284435	0.269309	0.112941	0.169938	0.164025	0.134859
cg01373189	13	33002820	S_Shore	NA	LC	-505	N4BP2L1	0.749198	0.704087	0.326764	0.574553	0.732063	0.617203	0.277725	0.382093
cg15869022	2	128404486		NA	IC	1048	GPR17	0.587013	0.727738	0.664564	0.577478	0.533503	0.631091	0.575071	0.33586
cg00412294	12	97300582	N_Shore	NA	HC	-418	NEDD1	0.0688606	0.169041	0.0994393	0.157672	0.0312779	0.0588822	0.0387754	0.0541276
cg09879334	11	128481110		TRUE	LC	-23657	ETS1	0.032538	0.435393	0.387695	0.45636	0.0247657	0.333979	0.278559	0.270278
cg13066703	1	211526705		NA	LC	7000	TRAF5	0.0767396	0.45416	0.433021	0.599172	0.0613209	0.17416	0.198557	0.364753
cg27239243	2	101945867		TRUE	LC	-20689	RNF149	0.123289	0.321271	0.517433	0.334783	0.138984	0.152196	0.297142	0.154343
cg12319871	6	34489552		NA	IC	6904	PACSIN1	0.975556	0.969189	0.976692	0.953373	0.978049	0.972342	0.974006	0.848288
cg19103429	7	92460784	N_Shore	NA	LC	2447	CDK6	0.411101	0.55569	0.520289	0.496204	0.349957	0.171212	0.187595	0.180237
cg04556472	13	114071302	S_Shelf	NA	IC	32155	ADPRHL1	0.865925	0.853368	0.855301	0.744255	0.873524	0.846762	0.853441	0.588784
cg08731696	1	59280489	Island	TRUE	HC	29667	LOC100131060	0.549095	0.216621	0.232653	0.322854	0.726143	0.469387	0.481419	0.565484
cg14255337	12	121972602	N_Shelf	NA	LC	-24760	KDM2B	0.687604	0.926134	0.925292	0.861094	0.67056	0.92053	0.922958	0.751402
cg25800753	10	94891725		TRUE	LC	58079	CYP26A1	0.590311	0.570474	0.571961	0.495487	0.579585	0.466682	0.456159	0.345967
cg27558541	1	110350324		TRUE	IC	-43680	EPS8L3	0.545185	0.826044	0.839264	0.632204	0.534055	0.813521	0.834794	0.379593
cg13008538	7	3083741		TRUE	IC	-232	CARD11	0.060046	0.371714	0.408595	0.311161	0.0448711	0.313384	0.322542	0.186729
cg14438221	17	77898978	N_Shelf	TRUE	IC	5823	BC044939	0.936287	0.935463	0.937142	0.662544	0.931631	0.923133	0.944801	0.311003
cg19478223	4	141264602		NA	LC	6	SCOC	0.684131	0.429935	0.367175	0.304771	0.509124	0.122098	0.119827	0.110478
cg17620425	13	37403552		NA	LC	10214	RFXAP	0.940158	0.911914	0.908517	0.825554	0.949534	0.902618	0.900953	0.626323
cg13764516	9	139648911		NA	IC	1342	LCN8	0.449927	0.717396	0.720877	0.671363	0.370065	0.635398	0.594251	0.516483
cg07106169	2	95740362	N_Shelf	NA	LC	47392	MRPS5	0.0214199	0.344545	0.276634	0.45102	0.0189429	0.242296	0.192553	0.307062
cg00531137	16	57643932		TRUE	LC	-9717	GPR56	0.286651	0.599062	0.5543	0.444589	0.249257	0.495996	0.426171	0.180362
cg11548978	5	131838969		TRUE	LC	-7710	IRF1	0.944864	0.90983	0.924027	0.848459	0.950167	0.900788	0.923065	0.658747
cg13894535	5	35919491		TRUE	LC	19246	CAPSL	0.52182	0.745395	0.672152	0.697094	0.505371	0.659781	0.568573	0.500943
cg15954235	6	34514887	S_Shelf	NA	LC	9223	SPDEF	0.890118	0.835236	0.82164	0.719271	0.876407	0.785248	0.770438	0.524612
cg07658646	12	11002197		NA	LC	-122	PRR4	0.124989	0.763999	0.736522	0.76897	0.110837	0.7263	0.675787	0.619669
cg27633342	15	52588279	S_Shore	NA	HC	-284	MYO5C	0.680474	0.632202	0.617389	0.626555	0.65149	0.552009	0.537021	0.472344
cg10713589	4	119989952		TRUE	LC	35944	Myopodin	0.905406	0.875784	0.807837	0.706771	0.878366	0.585171	0.510516	0.386599
cg06721806	19	35942172		NA	LC	1556	FFAR2	0.620294	0.892862	0.908595	0.778499	0.686697	0.896038	0.903382	0.617779
cg25124943	10	4117248		TRUE	LC	23331	AK055803	0.664286	0.854531	0.858273	0.733793	0.614397	0.731683	0.73743	0.558199
cg15035133	22	37962637	Island	NA	IC	6167	CDC42EP1	0.327532	0.488761	0.408903	0.326308	0.186168	0.329891	0.273198	0.17961
cg12155036	3	194015171	S_Shore	TRUE	HC	15422	LOC100131551	0.34458	0.362596	0.38307	0.37224	0.469453	0.494333	0.504986	0.492291
cg07042170	8	8831422		TRUE	LC	-28891	ERI1	0.296791	0.830597	0.858021	0.72676	0.23217	0.766029	0.781903	0.531344
cg06583577	5	115897444		TRUE	LC	13107	SEMA6A	0.492072	0.607427	0.46997	0.514623	0.39732	0.408967	0.279935	0.258214
cg15323253	6	3766662		TRUE	IC	-14416	PXDC1	0.948264	0.930624	0.935868	0.782776	0.951705	0.938078	0.932916	0.55598
cg06174078	11	1325718		NA	IC	-1745	TOLLIP	0.962784	0.937918	0.959759	0.741197	0.947646	0.946855	0.947727	0.498042
cg25484139	3	13008273	N_Shore	NA	LC	687	IQSEC1	0.740537	0.638856	0.641697	0.548236	0.725738	0.550094	0.499024	0.325758
cg13016308	11	3253581	N_Shore	TRUE	LC	35	MRGPRE	0.422977	0.589876	0.577993	0.562828	0.423973	0.544225	0.535209	0.410975
cg01465323	3	13609994	N_Shore	NA	LC	-245	FBLN2	0.870806	0.873535	0.853713	0.68247	0.893973	0.874688	0.865374	0.443321
cg12999267	12	94376970		TRUE	LC	25853	7SK	0.0744791	0.353935	0.342948	0.379272	0.0691768	0.159016	0.111599	0.148272
cg03479209	3	58020999		TRUE	LC	26873	FLNB	0.0332174	0.775326	0.795331	0.594512	0.0373653	0.689902	0.667023	0.36108
cg01787084	16	87371097	S_Shelf	NA	IC	-20071	C16orf95	0.85455	0.496373	0.438158	0.591355	0.743269	0.244282	0.216682	0.327005
cg02412345	8	21780678	S_Shelf	NA	LC	1754	XPO7	0.954049	0.942435	0.960424	0.864396	0.95993	0.943721	0.950324	0.666687
cg06065019	2	177356276	S_Shore	NA	LC	109504	MIR1246	0.140601	0.302677	0.178507	0.231056	0.128395	0.194566	0.10608	0.114109
cg24332389	1	6558085	S_Shore	NA	ICshore	-601	PLEKHG5	0.888536	0.860614	0.861794	0.724173	0.88017	0.815148	0.824802	0.463465
cg04999352	11	63304614		TRUE	LC	342	RARRES3	0.360925	0.801898	0.783337	0.742214	0.241756	0.681834	0.639746	0.587215
cg26267561	20	3052224	Island	NA	HC	-41	OXT	0.927449	0.8848	0.894719	0.8004	0.933736	0.837338	0.844558	0.616321
cg05969150	16	72882495		TRUE	LC	-26604	U7	0.903821	0.829095	0.809438	0.740401	0.900609	0.698703	0.678719	0.583524
cg14258501	6	31680228		NA	LC	1614	LY6G6E	0.849806	0.861895	0.895785	0.861268	0.80654	0.740991	0.773299	0.662119
cg04950423	12	124821041	Island	NA	HC	3709	NCOR2	0.967932	0.965471	0.967276	0.930169	0.969582	0.963571	0.967394	0.816241
cg05483571	17	77901224	Island	NA	IC	8069	BC044939	0.757587	0.910677	0.931151	0.83655	0.711135	0.929342	0.917542	0.621248
cg06832677	2	119976764		TRUE	LC	-4619	STEAP3	0.907019	0.809451	0.805021	0.834563	0.866079	0.677955	0.678533	0.666702
cg00086710	4	89204074	N_Shore	NA	LC	1814	PPM1K	0.440966	0.645691	0.621267	0.56313	0.406057	0.518142	0.505412	0.350151
cg16340422	17	17110120	Island	TRUE	HC	-474	PLD6	0.921725	0.925025	0.931774	0.738654	0.926572	0.90567	0.918111	0.452377
cg04252938	16	88101013	N_Shore	NA	LC	33552	AK126852	0.866809	0.894327	0.903698	0.830855	0.876633	0.894134	0.904435	0.715515
cg12073319	4	15965025		NA	LC	-166	FGFBP2	0.117549	0.450448	0.40297	0.478237	0.107029	0.337933	0.310028	0.309307
cg03676485	7	2563816	Island	TRUE	IC	-2891	MIR4648	0.846737	0.683962	0.751438	0.762408	0.844534	0.656501	0.63164	0.59383
cg00706302	2	113832957		NA	LC	842	IL1F10	0.412512	0.622412	0.636839	0.583015	0.340277	0.56167	0.578391	0.423594
cg01439383	7	2728776	S_Shore	NA	ICshore	941	AMZ1	0.211038	0.330639	0.32554	0.344843	0.160541	0.239224	0.220239	0.236065
cg09264140	17	43302776	S_Shelf	NA	LC	3485	FMNL1	0.090759	0.242787	0.157928	0.284652	0.0727343	0.243403	0.105404	0.141867
cg25703567	6	52128822		NA	LC	-19524	IL17F	0.569487	0.486728	0.473929	0.461097	0.541695	0.402808	0.430048	0.269539
cg03292040	2	132286665	S_Shore	NA	ICshore	1174	CCDC74A	0.249636	0.346738	0.342466	0.366334	0.221479	0.279882	0.270643	0.236366
cg06653796	20	62367805	N_Shore	NA	IC	673	LIME1	0.0339865	0.650427	0.582367	0.399333	0.0359449	0.572283	0.447229	0.18541
cg03747614	11	120998717	Island	NA	IC	25343	TECTA	0.898926	0.88159	0.874166	0.807673	0.904547	0.882485	0.890503	0.700324
cg17817047	5	130867903		TRUE	LC	-24003	RAPGEF6	0.100256	0.511909	0.466933	0.366223	0.107969	0.377835	0.300182	0.183675
cg15705813	2	70297499		TRUE	LC	-14525	PCBP1-AS1	0.314168	0.908134	0.938631	0.835872	0.284807	0.926457	0.933428	0.601422
cg01899130	14	55348681		TRUE	LC	-3770	MIR4308	0.392665	0.827959	0.774039	0.683496	0.280858	0.562946	0.526564	0.380882
cg17298925	5	6828054		NA	LC	-20	MIR4278	0.71624	0.807035	0.815484	0.518024	0.504039	0.562524	0.512682	0.224011
cg11223252	2	86851318	S_Shore	NA	HC	-318	RNF103	0.32827	0.26148	0.25022	0.244873	0.303615	0.2131	0.212732	0.140453
cg27429749	11	57333612	N_Shore	NA	LC	1568	UBE2L6	0.465597	0.446349	0.378301	0.310733	0.416062	0.343421	0.261251	0.152425
cg20692268	1	25358981		TRUE	LC	-67369	RUNX3	0.580086	0.718173	0.738643	0.638934	0.473563	0.571986	0.542322	0.41234
cg16286735	17	45371778		TRUE	LC	-29363	C17orf57	0.937154	0.918543	0.876867	0.844824	0.934511	0.93732	0.888742	0.72623
cg26700215	8	67070006		TRUE	LC	19706	CRH	0.519965	0.386553	0.354741	0.330581	0.383932	0.21057	0.215128	0.176534
cg02753354	19	1074727	Island	NA	IC	-2714	HMHA1	0.081975	0.310792	0.281572	0.340587	0.0789414	0.145099	0.125586	0.168726
cg19402991	2	164204915	Island	TRUE	HC	387598	FIGN	0.0976986	0.131028	0.140954	0.120889	0.182049	0.257598	0.268891	0.247712
cg09985802	10	126234119		NA	IC	-59650	LHPP	0.0949435	0.68994	0.67915	0.592521	0.076679	0.517961	0.517336	0.355676
cg13784312	9	134609065		NA	IC	3860	RAPGEF1	0.256378	0.403056	0.338516	0.256461	0.280572	0.27789	0.187567	0.106633
cg27518892	16	57566936	N_Shelf	NA	LC	3541	CCDC102A	0.206088	0.600534	0.536327	0.504553	0.16218	0.397629	0.362176	0.346609
cg10458216	13	97873947		NA	LC	-626	MBNL2	0.80306	0.599564	0.578488	0.508475	0.756221	0.407095	0.423121	0.31141
cg07018404	5	126193470		TRUE	LC	6345	AX748201	0.93873	0.941903	0.94546	0.88106	0.954862	0.93994	0.96016	0.760614
cg16907527	6	43744388		TRUE	LC	-1071	VEGFA	0.902596	0.872388	0.908187	0.742249	0.894146	0.895167	0.899509	0.528969
cg25551168	20	3065343	S_Shore	NA	IC	27	AVP	0.713523	0.613734	0.674209	0.62874	0.704871	0.53126	0.55944	0.459109
cg17178761	17	55682851		TRUE	LC	-183958	7SK	0.16308	0.447245	0.271961	0.450615	0.101642	0.348209	0.145362	0.23411
cg14415629	11	33033607	N_Shelf	NA	LC	-3802	DEPDC7	0.0817729	0.426596	0.327721	0.519189	0.0675961	0.299896	0.201266	0.341394
cg13758331	2	111893676		TRUE	LC	15186	BCL2L11	0.607174	0.496886	0.431646	0.558021	0.566145	0.387025	0.325542	0.363172
cg23867494	1	1150322	S_Shore	NA	IC	-774	TNFRSF4	0.348062	0.778455	0.784449	0.73504	0.297874	0.712805	0.72431	0.608845
cg12913778	21	43945212		TRUE	IC	11189	SLC37A1	0.869321	0.853918	0.847501	0.774701	0.866758	0.79971	0.783504	0.651835
cg13303654	10	31610754	S_Shore	NA	LC	691	ZEB1	0.0677223	0.785368	0.774649	0.764051	0.0598982	0.70098	0.708731	0.605861
cg15090217	17	1492087	Island	NA	IC	16124	SLC43A2	0.939492	0.863196	0.81554	0.840198	0.929378	0.779042	0.719712	0.718218
cg21805118	12	122712153	S_Shore	NA	IC	-85	DIABLO	0.20098	0.864642	0.887065	0.796695	0.171529	0.859744	0.875144	0.626377
cg05671018	15	52030641	S_Shore	NA	LC	-321	LYSMD2	0.904714	0.911638	0.919353	0.837012	0.898098	0.91038	0.918095	0.712447
cg17083429	10	89627854	S_Shelf	NA	LC	4660	PTEN	0.587489	0.381732	0.457309	0.48391	0.459528	0.325992	0.245016	0.224263
cg24674703	11	60869960		NA	LC	31	CD5	0.0316285	0.705204	0.687526	0.654531	0.0227863	0.580116	0.53482	0.478432
cg22828383	12	125002191	Island	NA	ICshore	649	NCOR2	0.430406	0.565981	0.551444	0.540871	0.334899	0.365356	0.337128	0.354986
cg00759741	16	88603887	S_Shelf	NA	IC	29238	C16orf85	0.970329	0.936836	0.957592	0.862783	0.970201	0.930966	0.942191	0.675485
cg04025970	8	8727303		TRUE	LC	23828	MFHAS1	0.539469	0.725835	0.746045	0.771735	0.419774	0.601869	0.583382	0.620853
cg03139435	20	54966401	N_Shore	NA	LC	950	AURKA	0.331623	0.0562816	0.0952912	0.162879	0.440154	0.0413366	0.160693	0.334523
cg18248273	17	77896431		NA	IC	3276	BC044939	0.887323	0.863481	0.873964	0.687392	0.893934	0.873061	0.870102	0.402368
cg06870470	19	11315767	N_Shelf	NA	LC	4012	DOCK6	0.865021	0.489511	0.487497	0.570251	0.762283	0.144337	0.128527	0.269364
cg16260349	10	82221597		TRUE	LC	7560	TSPAN14	0.133132	0.768469	0.826464	0.722523	0.0998433	0.731622	0.81176	0.509202
cg26815611	19	13919905	Island	NA	IC	4300	ZSWIM4	0.977515	0.979576	0.979901	0.940808	0.981688	0.976654	0.978454	0.829269
cg17214902	10	135085678	S_Shore	NA	LC	3820	ADAM8	0.890022	0.894355	0.891002	0.793035	0.890906	0.884365	0.889335	0.633496
cg18745507	19	10415557		TRUE	IC	4676	ZGLP1	0.881392	0.795393	0.770027	0.784754	0.890029	0.8012	0.743771	0.652542
cg21113478	3	36782467		NA	LC	-1115	DCLK3	0.29198	0.776618	0.847517	0.681026	0.296127	0.736006	0.761829	0.47312
cg02889774	8	21824555		TRUE	LC	45631	XPO7	0.892031	0.657012	0.521751	0.816746	0.858978	0.501456	0.438639	0.658752
cg01218206	11	116933977		TRUE	LC	8348	BC042385	0.827147	0.915203	0.911107	0.815635	0.829371	0.885287	0.905084	0.668343
cg18082788	6	149806339		NA	LC	-191	ZC3H12D	0.146724	0.554759	0.239792	0.560055	0.100696	0.300602	0.110428	0.315867
cg11363483	20	37058496		NA	LC	-49	SNORA71C	0.915131	0.902712	0.908682	0.827158	0.922193	0.906312	0.910815	0.718897
cg08915038	1	16562923	N_Shore	TRUE	LC	736	RSG1	0.175325	0.257901	0.269464	0.25417	0.0853855	0.117399	0.13653	0.0782085
cg10718608	17	19438221	S_Shore	NA	ICshore	1055	SLC47A1	0.0768296	0.406413	0.422326	0.393393	0.0694161	0.358592	0.335756	0.187665
cg26110991	21	45578724	N_Shelf	NA	LC	25231	C21orf33	0.0479879	0.277725	0.268398	0.36927	0.0498035	0.195747	0.173451	0.220299
cg10068222	16	899108	Island	NA	HC	19948	LMF1	0.912483	0.892968	0.893265	0.804163	0.914283	0.886658	0.892943	0.651084
cg02430430	15	74532450		TRUE	LC	3784	CCDC33	0.867153	0.668525	0.62701	0.548822	0.84885	0.437333	0.401485	0.361148
cg07570498	1	33813321	N_Shore	NA	LC	2178	PHC2	0.809315	0.778619	0.781772	0.586477	0.817839	0.758131	0.774338	0.389951
cg23749482	17	77901317	Island	NA	IC	8162	BC044939	0.579238	0.943006	0.942592	0.832529	0.515933	0.93442	0.952124	0.48816
cg04527220	14	105521961		NA	IC	542	GPR132	0.977554	0.976969	0.975475	0.884768	0.98245	0.980137	0.982771	0.762053
cg26619671	16	89638625	N_Shelf	NA	IC	-3550	CPNE7	0.533467	0.335951	0.351396	0.329699	0.476052	0.232645	0.246092	0.227347
cg06748146	10	71104724		TRUE	LC	26122	HK1	0.0428279	0.634214	0.670527	0.686682	0.0462268	0.593767	0.58072	0.494924
cg01523772	17	79955171	N_Shelf	NA	IC	19110	ASPSCR1	0.861302	0.710092	0.673574	0.740344	0.873796	0.703837	0.655401	0.555781
cg08752433	12	111016566	N_Shelf	NA	LC	4498	PPTC7	0.872313	0.550761	0.731808	0.714642	0.876392	0.460036	0.732623	0.505025
cg12325286	17	55332820	N_Shore	NA	LC	-391	MSI2	0.469374	0.418	0.414428	0.460514	0.389356	0.324119	0.323727	0.315188
cg05046305	5	140720149	Island	NA	HC	1796	PCDHGA2	0.808172	0.786073	0.776934	0.783068	0.657117	0.602856	0.606268	0.542802
cg26890706	6	13924425	N_Shore	NA	LC	-251	RNF182	0.332444	0.351539	0.362065	0.296544	0.409228	0.478504	0.484457	0.474922
cg07749613	2	97073539		TRUE	LC	72056	NCAPH	0.0196132	0.267761	0.262171	0.278486	0.0195556	0.0959013	0.10599	0.0976488
cg26501657	12	111873555		TRUE	LC	890	SH2B3	0.449764	0.581387	0.562477	0.623391	0.461217	0.557029	0.555502	0.513692
cg20040041	10	127812674		TRUE	LC	143945	FANK1	0.940786	0.933904	0.927119	0.84857	0.942476	0.925984	0.944665	0.717747
cg18716635	8	97116497		TRUE	LC	56523	GDF6	0.696723	0.644835	0.615099	0.486393	0.644577	0.538782	0.533677	0.320827
cg13078421	19	2624622	S_Shore	NA	IC	19227	BC022568	0.574525	0.700168	0.755265	0.698219	0.510633	0.614725	0.601398	0.526364
cg14864103	13	113622738	Island	NA	HC	-40	MCF2L	0.165317	0.304265	0.304336	0.273044	0.112464	0.176636	0.171109	0.138201
cg20707195	2	25596386	N_Shelf	NA	LC	-30927	DNMT3A	0.857034	0.836772	0.825252	0.637238	0.850878	0.812802	0.82094	0.429116
cg03433048	17	4806453	S_Shore	NA	LC	-84	CHRNE	0.390992	0.594027	0.603235	0.577033	0.3109	0.503298	0.496481	0.425961
cg13634319	12	56323727	N_Shelf	NA	LC	-1218	DGKA	0.0347661	0.571075	0.530111	0.618156	0.0364443	0.485669	0.437007	0.418652
cg20594303	10	60680256		TRUE	LC	127013	BICC1	0.517636	0.503464	0.512281	0.395197	0.447317	0.447078	0.453456	0.24175
cg04806562	17	80316908		NA	LC	-214	TEX19	0.381575	0.579789	0.445298	0.57211	0.331125	0.485215	0.365615	0.44541
cg22967080	14	52333365		TRUE	LC	6344	GNG2	0.796875	0.869463	0.910008	0.800339	0.782487	0.874031	0.909899	0.684101
cg09349128	22	50327986	N_Shore	NA	LC	15704	CRELD2	0.635792	0.356162	0.0735382	0.379683	0.641237	0.199924	0.0667076	0.211398
cg00055603	1	48508839		TRUE	LC	-46277	LOC388630	0.910052	0.888134	0.875799	0.831089	0.893761	0.855349	0.835172	0.652409
cg00257455	1	65530538	N_Shore	NA	LC	-6347	MIR101-1	0.294161	0.281387	0.298779	0.260284	0.211394	0.235255	0.239085	0.121105
cg16694480	1	19732786		TRUE	LC	-18091	Metazoa_SRP	0.347102	0.791678	0.793535	0.772596	0.342725	0.695737	0.67956	0.62579
cg21368161	7	1596136		NA	IC	-70	TMEM184A	0.137251	0.38774	0.426291	0.396741	0.104845	0.263842	0.306347	0.245266
cg00153101	1	2431753	N_Shore	NA	LC	1571	PLCH2	0.448384	0.454686	0.423579	0.437214	0.360467	0.308762	0.278918	0.266971
cg20359363	17	77905866	S_Shore	TRUE	LC	6411	AK097283	0.482386	0.400395	0.431024	0.435533	0.483628	0.403506	0.421624	0.277441
cg03116016	16	15583606		TRUE	LC	-12516	C16orf45	0.86016	0.877536	0.81506	0.857127	0.871115	0.88224	0.846899	0.738437
cg11815072	4	24869617		TRUE	LC	-14795	CCDC149	0.902124	0.899348	0.914392	0.844398	0.912542	0.909034	0.919673	0.732951
cg02879960	22	50483545	Island	NA	IC	-32490	IL17REL	0.217372	0.524413	0.476327	0.488324	0.158836	0.409785	0.369124	0.317068
cg18507732	14	65345681	N_Shore	NA	LC	920	SPTB	0.289864	0.272201	0.265911	0.17537	0.352836	0.329883	0.326804	0.302185
cg03880642	10	105560568		TRUE	LC	54032	LOC100505839	0.425159	0.685372	0.68022	0.711801	0.417419	0.608683	0.522897	0.556484
cg05657709	3	121742496		NA	IC	-1369	ILDR1	0.402558	0.125289	0.100809	0.21766	0.453343	0.193248	0.153404	0.350736
cg19265300	15	69702702	N_Shelf	NA	LC	-3924	KIF23	0.634803	0.724765	0.613432	0.68624	0.597012	0.560132	0.472992	0.503179
cg14099345	9	132631088	S_Shore	NA	LC	24305	AL049935	0.777281	0.880297	0.889378	0.802913	0.762159	0.862998	0.868781	0.701927
cg24024661	19	1074425	N_Shore	NA	LC	-3016	HMHA1	0.579187	0.757265	0.735644	0.701328	0.487515	0.6262	0.547092	0.496413
cg00811377	6	30636608	N_Shelf	NA	LC	4222	DHX16	0.88023	0.862724	0.864277	0.715063	0.882078	0.859355	0.872843	0.5074
cg06641366	1	90097604	N_Shore	NA	LC	849	FLJ27354	0.933249	0.915541	0.930276	0.688236	0.931278	0.936564	0.939178	0.424924
cg24247370	13	99142703		TRUE	LC	31638	STK24	0.904337	0.885909	0.891003	0.799018	0.908196	0.839717	0.85614	0.63787
cg08576185	16	2055684	S_Shore	NA	LC	-3260	ZNF598	0.910414	0.802967	0.768148	0.721793	0.908693	0.589923	0.579483	0.53037
cg13656556	5	179763494		NA	IC	16821	GFPT2	0.862556	0.848844	0.844038	0.790095	0.85375	0.825499	0.829591	0.676709
cg08462055	15	64944023		TRUE	LC	51439	OAZ2	0.0341342	0.676557	0.798541	0.646485	0.0338095	0.626854	0.717187	0.440361
cg08307171	19	1957775	Island	NA	IC	-3227	CSNK1G2-AS1	0.859222	0.883385	0.923826	0.770521	0.885927	0.880286	0.906255	0.536402
cg17924072	19	1075067	Island	NA	IC	-2374	HMHA1	0.0553739	0.323089	0.19619	0.29976	0.0507786	0.0919948	0.0586846	0.12771
cg01042641	16	1575979	S_Shore	NA	IC	-2762	TMEM204	0.0869638	0.69916	0.711285	0.719844	0.0895	0.653224	0.651294	0.576924
cg16949914	10	6104515		NA	LC	-182	IL2RA	0.0391627	0.474592	0.435825	0.512916	0.0427182	0.359587	0.295828	0.34146
cg02810976	13	113508724		NA	IC	12135	ATP11A	0.934052	0.929973	0.928361	0.895825	0.932629	0.924876	0.93173	0.794152
cg15983385	6	29589056		NA	LC	6949	GABBR1	0.924715	0.915991	0.906386	0.827591	0.927723	0.909629	0.915866	0.678028
cg01633417	16	67437389	S_Shelf	NA	IC	-9968	TPPP3	0.902703	0.886916	0.898778	0.810727	0.904829	0.889216	0.895898	0.686966
cg12758082	13	113407769	N_Shelf	TRUE	IC	1238	BC041346	0.0652949	0.600247	0.551743	0.590265	0.0645115	0.46322	0.428699	0.447252
cg14302904	15	32964500		NA	IC	2421	C15orf45	0.925279	0.914456	0.91774	0.855858	0.927506	0.920647	0.921008	0.740214
cg02197608	2	129101883	N_Shore	NA	LC	-25712	HS6ST1	0.95032	0.953884	0.946356	0.813133	0.95671	0.944494	0.961095	0.610166
cg21862529	1	41948212		NA	IC	1662	EDN2	0.890588	0.864925	0.875161	0.746988	0.883076	0.869841	0.870964	0.563611
cg02958551	6	32975700	Island	NA	IC	1689	HLA-DOA	0.922524	0.902158	0.914235	0.773265	0.941994	0.921663	0.937845	0.607426
cg10976732	13	113525143		NA	IC	-10826	AK025511	0.951166	0.940143	0.938991	0.868373	0.952378	0.942628	0.952228	0.725302
cg16320329	3	45981161		TRUE	LC	-3811	CXCR6	0.882052	0.84914	0.832837	0.804991	0.889142	0.810213	0.794878	0.674128
cg13992911	5	1003504	N_Shore	NA	LC	-5663	NKD2	0.826068	0.754995	0.736885	0.717332	0.776116	0.619195	0.614349	0.496418
cg05318454	19	46117805	N_Shore	TRUE	LC	-12339	OPA3	0.867275	0.840697	0.262545	0.716697	0.887071	0.814998	0.241438	0.58373
cg10264003	11	110198965		NA	IC	-164	AK124179	0.315604	0.843076	0.8467	0.701833	0.241017	0.779065	0.746804	0.566225
cg11571442	22	31555852	N_Shore	NA	HC	253	MIR3928	0.311059	0.258677	0.297144	0.250167	0.210759	0.193877	0.202196	0.119946
cg10770533	1	2997542	S_Shore	NA	HC	11801	PRDM16	0.868464	0.858912	0.872823	0.817309	0.882187	0.863017	0.868985	0.704658
cg25791868	17	76264212		NA	IC	36822	TMEM235	0.899999	0.891682	0.88007	0.743957	0.897491	0.88038	0.875406	0.583165
cg01774477	1	21059978	S_Shore	NA	LC	-648	SH2D5	0.386192	0.349912	0.32597	0.348316	0.341292	0.293186	0.29536	0.241748
cg24247537	11	457278	N_Shore	NA	IC	6999	PTDSS2	0.260325	0.406297	0.300276	0.58575	0.15767	0.270281	0.150497	0.327281
cg21505925	21	38807423		NA	LC	14823	DYRK1A	0.401466	0.302415	0.213794	0.247242	0.314457	0.218503	0.130181	0.11212
cg16781287	11	118267111		NA	LC	-4992	ATP5L	0.619087	0.742184	0.83664	0.671808	0.557846	0.789247	0.841716	0.459344
cg14710552	7	134832584		TRUE	LC	-181	TMEM140	0.604573	0.352826	0.372025	0.497547	0.437411	0.201982	0.269061	0.271401
cg11130778	5	176296658	Island	NA	IC	7034	UNC5A	0.981948	0.980509	0.981037	0.941239	0.981022	0.980101	0.980019	0.834587
cg20059928	15	40361485		TRUE	IC	29974	LOC100131089	0.930223	0.898844	0.913955	0.707921	0.932116	0.905637	0.908346	0.503709
cg02556649	11	1945564	N_Shore	NA	IC	1478	TNNT3	0.948146	0.969828	0.967577	0.907036	0.942192	0.966401	0.968499	0.76094
cg01961560	19	42914501	Island	NA	IC	13176	AK311181	0.901021	0.850936	0.884676	0.818469	0.918064	0.865271	0.872124	0.714488
cg24165121	20	23398291	N_Shelf	NA	LC	3865	NAPB	0.552253	0.885011	0.90307	0.858307	0.481242	0.807053	0.853446	0.748436
cg09934892	16	3559551		NA	LC	-342	CLUAP1	0.426037	0.852074	0.889469	0.750562	0.352115	0.836509	0.850512	0.599739
cg14214856	10	36965362		TRUE	LC	-449422	ANKRD30A	0.720488	0.647422	0.616421	0.563629	0.679657	0.503613	0.481273	0.414531
cg12577010	7	134832544		TRUE	LC	-221	TMEM140	0.664842	0.46555	0.486674	0.440979	0.578281	0.348561	0.366419	0.306954
cg13687834	10	3514783		TRUE	LC	153897	BC037918	0.692212	0.548952	0.528763	0.401011	0.519471	0.22917	0.232123	0.209028
cg16936289	17	29148918	N_Shelf	NA	LC	2860	CRLF3	0.112789	0.831395	0.870034	0.820602	0.0707666	0.728555	0.738764	0.644659
cg19865472	19	617133	Island	NA	HC	16435	POLRMT	0.983572	0.945681	0.978725	0.944281	0.984249	0.966318	0.981496	0.815026
cg04131101	11	94427846		TRUE	LC	-73661	AMOTL1	0.66237	0.821954	0.811444	0.775839	0.69653	0.854527	0.826449	0.649445
cg24020157	10	43697521	N_Shore	TRUE	LC	27666	RASGEF1A	0.835131	0.62055	0.558957	0.664068	0.759558	0.430022	0.389559	0.509578
cg00955451	15	29213640		NA	LC	-202	APBA2	0.359723	0.902028	0.906217	0.825114	0.35125	0.897334	0.90105	0.723461
cg24759237	4	142956467		TRUE	LC	270518	INPP4B	0.940808	0.903961	0.912027	0.868395	0.941845	0.887492	0.909737	0.741033
cg25367758	19	588447	Island	NA	IC	-1445	HCN2	0.250816	0.232966	0.254925	0.277991	0.212375	0.215049	0.222959	0.167662
cg04689606	10	116019713		TRUE	IC	20696	VWA2	0.938699	0.928081	0.939176	0.725777	0.940899	0.92938	0.940482	0.478904
cg15118447	6	159220343		TRUE	LC	1550	AX747826	0.925852	0.856755	0.88373	0.779944	0.935746	0.799684	0.804339	0.453977
cg09988805	2	43278552		TRUE	IC	175193	ZFP36L2	0.0423382	0.83603	0.873199	0.821179	0.0343116	0.851852	0.866708	0.664061
cg04494800	6	149775853	N_Shore	TRUE	IC	19896	ZC3H12D	0.894139	0.810215	0.785154	0.695236	0.898193	0.67866	0.645376	0.540195
cg08716255	11	95433344		TRUE	LC	89610	FAM76B	0.686725	0.857045	0.84949	0.758294	0.597585	0.759003	0.740488	0.556236
cg19683989	15	95938185		TRUE	LC	-38136	LOC145820	0.368815	0.356526	0.374323	0.340552	0.346917	0.326796	0.313107	0.201811
cg10805880	19	50400850		TRUE	IC	-703	IL4I1	0.325408	0.198577	0.151654	0.211429	0.269619	0.127423	0.101458	0.104589
cg27448161	12	53472792	N_Shore	NA	ICshore	412	SPRYD3	0.434534	0.414322	0.444126	0.444439	0.339971	0.324528	0.347362	0.333859
cg09055992	8	1626697		NA	IC	-56114	AK093412	0.96398	0.965817	0.957612	0.876521	0.967971	0.957571	0.958205	0.677944
cg17375396	11	67202808	N_Shore	NA	LC	2345	PTPRCAP	0.342397	0.663125	0.717228	0.55636	0.253894	0.644744	0.63442	0.286578
cg01771885	20	60882801	Island	NA	IC	2440	ADRM1	0.909049	0.888438	0.899216	0.741599	0.912623	0.892157	0.893821	0.536467
cg08548559	22	31686097	N_Shore	NA	ICshore	615	PIK3IP1	0.100548	0.794481	0.792668	0.752561	0.0985843	0.70088	0.678574	0.584432
cg02578070	6	119669305	N_Shore	NA	ICshore	1621	MAN1A1	0.44784	0.236692	0.237164	0.218536	0.337319	0.103837	0.106035	0.0916983
cg07031797	22	50483123	N_Shore	NA	IC	-32068	IL17REL	0.0979718	0.538658	0.506904	0.583628	0.0664439	0.355945	0.310087	0.305353
cg21575929	5	159344281	S_Shore	NA	ICshore	542	ADRA1B	0.91287	0.896098	0.895433	0.802078	0.918425	0.885732	0.891868	0.692082
cg16463564	17	41321036	N_Shore	NA	ICshore	1384	AK311131	0.188973	0.0391219	0.0541946	0.107028	0.259633	0.0419547	0.0854104	0.224033
cg12427469	11	2809574	N_Shelf	TRUE	LC	-81688	KCNQ1DN	0.908993	0.908031	0.907911	0.849455	0.925763	0.910461	0.918384	0.740799
cg08835992	11	7870404		NA	IC	-193	OR5E1P	0.865806	0.822676	0.856379	0.787481	0.864579	0.81489	0.830752	0.634662
cg25363679	12	71031202		NA	LC	18	PTPRB	0.733114	0.210495	0.237915	0.352972	0.790946	0.377541	0.414447	0.545901
cg20600850	12	6712515	N_Shelf	NA	LC	3102	CHD4	0.116683	0.410868	0.39685	0.424322	0.0976667	0.297904	0.289705	0.302171
cg10235116	1	218479229		TRUE	LC	20601	RRP15	0.944934	0.925047	0.946352	0.775752	0.946988	0.933286	0.945044	0.532775
cg16165575	1	68824389		TRUE	LC	91253	RPE65	0.636253	0.64987	0.617514	0.463112	0.558028	0.519532	0.500287	0.268205
cg13100137	1	37937945	N_Shore	TRUE	LC	2099	LOC728431	0.920355	0.926735	0.903686	0.846561	0.908712	0.858553	0.82498	0.694675
cg25144135	1	1144012	N_Shore	TRUE	LC	-1923	TNFRSF18	0.285663	0.565581	0.544095	0.547749	0.22693	0.43483	0.408769	0.392893
cg09694921	11	126215608		TRUE	LC	9874	FLJ39051	0.929596	0.843291	0.869145	0.742134	0.924864	0.821831	0.849241	0.598782
cg05325934	7	28220606	S_Shore	NA	HC	-169	JAZF1	0.0859534	0.220127	0.235811	0.154065	0.0797554	0.121915	0.111507	0.0523031
cg02699671	17	850251	Island	NA	IC	32747	NXN	0.963236	0.954003	0.963357	0.910031	0.95826	0.959322	0.960327	0.799939
cg10225755	6	158439011		TRUE	LC	515	SYNJ2	0.949191	0.938534	0.944249	0.899266	0.950555	0.928571	0.936212	0.774613
cg13561409	19	3677220	S_Shore	NA	LC	23257	PIP5K1C	0.929008	0.822661	0.816667	0.792456	0.911142	0.722998	0.6982	0.643955
cg13453747	9	137038185		NA	LC	-8499	RNU6ATAC	0.931879	0.88652	0.90279	0.762866	0.926205	0.899752	0.902032	0.622052
cg03967448	6	3527443		TRUE	LC	-70650	SLC22A23	0.936976	0.927771	0.930423	0.880677	0.942776	0.932444	0.925249	0.767493
cg13607205	19	50376497	Island	NA	IC	4081	AKT1S1	0.958441	0.951926	0.954423	0.872787	0.967122	0.95968	0.957293	0.68095
cg04411893	3	185300709	N_Shelf	NA	LC	203	SENP2	0.490832	0.320935	0.28509	0.234232	0.418461	0.170642	0.160697	0.108221
cg08863939	2	172067553		TRUE	LC	20271	TLK1	0.0349285	0.797509	0.822152	0.763199	0.0362595	0.762501	0.782293	0.624545
cg02571874	3	12799985		TRUE	LC	823	TMEM40	0.766746	0.786376	0.772207	0.596992	0.741327	0.681928	0.656887	0.426586
cg03681057	5	143172702		TRUE	LC	-19023	HMHB1	0.918263	0.701541	0.358453	0.554553	0.912853	0.703217	0.304834	0.288073
cg27433482	1	211498962	N_Shore	NA	LC	-994	TRAF5	0.32096	0.850174	0.85111	0.802356	0.320657	0.808507	0.826639	0.698618
cg27175112	2	11515031		NA	IC	-30320	ROCK2	0.949587	0.94503	0.947452	0.73836	0.955656	0.942246	0.953368	0.518385
cg06239064	12	66697621		NA	LC	1266	HELB	0.0456823	0.815121	0.834449	0.761722	0.0350349	0.700781	0.698258	0.574582
cg25924746	13	110432935	N_Shore	NA	LC	5979	IRS2	0.942673	0.759467	0.871271	0.713132	0.940824	0.743229	0.851028	0.491334
cg05152300	16	17458534		TRUE	LC	-25818	AX747757	0.0435004	0.507754	0.655649	0.605904	0.0312891	0.367695	0.514116	0.426463
cg12927730	2	97260774		NA	LC	10474	KANSL3	0.297246	0.85745	0.888686	0.760784	0.28315	0.866464	0.853106	0.623754
cg12113316	8	37729089		TRUE	LC	1608	RAB11FIP1	0.464333	0.817041	0.730569	0.79843	0.344334	0.716846	0.581795	0.647085
cg27653399	14	24546521	N_Shelf	NA	IC	1755	CPNE6	0.985226	0.982918	0.985987	0.936592	0.983292	0.983656	0.981938	0.826356
cg11611244	11	1507263		NA	LC	685	MOB2	0.669147	0.875215	0.886568	0.831745	0.683856	0.880712	0.885169	0.679991
cg26189283	1	155109378	S_Shore	NA	ICshore	1091	SLC50A1	0.677426	0.765115	0.804061	0.593617	0.594436	0.708557	0.767266	0.317903
cg05059607	17	65488100		TRUE	LC	114177	PITPNC1	0.81886	0.682993	0.642859	0.719979	0.708114	0.548261	0.38081	0.469912
cg01637169	3	13459281	N_Shore	NA	LC	2528	NUP210	0.388947	0.538625	0.599048	0.551012	0.355039	0.578857	0.577621	0.410107
cg06485308	5	178002446	N_Shore	NA	LC	15110	COL23A1	0.886646	0.870218	0.87761	0.797787	0.887511	0.878564	0.871299	0.611858
cg13428066	11	2677768		NA	LC	43460	KCNQ1OT1	0.8545	0.696472	0.686407	0.724391	0.842594	0.618126	0.635819	0.58154
cg08217545	19	3388013	Island	NA	IC	21449	NFIC	0.972609	0.917211	0.953825	0.661437	0.971073	0.803929	0.856985	0.413841
cg09233395	8	116678582	N_Shore	NA	LC	1652	TRPS1	0.879361	0.679737	0.647672	0.569601	0.816623	0.449788	0.373013	0.35764
cg10646968	10	111728983		TRUE	IC	-27124	ADD3	0.884074	0.942602	0.953542	0.823011	0.853773	0.953742	0.957526	0.621166
cg01156070	6	100064885	N_Shore	NA	LC	10236	PRDM13	0.404437	0.332208	0.361724	0.290185	0.340537	0.288878	0.301066	0.172958
cg07998954	1	207181856		TRUE	LC	-3626	TRNA_Pseudo	0.882933	0.882334	0.879916	0.830961	0.898054	0.868283	0.872469	0.720875
cg24968629	22	46770644	Island	NA	IC	34527	CELSR1	0.961737	0.938724	0.950776	0.890972	0.956285	0.930218	0.919983	0.761955
cg24002003	15	101668143		TRUE	LC	60123	CHSY1	0.562521	0.504015	0.142696	0.512829	0.510301	0.44724	0.119779	0.367753
cg24637261	10	75410817	S_Shelf	NA	LC	-30	SYNPO2L	0.699817	0.839992	0.837095	0.786288	0.702702	0.840072	0.84157	0.658165
cg10102102	14	62129058		TRUE	LC	-33060	HIF1A	0.814474	0.943214	0.854941	0.905263	0.800782	0.925442	0.85902	0.805146
cg13875844	9	139848045	S_Shore	NA	IC	1274	LCN12	0.891298	0.877748	0.885684	0.851618	0.900589	0.877258	0.894536	0.743877
cg05799596	13	114909333	N_Shelf	NA	IC	-11238	RASA3	0.476614	0.84889	0.867981	0.778267	0.408033	0.85147	0.85438	0.66294
cg00382138	4	110723299		NA	LC	36	CFI	0.931278	0.862992	0.729601	0.671413	0.927569	0.673662	0.505009	0.43735
cg16104076	5	40682069	Island	NA	HC	2038	PTGER4	0.0428011	0.109897	0.0810686	0.230721	0.0478372	0.0482516	0.0445053	0.0638931
cg14557185	3	149374763	Island	NA	HC	-43	AK309441	0.154915	0.168429	0.246724	0.155286	0.34032	0.516539	0.564232	0.384127
cg20156116	1	156699437	S_Shore	NA	LC	1175	RRNAD1	0.529834	0.681928	0.670657	0.644788	0.458041	0.608713	0.604089	0.47769
cg19946742	10	134997074	S_Shore	NA	ICshore	-13487	KNDC1	0.909417	0.886642	0.885388	0.790101	0.908296	0.879326	0.88435	0.625018
cg01974091	14	100625027	N_Shore	NA	HC	985	DEGS2	0.652859	0.446696	0.488581	0.484025	0.602897	0.412543	0.448097	0.329638
cg23839556	1	53905233	Island	NA	HC	460	FLJ40434	0.972072	0.970834	0.967115	0.919208	0.973718	0.962384	0.970417	0.818196
cg18681014	14	105660876	N_Shore	NA	LC	-13216	NUDT14	0.798986	0.851662	0.85183	0.7711	0.76954	0.754469	0.755817	0.573104
cg13168447	6	100583956	Island	NA	IC	-141842	MCHR2	0.965937	0.959383	0.959028	0.936678	0.968805	0.96099	0.963359	0.813641
cg00864666	2	173850250		TRUE	LC	57318	RAPGEF4	0.896635	0.850749	0.771296	0.817934	0.90585	0.817096	0.702808	0.711389
cg26136534	19	19369197	Island	NA	HC	4454	HAPLN4	0.932189	0.925597	0.92424	0.88677	0.890462	0.877799	0.888004	0.784168
cg11077392	11	19719446		TRUE	LC	-15434	NAV2	0.792184	0.826862	0.841854	0.711595	0.807329	0.811735	0.820707	0.569201
cg06753050	14	101526006		NA	IC	-85	MIR154	0.939449	0.925093	0.920983	0.855704	0.93961	0.919554	0.917788	0.745253
cg10600536	11	47608204	N_Shelf	NA	LC	-25	FAM180B	0.910522	0.879236	0.873601	0.800078	0.91484	0.862996	0.87951	0.682824
cg08866634	5	175962338	N_Shore	NA	LC	2083	RNF44	0.0342673	0.509731	0.549981	0.554657	0.0308184	0.380965	0.475623	0.419363
cg03752977	8	144330404	N_Shore	NA	ICshore	1296	ZFP41	0.916957	0.896429	0.869778	0.772217	0.927489	0.888655	0.87526	0.604649
cg14535274	3	121151186		TRUE	LC	58520	POLQ	0.0327321	0.518993	0.35662	0.544807	0.0271064	0.466956	0.315706	0.384552
cg04927537	17	76976091		TRUE	LC	-30	LGALS3BP	0.280783	0.709727	0.663956	0.610623	0.225662	0.608808	0.5406	0.403633
cg11435826	12	2792111	S_Shelf	NA	LC	5347	CACNA1C	0.516176	0.364019	0.336196	0.291397	0.47265	0.282324	0.272312	0.18525
cg24033491	1	181382830	Island	NA	HC	252	AF387615	0.951734	0.930253	0.947652	0.910199	0.952425	0.943285	0.951011	0.779177
cg09258479	1	47655861		NA	LC	-90	PDZK1IP1	0.793994	0.7176	0.736782	0.690564	0.795064	0.697742	0.69542	0.562228
cg07807026	12	2041581		NA	LC	4161	LOC100271702	0.877644	0.626333	0.57515	0.610229	0.870089	0.506193	0.469811	0.459005
cg13856340	9	127888818		TRUE	LC	17020	SCAI	0.0655092	0.626098	0.523061	0.395581	0.0649867	0.494537	0.44846	0.201178
cg05446923	7	134387568		TRUE	LC	56038	BPGM	0.936951	0.903964	0.902424	0.835179	0.937257	0.897367	0.89579	0.707695
cg13242871	20	47278547	N_Shelf	TRUE	LC	-5429	PREX1	0.899548	0.785536	0.780546	0.782273	0.910547	0.746846	0.75437	0.66187
cg17671280	4	186990202		TRUE	LC	-106	TLR3	0.365531	0.417552	0.422971	0.312173	0.226772	0.308762	0.295696	0.195227
cg19327213	19	47988783	S_Shore	NA	LC	1245	LOC100505681	0.365933	0.590943	0.551704	0.665701	0.364398	0.465862	0.434018	0.536035
cg13423759	1	37937403	N_Shelf	NA	IC	2641	LOC728431	0.70958	0.186813	0.128636	0.375353	0.64371	0.0937101	0.0645724	0.187425
cg15826519	1	19808575	N_Shelf	TRUE	LC	2626	CAPZB	0.840224	0.785729	0.850766	0.862145	0.803735	0.746617	0.815192	0.737958
cg14030719	20	32266794	S_Shore	NA	IC	-4530	NECAB3	0.0309742	0.870452	0.865323	0.78625	0.0421528	0.889493	0.853178	0.600011
cg19669199	19	7584241	N_Shore	NA	HC	113	ZNF358	0.934032	0.938386	0.940591	0.883939	0.94366	0.934192	0.94307	0.776935
cg11623339	5	138725482	N_Shelf	NA	LC	123	MZB1	0.281803	0.380196	0.340472	0.401358	0.300539	0.310185	0.268485	0.288977
cg17254383	17	53363128		TRUE	LC	18153	HLF	0.955427	0.940536	0.935778	0.857916	0.949506	0.923546	0.91251	0.688657
cg20033652	14	51290662		NA	LC	7177	NIN	0.783677	0.778355	0.744697	0.788145	0.688624	0.715211	0.667037	0.651791
cg02597894	6	31760796	N_Shelf	NA	LC	2916	VARS	0.899476	0.814925	0.819678	0.798676	0.913556	0.763253	0.789958	0.693166
cg24914185	2	200663789		TRUE	LC	52107	FONG	0.920834	0.827066	0.87914	0.768276	0.922854	0.76063	0.818933	0.656326
cg14392772	9	123666481		NA	LC	10369	TRAF1	0.0333463	0.556346	0.629892	0.562429	0.0360859	0.523964	0.621984	0.378202
cg06824394	7	86846535	N_Shelf	NA	LC	2496	C7orf23	0.0387384	0.0735966	0.106879	0.284736	0.0416139	0.0738829	0.0853943	0.124496
cg26552163	16	1589859	N_Shore	NA	IC	5925	TMEM204	0.902836	0.880636	0.904025	0.778581	0.905496	0.893945	0.901367	0.677534
cg24520862	11	75943228	N_Shelf	NA	LC	-3328	TRNA_Pro	0.0546861	0.707469	0.732602	0.61308	0.0572801	0.718279	0.69025	0.449284
cg00932063	10	126234138		NA	IC	-59631	LHPP	0.0558513	0.659963	0.667841	0.58549	0.0547882	0.479319	0.492953	0.379089
cg00407231	1	205312199	N_Shore	NA	LC	13840	KLHDC8A	0.603211	0.393793	0.359456	0.427791	0.544573	0.312675	0.30231	0.319112
cg12705326	1	6158691		NA	IC	33117	CHD5	0.932841	0.900755	0.686944	0.856854	0.933442	0.904364	0.644204	0.736969
cg04516518	18	77193464	Island	NA	IC	33139	NFATC1	0.920928	0.878298	0.900621	0.845664	0.930827	0.897285	0.904336	0.740111
cg19918862	4	170955249		NA	LC	-1070	BC031941	0.924753	0.910201	0.923188	0.849246	0.930619	0.906495	0.904513	0.721842
cg08274633	15	38988533		NA	LC	-265	C15orf53	0.487146	0.237581	0.126068	0.242343	0.462593	0.16112	0.0633915	0.138043
cg15030415	17	2908068		TRUE	IC	58833	OR1D5	0.907526	0.845906	0.819409	0.679352	0.909555	0.726173	0.698024	0.522925
cg14333542	10	75647561		TRUE	LC	-13212	CAMK2G	0.900245	0.882827	0.806687	0.730464	0.906081	0.866722	0.70604	0.574225
cg23378033	12	65672031	N_Shore	NA	ICshore	-391	MSRB3	0.929014	0.671936	0.678566	0.628814	0.925442	0.423173	0.462516	0.442826
cg17477052	10	71596731		TRUE	LC	35088	COL13A1	0.699408	0.663252	0.623648	0.469772	0.676905	0.385128	0.358432	0.267739
cg08251765	8	135642080		TRUE	LC	31767	ZFAT-AS1	0.940361	0.879938	0.936657	0.81776	0.938697	0.879526	0.928074	0.70713
cg16805557	16	49913916	S_Shelf	NA	LC	-52998	ZNF423	0.927507	0.906242	0.906937	0.828367	0.92295	0.908528	0.907653	0.724732
cg05649922	1	27029290		TRUE	LC	6769	ARID1A	0.0840076	0.572319	0.454856	0.413631	0.0678414	0.50324	0.394725	0.28897
cg18489994	4	15235419		TRUE	LC	-106140	C1QTNF7	0.0354384	0.433273	0.339833	0.197962	0.0408418	0.286704	0.222679	0.0803482
cg13276502	6	21600485	S_Shelf	NA	LC	6514	SOX4	0.669946	0.848102	0.759631	0.785545	0.608324	0.778386	0.649434	0.623614
cg19717773	7	2847554		NA	IC	7339	GNA12	0.944311	0.889015	0.885889	0.773508	0.936079	0.758613	0.739382	0.595828
cg14758065	17	81028496		NA	IC	-9070	METRNL	0.849411	0.744887	0.761802	0.784176	0.868558	0.733786	0.720704	0.668238
cg14771240	6	33284168	N_Shore	NA	LC	525	ZBTB22	0.856368	0.819173	0.8359	0.759901	0.854126	0.806694	0.837727	0.645999
cg07653326	2	235529129		NA	LC	-123436	ARL4C	0.815368	0.540339	0.634998	0.402427	0.720962	0.358759	0.436449	0.197832
cg21303745	17	77959826		NA	IC	-35170	TBC1D16	0.903685	0.888458	0.915988	0.773581	0.902268	0.878179	0.904801	0.603854
cg10221391	6	29945726	S_Shore	NA	LC	2835	HCG9	0.759751	0.799976	0.818536	0.61958	0.835864	0.84871	0.892767	0.828453
cg17883035	19	45261808	Island	TRUE	HC	9831	BCL3	0.934216	0.913541	0.923914	0.865978	0.93712	0.927999	0.936224	0.764552
cg06971659	8	27941552		NA	LC	-164	C8orf80	0.745458	0.78071	0.624538	0.705976	0.725993	0.784957	0.597738	0.563257
cg26090062	6	27236425		NA	IC	-5313	TRNA_Ile	0.634309	0.584042	0.619238	0.583234	0.51964	0.463912	0.500418	0.399857
cg02391922	15	60837277		TRUE	LC	47430	RORA	0.750339	0.895565	0.892406	0.859696	0.711214	0.897479	0.893722	0.7546
cg09932730	7	135198360	S_Shelf	NA	LC	-3485	CNOT4	0.805247	0.790351	0.787497	0.690538	0.816897	0.780908	0.797821	0.508413
cg07222124	12	132429633	Island	NA	IC	-4831	EP400	0.980376	0.978079	0.982351	0.936908	0.980746	0.97759	0.981875	0.824122
cg16212341	20	37217085		NA	LC	7248	ADIG	0.955262	0.93091	0.936412	0.861734	0.949765	0.924851	0.922486	0.745991
cg07144984	3	114864747	N_Shore	NA	LC	1380	ZBTB20	0.70909	0.766086	0.807376	0.650637	0.650379	0.711412	0.758422	0.517525
cg20496896	3	46579532		TRUE	LC	28508	LRRC2	0.181729	0.834415	0.850847	0.794678	0.184876	0.833629	0.822504	0.680705
cg01367992	1	160766535		NA	IC	608	LY9	0.0416873	0.934196	0.933409	0.817681	0.0412484	0.946928	0.939429	0.678187
cg07719604	16	67232460	N_Shore	TRUE	LC	-567	ELMO3	0.913235	0.800818	0.787337	0.682993	0.911075	0.758898	0.728003	0.521505
cg16851771	2	42360170		TRUE	IC	-36319	EML4	0.049234	0.224911	0.202649	0.220161	0.0401232	0.116544	0.107496	0.114092
cg04160501	7	4723667	S_Shore	NA	IC	1738	FOXK1	0.341116	0.142673	0.081548	0.22303	0.223066	0.0607868	0.0316242	0.115552
cg01621943	17	53531409		TRUE	LC	-32068	MMD	0.851358	0.457729	0.43764	0.538028	0.881606	0.545291	0.510947	0.682348
cg10566578	12	121146593	N_Shore	NA	LC	-1237	UNC119B	0.856807	0.711183	0.759443	0.665986	0.885216	0.673254	0.766048	0.508654
cg22854448	2	65617203		TRUE	LC	-23272	SPRED2	0.55256	0.794317	0.815351	0.764516	0.531273	0.65032	0.68773	0.592882
cg05249026	16	11031524	N_Shelf	NA	LC	469	AX748339	0.503959	0.652387	0.520876	0.619882	0.441048	0.548933	0.412977	0.483041
cg14711743	5	79514577		TRUE	LC	37321	SERINC5	0.257644	0.862414	0.901645	0.789092	0.248861	0.831519	0.880441	0.591994
cg01167556	12	56323639	N_Shelf	NA	LC	-1306	DGKA	0.0471355	0.607822	0.45126	0.589045	0.0380303	0.525835	0.407907	0.420417
cg11104736	4	7301529		NA	IC	-10647	MIR4798	0.469636	0.406621	0.428998	0.46735	0.346099	0.323711	0.33539	0.283742
cg07483304	7	27211741	N_Shore	NA	HC	2214	HOXA10	0.290885	0.431422	0.38056	0.312286	0.277975	0.32691	0.2988	0.20955
cg01810111	6	27637395		TRUE	LC	1021	TRNA_Arg	0.376668	0.304456	0.301084	0.328661	0.210273	0.150808	0.177943	0.101624
cg10426076	11	57158282		NA	LC	-152	PRG2	0.886265	0.112147	0.118316	0.206801	0.922622	0.0712583	0.127649	0.399472
cg04583842	16	88103117	S_Shore	NA	IC	31448	AK126852	0.110239	0.304416	0.193291	0.387519	0.101709	0.22964	0.14742	0.237096
cg17184370	7	69304751		TRUE	LC	240847	AUTS2	0.915339	0.866191	0.853178	0.812717	0.914466	0.847112	0.849874	0.697823
cg15188939	15	72809154		TRUE	LC	42488	ARIH1	0.418466	0.9215	0.924236	0.853731	0.344613	0.936421	0.930045	0.732367
cg05412930	6	32820586	N_Shore	NA	ICshore	-51	TAP1	0.072602	0.258984	0.212547	0.239618	0.0631843	0.18041	0.153117	0.136162
cg22428027	1	12128827		TRUE	LC	5394	TNFRSF8	0.627679	0.83992	0.82913	0.686365	0.645445	0.83527	0.803547	0.554791
cg00866476	2	95740682	N_Shore	NA	LC	47072	MRPS5	0.0285714	0.3504	0.321207	0.371363	0.031368	0.217226	0.189939	0.223427
cg14216201	7	95883422		TRUE	LC	-34354	MIR591	0.943733	0.946112	0.939701	0.753589	0.942779	0.939109	0.944096	0.54705
cg26601310	11	36397123	N_Shore	NA	LC	-411	PRR5L	0.0725059	0.724191	0.734249	0.570374	0.0707718	0.623036	0.656064	0.392687
cg08438690	3	52279403	N_Shore	NA	HC	-405	PPM1M	0.478826	0.616192	0.538556	0.554857	0.428822	0.488879	0.444627	0.41709
cg03055671	3	172231528		TRUE	LC	9769	TNFSF10	0.0811494	0.737507	0.506441	0.633583	0.091002	0.689109	0.465647	0.420028
cg27246744	3	31746590		TRUE	LC	125133	OSBPL10	0.556097	0.338004	0.311539	0.407134	0.482998	0.132278	0.127567	0.23962
cg02466798	19	941571	Island	NA	ICshore	15535	ARID3A	0.883263	0.725297	0.76952	0.639057	0.881485	0.736812	0.778331	0.523847
cg13446689	1	172328377		TRUE	LC	-19780	DNM3	0.593961	0.760406	0.694445	0.731075	0.551818	0.632265	0.582142	0.511114
cg26886572	11	3009206	N_Shelf	NA	LC	4401	NAP1L4	0.0670958	0.922315	0.93188	0.838242	0.0514242	0.878747	0.914544	0.670623
cg24721647	4	185726836	S_Shelf	NA	LC	106	ACSL1	0.920608	0.906367	0.923603	0.745186	0.918997	0.924917	0.928528	0.484082
cg20250250	14	100479169		TRUE	LC	-6549	EVL	0.572001	0.916888	0.904629	0.754133	0.550147	0.906679	0.897493	0.585309
cg00177243	10	18434068	S_Shelf	NA	LC	4327	CACNB2	0.3802	0.307948	0.34835	0.373717	0.289265	0.220837	0.300853	0.233836
cg07890457	19	42348822	Island	NA	HC	-201	DMRTC2	0.919525	0.905077	0.916956	0.88037	0.894499	0.869062	0.880406	0.733295
cg23384708	6	31544934	N_Shelf	NA	LC	643	TNF	0.502943	0.825963	0.846809	0.682747	0.537325	0.814685	0.824614	0.562958
cg20112500	6	31021744		NA	LC	-239	HCG22	0.480355	0.362258	0.377429	0.358413	0.453012	0.289258	0.278756	0.243608
cg27292264	3	128079636		TRUE	LC	-1371	MIR1280	0.896763	0.599421	0.536885	0.651332	0.899206	0.567202	0.525807	0.525591
cg02716218	7	17813208		TRUE	LC	48112	SNX13	0.945326	0.896722	0.855771	0.904121	0.948469	0.892509	0.856133	0.803711
cg09679862	12	109072293		TRUE	LC	24481	CORO1C	0.938201	0.869521	0.750786	0.801974	0.939222	0.868991	0.687118	0.622233
cg17476910	1	147806172	N_Shore	NA	IC	5049	BC041003	0.234606	0.244443	0.233182	0.209238	0.427759	0.455473	0.481264	0.411524
cg24440131	1	26880207		NA	LC	-825	MIR1976	0.945518	0.908005	0.915371	0.802599	0.940265	0.907328	0.909834	0.64848
cg25592206	1	51439348	N_Shelf	NA	LC	3707	CDKN2C	0.875326	0.498012	0.524386	0.493825	0.884814	0.762461	0.788445	0.75168
cg06408559	1	212963092	N_Shore	NA	LC	2047	NSL1	0.930423	0.737676	0.83354	0.715695	0.899422	0.68762	0.76679	0.504759
cg04057706	11	63591857		NA	IC	108	AK092098	0.924819	0.8704	0.877138	0.831436	0.926897	0.866672	0.87683	0.7153
cg14219938	9	86236624	N_Shore	NA	LC	-1339	C9orf103	0.910336	0.909201	0.904025	0.813936	0.916261	0.908682	0.912084	0.684283
cg20464535	4	40428028		NA	IC	76108	MIR4802	0.897546	0.88868	0.891954	0.827131	0.897772	0.892076	0.901406	0.702977
cg21927426	11	74854138		TRUE	LC	-7893	SLCO2B1	0.785285	0.646055	0.583792	0.645443	0.786335	0.604011	0.534332	0.492161
cg02637282	12	98768240		NA	LC	16161	Mir_548	0.890265	0.81878	0.842061	0.739381	0.856575	0.704498	0.694447	0.570351
cg24951886	10	13526236		NA	IC	-3112	BEND7	0.381774	0.42976	0.428125	0.436598	0.303177	0.328855	0.333785	0.300299
cg21836905	14	52777200	N_Shelf	NA	LC	-3815	PTGER2	0.925077	0.852157	0.872175	0.761422	0.917441	0.816315	0.821037	0.601445
cg04757168	6	45441433		TRUE	LC	51520	RUNX2	0.84901	0.657669	0.64675	0.628809	0.826643	0.568149	0.55752	0.495564
cg02893344	16	85517269	N_Shore	NA	IC	-127759	KIAA0182	0.973419	0.969321	0.971704	0.918409	0.974893	0.971665	0.968927	0.802048
cg13712012	2	40165558		TRUE	LC	20785	LOC100128590	0.799157	0.888324	0.91478	0.75082	0.763239	0.879263	0.908273	0.562277
cg02311364	3	13001256		TRUE	LC	7704	IQSEC1	0.846785	0.700357	0.720305	0.653662	0.845932	0.690855	0.695744	0.496331
cg23632109	17	77896584		NA	IC	3429	BC044939	0.934169	0.921078	0.922818	0.812117	0.936748	0.921313	0.927242	0.685642
cg16313944	11	67775857		NA	LC	-190	ALDH3B1	0.864107	0.860861	0.86275	0.719043	0.877734	0.857416	0.853986	0.581205
cg02533339	16	14403040		NA	IC	-101	MIR365A	0.0347904	0.192513	0.18266	0.25672	0.0302391	0.0856672	0.0768068	0.104042
cg01894038	11	77741873		TRUE	LC	-7553	KCTD14	0.926116	0.914238	0.907555	0.795717	0.916742	0.856245	0.860158	0.587242
cg25610428	1	152758453		NA	LC	-299	LCE1E	0.857483	0.824872	0.82488	0.751344	0.82943	0.760808	0.789668	0.587073
cg21659949	22	22020025	N_Shore	NA	HC	-247	PPIL2	0.81602	0.75915	0.730213	0.708071	0.789927	0.742834	0.705444	0.59399
cg17833066	17	29836341		TRUE	LC	21266	RAB11FIP4	0.142306	0.193973	0.207532	0.206645	0.118707	0.119249	0.128841	0.0939012
cg02331649	3	52926322		TRUE	LC	5275	TMEM110	0.814518	0.488996	0.540965	0.604149	0.771461	0.377195	0.455445	0.464428
cg04993082	1	226178964		NA	LC	8102	C1orf55	0.683173	0.885181	0.899441	0.769315	0.650241	0.892877	0.898528	0.598595
cg08323969	17	40770823		TRUE	LC	-8182	FAM134C	0.49065	0.490762	0.383431	0.430305	0.460201	0.438829	0.335605	0.318235
cg07290257	2	169433391		TRUE	LC	-6061	MIR4774	0.870492	0.873152	0.872773	0.757552	0.876903	0.876765	0.882722	0.646328
cg00215182	1	22979495		NA	LC	-186	C1QB	0.902995	0.890383	0.766512	0.795773	0.91446	0.895556	0.736892	0.683462
cg13948934	2	241072063	N_Shelf	NA	IC	3684	MYEOV2	0.92072	0.902602	0.919928	0.83	0.926298	0.905959	0.909742	0.71146
cg00327947	16	85482849		TRUE	IC	-145847	LOC727710	0.298385	0.496033	0.516273	0.621114	0.275085	0.342441	0.350046	0.431094
cg16503724	3	17130667		TRUE	LC	155980	MIR3714	0.0742041	0.799185	0.847768	0.716608	0.0645541	0.814174	0.836458	0.547376
cg23062810	7	73720808	Island	TRUE	IC	17004	CLIP2	0.467751	0.752387	0.7076	0.640122	0.308412	0.51132	0.454964	0.461237
cg26800893	11	67184596	S_Shore	TRUE	LC	950	CARNS1	0.0407011	0.273653	0.378655	0.392478	0.0321118	0.166326	0.276555	0.213981
cg23474049	17	11142733	N_Shore	NA	ICshore	-2006	SHISA6	0.404826	0.362509	0.392085	0.341747	0.344932	0.324745	0.307728	0.231445
cg22672282	19	44222974	Island	NA	HC	264	IRGC	0.96478	0.965641	0.964962	0.874412	0.967655	0.965848	0.966363	0.74992
cg16768376	13	20392608	Island	NA	IC	33722	ZMYM5	0.882659	0.658664	0.716343	0.626522	0.917702	0.811277	0.832972	0.761333
cg22040989	22	18668835	Island	NA	HC	16407	AK129567	0.976629	0.97563	0.975119	0.895593	0.979642	0.972891	0.976103	0.777386
cg24154777	14	103566588	N_Shore	NA	LC	108	EXOC3L4	0.881864	0.854581	0.873271	0.727789	0.891391	0.869485	0.865399	0.617286
cg05348871	11	36397127	N_Shore	NA	LC	-407	PRR5L	0.061505	0.731585	0.737701	0.593012	0.0610919	0.586854	0.632825	0.415376
cg13320014	20	62440473	Island	NA	HC	1032	BC002534	0.941238	0.949496	0.940601	0.903503	0.94158	0.939407	0.944321	0.796699
cg25801622	12	123596413		NA	LC	-1378	PITPNM2	0.855248	0.899882	0.893648	0.755133	0.8444	0.895386	0.886958	0.629404
cg00944421	16	68269483	Island	NA	HC	653	ESRP2	0.309562	0.0913095	0.107617	0.104285	0.452276	0.242585	0.252566	0.221607
cg11072779	2	70044977		TRUE	LC	-11840	GMCL1	0.922019	0.91861	0.922426	0.788902	0.926805	0.915284	0.923877	0.684843
cg10533694	14	105181370	Island	NA	IC	7781	INF2	0.980985	0.977584	0.977127	0.931256	0.979027	0.978127	0.979465	0.821857
cg05817709	11	63304098		NA	LC	-174	RARRES3	0.654864	0.833262	0.799579	0.731624	0.622882	0.73029	0.721496	0.580305
cg07969419	15	100880411	N_Shore	NA	IC	-1106	ADAMTS17	0.973091	0.968226	0.973049	0.909958	0.97289	0.971747	0.969967	0.798072
cg18214661	8	17471997		TRUE	LC	38056	PDGFRL	0.0522942	0.743574	0.749719	0.483825	0.0447966	0.622793	0.611447	0.243364
cg11934771	6	31021796		NA	LC	-187	HCG22	0.544882	0.402883	0.375089	0.346878	0.517817	0.249605	0.231257	0.226205
cg01530803	22	30877800		NA	LC	-57	SDC4P	0.880307	0.861216	0.853248	0.836238	0.891295	0.853816	0.864641	0.728774
cg24531536	6	29520698	N_Shore	NA	LC	7004	UBD	0.32784	0.242247	0.265862	0.238044	0.258891	0.194309	0.195089	0.122522
cg01360627	6	31544931	N_Shelf	NA	LC	640	TNF	0.597355	0.882222	0.921309	0.77641	0.635473	0.896325	0.901169	0.620942
cg04471192	12	125197501		NA	IC	-84807	JA428959	0.948866	0.940089	0.923357	0.887375	0.946251	0.934834	0.923338	0.785518
cg20916427	18	44627440		TRUE	LC	49431	HDHD2	0.505322	0.49825	0.509686	0.564273	0.474904	0.439951	0.469187	0.431849
cg13001289	17	1415550	N_Shelf	NA	LC	4632	INPP5K	0.912882	0.889893	0.894488	0.736371	0.912806	0.876266	0.889778	0.573595
cg08035323	2	9843525		TRUE	LC	-72419	YWHAQ	0.47011	0.734781	0.57337	0.591997	0.464439	0.680071	0.584369	0.4052
cg02933228	11	64611087	N_Shore	TRUE	LC	954	CDC42BPG	0.872771	0.803961	0.738779	0.673454	0.874908	0.803477	0.70997	0.522295
cg00442282	17	38471064	N_Shore	TRUE	LC	-3408	RARA	0.398546	0.370535	0.0852856	0.396608	0.33631	0.157701	0.0742137	0.213239
cg15404019	12	105130282		TRUE	LC	-115319	Y_RNA	0.923354	0.854425	0.855614	0.81206	0.926528	0.829457	0.824443	0.687024
cg10145533	8	20350779		TRUE	LC	203095	5S_rRNA	0.0369018	0.862014	0.864145	0.833037	0.0347031	0.713213	0.667759	0.667082
cg08062273	3	45641120		TRUE	LC	4798	LIMD1	0.260285	0.746184	0.731429	0.575457	0.248523	0.724618	0.717613	0.443543
cg12754854	9	131682859		NA	LC	-314	PHYHD1	0.954216	0.945711	0.942428	0.815707	0.96057	0.947909	0.952523	0.567223
cg14398883	7	101398184		NA	IC	-60999	CUX1	0.813233	0.695018	0.727013	0.671672	0.766285	0.586245	0.594752	0.504362
cg19169154	17	19287978		TRUE	LC	2554	MFAP4	0.686265	0.643397	0.650466	0.663667	0.611421	0.55878	0.560206	0.544487
cg03529261	4	185209641		TRUE	IC	65489	LOC728175	0.42804	0.819305	0.825327	0.825619	0.35242	0.764702	0.7214	0.696667
cg05123019	10	97417411	S_Shore	NA	LC	-844	ALDH18A1	0.898059	0.885451	0.886129	0.781585	0.908314	0.893867	0.884029	0.610614
cg23470729	5	140725964	S_Shore	NA	HC	2364	PCDHGA3	0.574318	0.552199	0.557183	0.54144	0.415219	0.395006	0.392605	0.354227
cg20294962	10	135126559	S_Shelf	NA	LC	-718	TUBGCP2	0.893814	0.841462	0.853248	0.761451	0.890479	0.838561	0.841789	0.620525
cg23257859	7	32772432	S_Shelf	NA	LC	-160	MIR550A2	0.578113	0.601863	0.6661	0.595591	0.563048	0.582709	0.619623	0.457633
cg23896972	12	122079102		NA	IC	14648	ORAI1	0.201424	0.751009	0.795868	0.760345	0.173301	0.710868	0.741716	0.642948
cg11760500	11	128385880		TRUE	LC	6325	ETS1	0.0362826	0.946611	0.95945	0.790823	0.0308744	0.95926	0.959972	0.575157
cg11417323	1	41160271	S_Shelf	NA	LC	-2338	LOC100130557	0.827056	0.921015	0.923731	0.802227	0.828402	0.88251	0.914827	0.624177
cg00825252	1	214455388	S_Shore	NA	ICshore	824	SMYD2	0.609914	0.0542988	0.053133	0.315311	0.704442	0.0497629	0.0535114	0.487889
cg17050984	5	14397222		TRUE	LC	104102	TRIO	0.933609	0.921444	0.937766	0.731745	0.931063	0.937929	0.935163	0.472188
cg11674355	2	65610261		TRUE	IC	-16330	SPRED2	0.0735224	0.552516	0.526312	0.476196	0.0635733	0.432077	0.398959	0.289959
cg23469878	9	139640884	Island	NA	IC	272	LOC100128593	0.906742	0.883102	0.861733	0.770366	0.91018	0.856487	0.829987	0.630656
cg24212621	2	219920517	Island	NA	IC	2955	MIR3131	0.910925	0.898298	0.919522	0.838984	0.911782	0.900687	0.904511	0.689429
cg19184897	12	58282506		TRUE	IC	-41759	CTDSP2	0.455892	0.723265	0.720562	0.695174	0.460114	0.680389	0.651313	0.576157
cg21340143	8	61676203		TRUE	LC	22386	CHD7	0.883761	0.833547	0.813662	0.671233	0.887561	0.81721	0.805752	0.522557
cg20850602	17	17379752	N_Shore	NA	ICshore	-547	MED9	0.0632098	0.238408	0.254077	0.24275	0.0600785	0.215802	0.21357	0.136823
cg14731462	10	129789429		TRUE	IC	3886	PTPRE	0.926845	0.78534	0.856039	0.825097	0.916786	0.654373	0.791932	0.720023
cg21109038	15	90543610	Island	NA	HC	-1141	ZNF710	0.860628	0.426623	0.394435	0.461868	0.922136	0.576352	0.572894	0.60846
cg14377923	14	105923665		NA	IC	-941	MTA1	0.90066	0.783751	0.789043	0.800589	0.904182	0.730036	0.775195	0.683453
cg10964994	17	79892921	Island	NA	IC	471	PYCR1	0.941534	0.942182	0.937072	0.897752	0.94288	0.94025	0.948419	0.786509
cg00351750	1	246038775		TRUE	LC	55350	SMYD3	0.93637	0.923333	0.928455	0.795158	0.938398	0.921499	0.92153	0.635199
cg21171954	9	94495731	Island	NA	HC	-97104	MIR3910-2	0.978244	0.978747	0.97807	0.924089	0.978355	0.975103	0.977523	0.813623
cg04006133	16	84172431		TRUE	LC	6369	HSDL1	0.11916	0.744328	0.793097	0.751266	0.102675	0.72598	0.73903	0.625086
cg20545775	11	85538052		TRUE	LC	-15874	SYTL2	0.956784	0.926982	0.929732	0.849931	0.957784	0.929337	0.922138	0.727596
cg03591376	19	45998201	Island	NA	ICshore	2112	RTN2	0.874935	0.857336	0.87865	0.806518	0.878536	0.867647	0.867681	0.68504
cg24199203	19	3387811	N_Shore	NA	LC	21247	NFIC	0.919861	0.921314	0.926325	0.866321	0.923033	0.891815	0.905925	0.762296
cg14641757	21	36410464		NA	LC	1259	RUNX1-IT1	0.225606	0.901169	0.936083	0.778303	0.16714	0.903944	0.922559	0.627568
cg01644611	20	3052253	Island	NA	HC	-12	OXT	0.972065	0.967609	0.959332	0.927549	0.975407	0.91352	0.922227	0.811399
cg23005885	15	90543450	Island	NA	HC	-1301	ZNF710	0.7822	0.513395	0.481442	0.516366	0.860013	0.683144	0.648119	0.718501
cg24749265	6	41216090		NA	LC	-1024	TREML2P1	0.507725	0.756759	0.789044	0.520602	0.534846	0.788304	0.792412	0.363212
cg13607248	3	183874556	S_Shore	NA	LC	-6	DVL3	0.545045	0.362104	0.308032	0.344234	0.500206	0.29129	0.219262	0.192354
cg16437021	16	89510331		TRUE	IC	12957	AK097694	0.420284	0.479778	0.497705	0.493592	0.353173	0.32505	0.382502	0.357512
cg12194745	17	79423649	N_Shelf	TRUE	IC	-5435	MIR3186	0.597836	0.284175	0.301213	0.290491	0.672311	0.413986	0.449395	0.449467
cg14295960	10	14628995		TRUE	LC	-14807	FAM107B	0.446787	0.845709	0.89717	0.754776	0.345896	0.841346	0.888499	0.633151
cg27154394	19	56671146	Island	NA	HC	-16242	GALP	0.909957	0.909904	0.923338	0.904936	0.920855	0.904724	0.907933	0.765744
cg12103569	12	132258560		TRUE	IC	-54380	MMP17	0.153594	0.547104	0.471261	0.685792	0.149307	0.419397	0.330615	0.529197
cg07358254	3	13058947		TRUE	LC	-30411	IQSEC1	0.895436	0.868326	0.825537	0.81604	0.887646	0.870558	0.820706	0.690662
cg09774179	6	36652043	Island	NA	IC	5557	CDKN1A	0.975454	0.962964	0.965646	0.900122	0.979948	0.962518	0.975378	0.799651
cg05097643	16	3018470	Island	NA	ICshore	-871	PAQR4	0.44813	0.294465	0.30919	0.265984	0.365866	0.264436	0.220896	0.135058
cg15097489	19	42448675	S_Shelf	NA	LC	14853	RABAC1	0.859143	0.674529	0.691693	0.629592	0.857387	0.661864	0.663508	0.473667
cg07081759	10	126330905		NA	LC	37136	LHPP	0.940008	0.614861	0.471493	0.669122	0.942995	0.661356	0.437521	0.515611
cg22450045	7	4839495		NA	IC	4204	RADIL	0.936993	0.93223	0.934145	0.844292	0.944022	0.928554	0.934186	0.710739
cg08223235	18	60903834		NA	IC	82065	BCL2	0.482904	0.035533	0.0234999	0.0952773	0.53224	0.0232552	0.0228339	0.201572
cg09387914	6	53187374		TRUE	LC	25613	ELOVL5	0.857837	0.466798	0.915305	0.781064	0.841928	0.45352	0.911148	0.660755
cg18951352	6	149806077		NA	LC	71	ZC3H12D	0.106813	0.522611	0.30218	0.588848	0.0872486	0.346638	0.140137	0.417109
cg07160871	2	221969259		TRUE	IC	467742	EPHA4	0.399249	0.208723	0.192314	0.124589	0.541375	0.306203	0.309971	0.230265
cg01154283	2	36603543		TRUE	IC	20174	CRIM1	0.886528	0.833845	0.802858	0.688477	0.887784	0.723078	0.689291	0.54066
cg16253629	4	113776216		TRUE	LC	36978	ANK2	0.89317	0.887494	0.891866	0.812306	0.910045	0.876542	0.889898	0.691524
cg14142087	9	110479859	S_Shore	NA	LC	201400	5S_rRNA	0.553424	0.73828	0.753471	0.613489	0.49546	0.678738	0.650528	0.460149
cg26768584	3	18480242		NA	LC	23	SATB1	0.0386954	0.918785	0.932901	0.894733	0.0398295	0.925329	0.938975	0.783599
cg26694386	1	244868765		NA	IC	2291	AX747535	0.912373	0.883586	0.900695	0.799605	0.920127	0.888617	0.912938	0.6915
cg12635790	8	96112814		TRUE	LC	-27590	MIR3150B	0.157699	0.769403	0.47581	0.582193	0.170523	0.637035	0.362448	0.3521
cg18855080	1	172748189		TRUE	LC	120005	FASLG	0.716943	0.79229	0.778143	0.658783	0.699802	0.666992	0.661717	0.474999
cg12615880	17	7493572	S_Shore	NA	LC	-84	SOX15	0.916086	0.903431	0.918196	0.742963	0.915658	0.921479	0.91758	0.548795
cg08794696	13	114057675	S_Shore	NA	IC	-39212	GRTP1	0.918277	0.883396	0.890494	0.830981	0.910123	0.866223	0.891555	0.717449
cg13227551	6	144011222		TRUE	LC	12121	PHACTR2	0.246862	0.611091	0.728641	0.59498	0.176584	0.554133	0.635187	0.410078
cg08293930	16	57494706	N_Shore	NA	LC	-1844	POLR2C	0.710762	0.792546	0.81509	0.78332	0.680768	0.78066	0.790688	0.675022
cg09228194	6	33405457		NA	IC	13	SYNGAP1	0.888065	0.874329	0.867579	0.795382	0.900415	0.875322	0.878137	0.665614
cg14742809	5	60631028	S_Shore	NA	LC	2929	ZSWIM6	0.901616	0.71181	0.460958	0.599517	0.895785	0.720422	0.459303	0.442088
cg15009810	1	27870746	N_Shelf	TRUE	LC	7880	AHDC1	0.799877	0.937418	0.937287	0.79034	0.769479	0.934452	0.934554	0.654811
cg21393124	17	48981371		TRUE	LC	-36032	TOB1	0.405598	0.812288	0.615719	0.727203	0.496465	0.802469	0.5664	0.591648
cg10714639	19	1075104	S_Shore	NA	IC	-2337	HMHA1	0.114758	0.584743	0.579783	0.559771	0.0560747	0.413807	0.374147	0.355077
cg16356456	7	73720870	Island	TRUE	IC	17066	CLIP2	0.557568	0.78736	0.801185	0.748425	0.388431	0.611266	0.565919	0.574794
cg16353628	2	85239916		TRUE	LC	41686	KCMF1	0.850028	0.829534	0.859682	0.737542	0.791622	0.748705	0.811377	0.566424
cg18515031	10	73988469		TRUE	LC	-11577	ASCC1	0.801644	0.82469	0.833391	0.773457	0.761967	0.786458	0.806709	0.614399
cg00371061	2	10501297		TRUE	IC	-7592	HPCAL1	0.936598	0.919365	0.94025	0.881335	0.949688	0.90256	0.926386	0.779419
cg15595030	5	141300585	N_Shelf	NA	LC	-2799	KIAA0141	0.812132	0.880575	0.886167	0.777285	0.809908	0.885202	0.867508	0.651732
cg11303839	7	75405967		NA	LC	13097	CCL26	0.417385	0.627103	0.442751	0.573213	0.301386	0.441239	0.204704	0.304327
cg02363655	8	145955421	N_Shore	NA	ICshore	22830	DQ588968	0.927724	0.903248	0.917188	0.82652	0.935264	0.913703	0.90412	0.699785
cg00214688	10	33201038		NA	LC	23448	ITGB1	0.918816	0.850572	0.860558	0.86024	0.921562	0.844354	0.871671	0.740209
cg10594837	8	142190855		NA	IC	-3731	DENND3	0.94553	0.874908	0.9194	0.859477	0.953933	0.858742	0.906707	0.75573
cg23791011	10	124219564	N_Shore	NA	LC	-1476	HTRA1	0.339873	0.293627	0.284526	0.292106	0.267006	0.224358	0.209979	0.191878
cg16138557	5	5652093		NA	IC	229287	KIAA0947	0.891334	0.876726	0.881394	0.832074	0.881174	0.849034	0.871457	0.716931
cg25221975	3	13663444		NA	IC	-9910	BC152380	0.63278	0.657982	0.65955	0.677583	0.65427	0.753218	0.708733	0.512224
cg11480278	17	83580	N_Shore	NA	IC	-52160	DOC2B	0.334279	0.04354	0.04354	0.102889	0.578597	0.404955	0.159559	0.390915
cg05526099	1	203152295		NA	LC	-1033	CHI3L1	0.92741	0.939798	0.935165	0.835144	0.938266	0.93558	0.941352	0.707556
cg10239319	4	6073656		TRUE	LC	-82282	FLJ46481	0.838504	0.771396	0.748881	0.618187	0.843184	0.578343	0.568837	0.47025
cg27361520	2	103038171		NA	LC	2151	IL18RAP	0.94945	0.936585	0.952204	0.848252	0.959347	0.93764	0.943591	0.731171
cg06286401	16	1817748	N_Shore	NA	IC	3962	NME3	0.904169	0.870575	0.896231	0.806197	0.905127	0.887142	0.901477	0.70356
cg09723161	7	2563909	Island	TRUE	IC	-2798	MIR4648	0.539819	0.503945	0.672857	0.568742	0.471916	0.486759	0.60062	0.450817
cg07671291	17	67523109		TRUE	LC	21523	MAP2K6	0.938521	0.894916	0.928771	0.794254	0.944505	0.893662	0.913656	0.675306
cg25178683	17	76976267		TRUE	LC	-206	LGALS3BP	0.424989	0.779416	0.77407	0.697553	0.367091	0.720815	0.702426	0.544019
cg20313873	10	101436820		TRUE	LC	17558	ENTPD7	0.522837	0.370779	0.414835	0.300386	0.447831	0.288993	0.308879	0.132265
cg13335054	3	194030977	N_Shelf	NA	IC	-384	LOC100131551	0.529491	0.337633	0.329161	0.370078	0.509858	0.275705	0.264075	0.260713
cg07114422	1	2183438		NA	LC	23305	SKI	0.161109	0.867028	0.916491	0.720805	0.124015	0.88448	0.914898	0.560565
cg00459116	1	247112228		TRUE	LC	-17502	AHCTF1	0.919889	0.907376	0.877065	0.845116	0.920879	0.894325	0.903094	0.741533
cg20372666	10	71149910		TRUE	LC	19128	TACR2	0.854664	0.870762	0.801194	0.786384	0.847839	0.837874	0.745194	0.600489
cg03333052	10	5683763	Island	NA	IC	24795	ASB13	0.961701	0.954973	0.959494	0.914474	0.959683	0.953881	0.959406	0.809117
cg12279076	6	68595425		NA	LC	3626	LOC648232	0.892943	0.834359	0.856548	0.743007	0.893565	0.812565	0.85719	0.631493
cg26489108	9	975856	N_Shore	NA	ICshore	-1107	DMRT3	0.283688	0.242911	0.265341	0.275492	0.291411	0.28368	0.295054	0.167727
cg11246580	5	71795159		TRUE	LC	8090	ZNF366	0.517777	0.333313	0.340307	0.380614	0.496799	0.306989	0.322462	0.276552
cg04326741	7	1937120	N_Shore	NA	IC	43065	MAD1L1	0.855527	0.889786	0.896719	0.840569	0.854067	0.893836	0.897806	0.687764
cg09913882	17	73612981		NA	IC	-2736	MYO15B	0.915776	0.90113	0.899117	0.755073	0.915805	0.899128	0.90842	0.639051
cg13731311	9	139634272	Island	NA	IC	289	BC064596	0.851649	0.881272	0.879818	0.807331	0.866656	0.87547	0.886017	0.705618
cg11804414	12	122712137	S_Shore	NA	IC	-69	DIABLO	0.201312	0.84178	0.897776	0.840743	0.153408	0.852585	0.908675	0.733514
cg13749063	20	60809561	N_Shelf	NA	LC	2546	AK126744	0.847572	0.838459	0.830557	0.602167	0.842576	0.822788	0.822332	0.430263
cg02326058	8	8993102		TRUE	LC	6059	PPP1R3B	0.714228	0.715927	0.450562	0.565084	0.652067	0.566698	0.378088	0.374987
cg07952905	17	27275352	N_Shore	NA	LC	1937	PHF12	0.618605	0.520158	0.570753	0.502917	0.589311	0.482798	0.505124	0.348721
cg13586051	3	58200471		NA	LC	-73	DNASE1L3	0.692202	0.595839	0.355472	0.581237	0.66098	0.406289	0.245829	0.44644
cg02980249	6	31760762	N_Shelf	NA	IC	2950	VARS	0.913783	0.802668	0.810797	0.788177	0.92529	0.716499	0.746963	0.671971
cg02485642	16	832958	Island	NA	IC	-32	MSLNL	0.963696	0.941079	0.953268	0.813437	0.961552	0.948251	0.953472	0.679035
cg24924577	15	90735148		NA	LC	6997	SEMA4B	0.0791932	0.624025	0.051224	0.66758	0.04968	0.52027	0.0386737	0.429519
cg22867816	4	16081205	N_Shelf	NA	LC	-3464	PROM1	0.942601	0.739361	0.676561	0.581252	0.938888	0.591551	0.487066	0.35421
cg08369079	6	106551623		NA	LC	4887	PRDM1	0.509569	0.741584	0.713563	0.668143	0.343306	0.622784	0.629992	0.476171
cg26800202	1	200956326		NA	LC	18496	KIF21B	0.949261	0.944215	0.946947	0.875825	0.944154	0.93781	0.942039	0.775398
cg18734472	11	67326225		NA	IC	-24840	GSTP1	0.856619	0.864676	0.866753	0.812507	0.859614	0.858866	0.856468	0.688497
cg14849855	1	67807960		TRUE	LC	21945	IL12RB2	0.20225	0.896063	0.896208	0.74699	0.203513	0.894107	0.909677	0.606459
cg14375890	6	13355672		TRUE	LC	5522	AK127555	0.038331	0.789282	0.917424	0.658578	0.0312513	0.863652	0.889832	0.415648
cg18464823	15	34629056	N_Shore	NA	LC	-11	SLC12A6	0.426354	0.645536	0.672256	0.549267	0.300035	0.57875	0.594699	0.380487
cg14879645	22	41048474		NA	IC	-15784	MKL1	0.871622	0.870293	0.872576	0.790329	0.885754	0.870559	0.866998	0.672693
cg13492133	1	183516266		TRUE	LC	43473	NCF2	0.874318	0.249797	0.379169	0.36682	0.900103	0.472869	0.62175	0.543799
cg00128571	6	4254857	Island	NA	IC	118552	AK092451	0.907079	0.880676	0.895215	0.83203	0.90226	0.88874	0.890418	0.726431
cg14656043	10	35419996	S_Shelf	NA	LC	3612	CREM	0.468664	0.658227	0.691965	0.499675	0.460712	0.437304	0.433864	0.275203
cg06263395	10	46195640	Island	NA	IC	-745	DQ577099	0.970808	0.972167	0.968165	0.904633	0.976049	0.973871	0.972909	0.802991
cg07499317	5	179758012		TRUE	LC	22303	GFPT2	0.838485	0.824203	0.82272	0.62484	0.85321	0.823976	0.82037	0.439334
cg16205389	2	239079215		NA	IC	4982	FAM132B	0.919147	0.91225	0.905907	0.77116	0.926147	0.914964	0.909581	0.594297
cg27087650	19	45255796	N_Shore	NA	LC	3819	BCL3	0.465983	0.514814	0.487864	0.481578	0.475768	0.398807	0.388081	0.362725
cg25410746	21	44720919	N_Shore	NA	IC	126083	SIK1	0.937517	0.917123	0.918199	0.834849	0.928799	0.915691	0.911464	0.704447
cg22364200	12	58068745	Island	NA	IC	-18992	OS9	0.920562	0.925046	0.93121	0.80628	0.942279	0.93163	0.927008	0.654365
cg03489020	3	69819855		TRUE	LC	-925	Metazoa_SRP	0.851008	0.8684	0.895085	0.833703	0.868676	0.849259	0.894102	0.701213
cg22114489	7	101398177		NA	IC	-61006	CUX1	0.79029	0.621742	0.656945	0.590786	0.757011	0.516733	0.530504	0.412224
cg20745568	17	40321545		NA	IC	11751	KCNH4	0.983374	0.968554	0.980376	0.92627	0.983992	0.980333	0.983937	0.80964
cg10118784	14	65209977	Island	NA	IC	5201	PLEKHG3	0.969112	0.972313	0.972289	0.918126	0.972369	0.967928	0.973138	0.808859
cg10905180	11	4701824		NA	LC	2117	OR51E2	0.848981	0.721885	0.736972	0.577828	0.805123	0.572124	0.574724	0.389463
cg03324138	1	2250410	S_Shore	NA	IC	33690	LOC100129534	0.283541	0.780894	0.798693	0.768727	0.251036	0.813719	0.788663	0.655421
cg24831879	10	5566908	N_Shore	NA	ICshore	-15	CALML3	0.89805	0.879717	0.902978	0.870776	0.89729	0.890152	0.89353	0.769583
cg08156531	17	42993050	S_Shelf	NA	LC	-130	GFAP	0.87259	0.865188	0.88253	0.75471	0.886364	0.863457	0.873382	0.633228
cg06817772	12	50678007		NA	LC	-654	LIMA1	0.911113	0.775551	0.823291	0.815004	0.884117	0.7213	0.763592	0.692266
cg26472684	6	14763072		TRUE	LC	-482661	JARID2	0.935401	0.934476	0.931772	0.854278	0.934178	0.928109	0.933294	0.730802
cg10797197	20	57444000		NA	IC	15965	GNAS	0.361208	0.30039	0.316794	0.268452	0.432874	0.434529	0.427533	0.371885
cg14880257	2	1913531		NA	IC	13504	MYT1L	0.914739	0.914242	0.911574	0.838583	0.929353	0.898691	0.909344	0.731536
cg00221794	2	20776620		NA	LC	74244	HS1BP3	0.603817	0.839191	0.514267	0.622271	0.67029	0.844351	0.447993	0.418829
cg01811153	13	98852934		TRUE	LC	3512	7SK	0.835289	0.802916	0.773144	0.664748	0.843945	0.78515	0.765757	0.531803
cg25114611	6	35696870	S_Shore	NA	LC	-473	FKBP5	0.40808	0.401478	0.286353	0.359356	0.384857	0.334231	0.233717	0.251294
cg09323570	18	74154105	Island	NA	HC	53041	ZNF516	0.925719	0.90914	0.913559	0.87142	0.92526	0.906821	0.919476	0.760098
cg05245170	2	558220	Island	NA	HC	117938	TMEM18	0.838712	0.819528	0.806347	0.782834	0.75943	0.713829	0.714727	0.649299
cg08851782	3	12858269	S_Shore	NA	IC	20099	CAND2	0.918084	0.900638	0.882951	0.80704	0.920965	0.883433	0.891526	0.697995
cg18256205	5	180648409	N_Shore	NA	ICshore	642	TRNA_Lys	0.505587	0.753005	0.739919	0.789627	0.359264	0.643453	0.650645	0.58431
cg04753163	6	42249488		TRUE	LC	-11902	TRERF1	0.201073	0.067501	0.0519626	0.258112	0.0996791	0.0504453	0.0594864	0.129966
cg08991210	12	133010785	Island	NA	IC	-56371	FBRSL1	0.845853	0.88159	0.895028	0.811725	0.867242	0.87919	0.903731	0.696513
cg27143326	3	58227354	S_Shelf	NA	LC	4096	ABHD6	0.947864	0.913472	0.932427	0.819045	0.951404	0.908048	0.931507	0.699611
cg23983671	18	76755310	Island	NA	HC	2257	SALL3	0.980389	0.969389	0.978542	0.911929	0.98254	0.971654	0.981322	0.793272
cg08162124	13	113428094	N_Shore	NA	IC	-11354	ATP11A	0.942334	0.911411	0.954382	0.905817	0.904827	0.946975	0.958696	0.738853
cg03443331	2	97302668	N_Shore	NA	IC	297	KANSL3	0.880944	0.806404	0.920192	0.737272	0.848168	0.75036	0.89585	0.604812
cg06459070	15	83331441		NA	LC	-14	AP3B2	0.909655	0.86985	0.897121	0.851906	0.907883	0.86243	0.874702	0.716291
cg04878826	1	117398001		TRUE	LC	-54687	PTGFRN	0.92384	0.72259	0.584243	0.649175	0.923917	0.614263	0.469972	0.505045
cg19156552	3	79416702		TRUE	LC	-348093	ROBO1	0.932534	0.898453	0.908351	0.852901	0.933258	0.887684	0.898871	0.745543
cg06570432	4	7301176		NA	LC	-11000	MIR4798	0.403678	0.330791	0.385217	0.393391	0.286144	0.264518	0.269303	0.215089
cg03957124	6	37016869	S_Shelf	NA	LC	27552	FGD2	0.221704	0.73703	0.666985	0.417249	0.233694	0.688877	0.614437	0.234489
cg13136655	6	149806131		NA	LC	17	ZC3H12D	0.0846057	0.392727	0.210133	0.458826	0.0635473	0.246844	0.105401	0.294908
cg15460899	1	205039083	Island	NA	IC	11351	CNTN2	0.981029	0.9798	0.984717	0.938772	0.980219	0.977795	0.982524	0.814308
cg25663304	5	176172918	S_Shelf	NA	IC	-64641	UNC5A	0.225462	0.415908	0.415013	0.382155	0.18206	0.348442	0.341845	0.262737
cg07027457	16	89025522		NA	IC	-17305	CBFA2T3	0.940815	0.887105	0.881531	0.866842	0.939204	0.84169	0.804479	0.716797
cg25028766	6	158499155		NA	IC	7996	SYNJ2	0.929775	0.925002	0.926808	0.838722	0.936965	0.925947	0.929669	0.727652
cg01791634	17	76130139	S_Shore	NA	IC	-335	TMC8	0.25418	0.862785	0.895027	0.855574	0.224787	0.839949	0.877709	0.744443
cg14852267	1	28564498	S_Shore	NA	LC	1897	ATPIF1	0.934711	0.935095	0.930672	0.84792	0.941882	0.923715	0.912958	0.745653
cg09430158	15	68667977		TRUE	LC	56515	ITGA11	0.586319	0.831496	0.824318	0.694271	0.5955	0.816236	0.794389	0.564515
cg11530213	8	42037966		NA	IC	12763	PLAT	0.615256	0.831114	0.800514	0.729583	0.693781	0.773941	0.774011	0.530477
cg08840018	19	419048	Island	NA	IC	-9878	C2CD4C	0.928359	0.932966	0.93131	0.853289	0.93875	0.934451	0.934401	0.743914
cg09868359	21	43230669	Island	NA	IC	-43420	RIPK4	0.978833	0.975928	0.978333	0.920577	0.984305	0.974287	0.977437	0.803996
cg03634833	7	965534	N_Shore	NA	IC	1318	ADAP1	0.796304	0.560733	0.279751	0.472265	0.728524	0.375608	0.160468	0.272631
cg04956949	7	73119262	S_Shore	TRUE	LC	-6384	MIR4284	0.860191	0.697312	0.686163	0.584172	0.855907	0.659516	0.641231	0.443937
cg16828491	4	8230829		TRUE	LC	-48	SH3TC1	0.0792893	0.800973	0.845698	0.690441	0.0829886	0.795272	0.806828	0.559861
cg17654970	2	163027484		TRUE	LC	-18570	GCG	0.420918	0.394924	0.391758	0.251597	0.399465	0.359133	0.335053	0.14813
cg19003803	8	143416716		NA	IC	19408	TSNARE1	0.909597	0.943728	0.918865	0.865188	0.916429	0.92457	0.915612	0.763154
cg02819010	22	20127236	N_Shelf	NA	IC	236	ZDHHC8	0.917745	0.892767	0.887518	0.834736	0.914447	0.894076	0.890905	0.72041
cg20458044	17	57904327		TRUE	LC	-14299	MIR21	0.568386	0.872327	0.865869	0.777265	0.559679	0.800454	0.797654	0.658531
cg20033070	14	24685656	S_Shelf	NA	LC	-380	MDP1	0.883088	0.855022	0.87616	0.762567	0.896665	0.858045	0.876621	0.632975
cg01185345	13	99218287		TRUE	LC	11109	STK24	0.612997	0.762632	0.790648	0.637573	0.555181	0.742927	0.745488	0.508012
cg16711866	1	36935656		NA	LC	-5616	MRPS15	0.960661	0.950257	0.955305	0.815771	0.968355	0.953691	0.949031	0.634148
cg19097880	11	128160637		TRUE	LC	231568	ETS1	0.047067	0.790313	0.868519	0.558857	0.0403166	0.807849	0.855178	0.309734
cg06972565	6	47272740	N_Shelf	NA	LC	4940	TNFRSF21	0.931401	0.909783	0.917368	0.819912	0.936418	0.911338	0.921128	0.680804
cg20068274	8	142252688		NA	LC	11537	SLC45A4	0.930673	0.907693	0.925258	0.740691	0.931783	0.910483	0.91403	0.537683
cg14377059	1	59183881		TRUE	LC	-18134	MYSM1	0.543041	0.830225	0.85104	0.73954	0.556589	0.742734	0.736258	0.567639
cg18043514	5	158531132	N_Shore	NA	ICshore	3443	AK123543	0.707649	0.456906	0.495676	0.449907	0.821978	0.614364	0.601899	0.5758
cg11507532	5	178007671	S_Shelf	NA	LC	9885	COL23A1	0.966901	0.960311	0.961571	0.92073	0.9647	0.960101	0.958739	0.817301
cg12743419	10	33464523		TRUE	LC	113006	Metazoa_SRP	0.876605	0.8743	0.891393	0.802152	0.891603	0.864661	0.872949	0.689378
cg08045906	6	32120625	N_Shore	TRUE	ICshore	235	PRRT1	0.866983	0.735764	0.836181	0.719754	0.913012	0.869436	0.88316	0.878585
cg08449144	11	1857919		NA	IC	1593	SYT8	0.885206	0.847946	0.826526	0.703687	0.872641	0.838928	0.80842	0.562988
cg15016701	12	63211683		TRUE	LC	116982	PPM1H	0.215741	0.578747	0.607033	0.319943	0.185606	0.374506	0.369746	0.139574
cg10742225	17	39662980		NA	LC	-1115	KRT13	0.840721	0.815561	0.828177	0.75206	0.843483	0.776959	0.830274	0.646251
cg09866743	3	35706038		NA	IC	-15077	ARPP21	0.157233	0.355805	0.286301	0.45602	0.155481	0.150504	0.114056	0.209018
cg05708512	5	31731391		TRUE	LC	-67604	PDZD2	0.527893	0.784996	0.779865	0.651668	0.553117	0.733703	0.765466	0.53641
cg10553103	5	140619567	N_Shore	NA	LC	-121	PCDHB19P	0.39965	0.433421	0.421335	0.366157	0.297926	0.283066	0.274487	0.215581
cg05508296	5	1016460		NA	LC	7293	NKD2	0.947609	0.938866	0.932896	0.899283	0.946275	0.924035	0.934791	0.790876
cg07338715	2	109649281	S_Shore	NA	LC	-43453	EDAR	0.658405	0.751736	0.811092	0.698015	0.581603	0.638873	0.726156	0.571523
cg17100200	1	42618313		NA	LC	-778	GUCA2B	0.938988	0.902982	0.910649	0.812692	0.941241	0.905163	0.902696	0.669404
cg25940827	1	22182100		NA	IC	-24894	HSPG2	0.973456	0.968081	0.97281	0.90929	0.9758	0.963082	0.975538	0.807154
cg05891899	11	1326879	N_Shelf	NA	IC	-2906	TOLLIP	0.932464	0.901882	0.913088	0.791982	0.934121	0.910793	0.915368	0.665355
cg23964820	8	32076032		TRUE	LC	-26363	5S_rRNA	0.727474	0.72094	0.709383	0.559882	0.653718	0.617885	0.658849	0.381856
cg03165356	2	216882347	S_Shelf	NA	LC	-4001	MREG	0.471075	0.652531	0.539979	0.695541	0.538445	0.486846	0.369391	0.575098
cg01180628	3	5023394	N_Shore	NA	LC	-1748	LOC100507582	0.902324	0.54866	0.627347	0.502557	0.911366	0.491276	0.567637	0.318565
cg07043952	15	92459554	Island	NA	HC	61990	SLCO3A1	0.916896	0.913522	0.905833	0.834544	0.921112	0.909351	0.9049	0.727737
cg12268344	16	11374723		NA	LC	469	PRM1	0.937231	0.926289	0.921666	0.815777	0.942319	0.917469	0.932859	0.692791
cg07145038	5	55374514		TRUE	LC	38264	ANKRD55	0.939351	0.908606	0.932107	0.846333	0.943233	0.92234	0.935673	0.707087
cg25936358	13	114301996	N_Shore	NA	ICshore	10517	ATP4B	0.943288	0.920466	0.921622	0.657777	0.947902	0.902502	0.916483	0.426565
cg12590902	1	44771985		NA	LC	46612	ERI3	0.0685572	0.536211	0.491774	0.53532	0.0620322	0.470341	0.416622	0.417237
cg11261958	3	118958539	N_Shore	NA	LC	946	B4GALT4	0.261246	0.237926	0.358415	0.29145	0.232059	0.0894554	0.208768	0.118281
cg27519828	16	85394177	Island	NA	IC	-57175	LOC727710	0.255109	0.621457	0.609626	0.584241	0.207739	0.552116	0.506811	0.468178
cg14517454	1	26671918	N_Shore	NA	LC	-6950	AIM1L	0.957808	0.950593	0.94554	0.83531	0.952664	0.934123	0.937622	0.702259
cg16448636	7	21209509		NA	IC	-258179	SP4	0.21309	0.2215	0.231388	0.216948	0.27421	0.333994	0.339242	0.325003
cg15677985	2	160031778		TRUE	LC	-23707	TANC1	0.914657	0.912082	0.912515	0.779632	0.920849	0.914171	0.908383	0.649871
cg08620426	16	29607030	S_Shore	NA	HC	-321	LOC440354	0.0863739	0.688327	0.742297	0.536071	0.0644633	0.569119	0.60259	0.343388
cg13149833	2	31455443	N_Shore	NA	LC	1281	CAPN14	0.844042	0.177627	0.150172	0.417824	0.848728	0.147106	0.13803	0.567357
cg21382611	10	135029461	Island	NA	IC	-14316	UTF1	0.955191	0.954844	0.955868	0.93197	0.959683	0.952891	0.953691	0.82701
cg08261525	13	44239135		TRUE	LC	-35522	ENOX1	0.539918	0.462134	0.434342	0.317564	0.491993	0.370344	0.313083	0.214253
cg05945608	6	42739639		TRUE	LC	-10150	KIAA0240	0.202849	0.652816	0.610482	0.570582	0.176306	0.637066	0.514556	0.389406
cg21107581	19	49258805	S_Shelf	NA	IC	-10	FGF21	0.816151	0.864352	0.86925	0.795689	0.816783	0.854721	0.874191	0.675181
cg14823389	7	101398152		NA	IC	-61031	CUX1	0.861528	0.694297	0.742029	0.675902	0.832931	0.581902	0.581354	0.506761
cg06947286	5	131596602	S_Shelf	NA	LC	3252	PDLIM4	0.748741	0.4098	0.225815	0.503052	0.692602	0.301087	0.152816	0.323663
cg07782285	19	13085442		NA	LC	5119	DAND5	0.231407	0.500776	0.493379	0.492008	0.230038	0.43999	0.426283	0.38108
cg14409083	12	13349724		NA	IC	123	EMP1	0.242345	0.296392	0.253185	0.248614	0.207626	0.218134	0.172967	0.134692
cg02748582	3	126835162		TRUE	LC	-76811	C3orf56	0.92612	0.918856	0.922004	0.851379	0.929885	0.905372	0.919749	0.729034
cg07788865	10	30101042		TRUE	LC	-75178	SVIL	0.25866	0.325028	0.27606	0.344634	0.231836	0.197678	0.147376	0.204291
cg01359236	8	11763828	S_Shelf	NA	IC	-29551	TRNA_Pseudo	0.842817	0.846707	0.854852	0.6901	0.871746	0.864432	0.871217	0.517154
cg25145687	11	1606664		NA	LC	-151	KRTAP5-1	0.5535	0.34756	0.341312	0.244697	0.455245	0.272655	0.227952	0.131102
cg08306076	6	2974079	S_Shelf	NA	LC	-1680	SERPINB6	0.703852	0.483761	0.616843	0.460863	0.730556	0.415665	0.573202	0.271819
cg23158877	11	86012876		NA	LC	-376	C11orf73	0.518128	0.491568	0.479752	0.393531	0.462738	0.454398	0.444991	0.263599
cg18372930	5	137939469		TRUE	LC	-28151	HSPA9	0.154593	0.666048	0.655213	0.587706	0.143531	0.5979	0.61809	0.435964
cg20792436	17	79972570		NA	IC	8203	STRA13	0.963446	0.963875	0.956207	0.878285	0.968297	0.956048	0.967957	0.704505
cg00563107	4	141173528	N_Shore	TRUE	LC	-4911	SCOC	0.670877	0.658562	0.61447	0.589171	0.669518	0.577033	0.556012	0.417773
cg08426200	15	78802280	S_Shore	NA	LC	2375	AGPHD1	0.297349	0.417037	0.434904	0.373865	0.245344	0.324551	0.330732	0.256862
cg05091135	13	51103373		TRUE	LC	114149	BCMS	0.435545	0.785744	0.827768	0.739888	0.420845	0.717879	0.836503	0.576239
cg24931355	17	17696392	N_Shore	TRUE	IC	10947	RAI1	0.061549	0.371064	0.36963	0.244669	0.068623	0.322136	0.291351	0.129826
cg02188818	4	141676849	N_Shore	NA	HC	622	TBC1D9	0.503086	0.463406	0.436369	0.365456	0.554173	0.525719	0.539969	0.474492
cg00090452	12	111253413		TRUE	LC	-31397	CCDC63	0.880079	0.869898	0.846164	0.714531	0.896218	0.842538	0.859782	0.575318
cg15765129	19	50376454	Island	NA	IC	4124	AKT1S1	0.965348	0.955997	0.956871	0.904573	0.963037	0.950728	0.959174	0.743791
cg05937055	1	181128764		NA	LC	-14855	BC039493	0.101913	0.657208	0.583014	0.590574	0.0970669	0.474744	0.416224	0.42105
cg26077005	6	27236793		NA	LC	-4945	TRNA_Ile	0.706208	0.66875	0.680564	0.652147	0.60325	0.563873	0.627154	0.501297
cg24290756	2	242811552	N_Shelf	NA	IC	-333	CXXC11	0.901842	0.89197	0.897249	0.798471	0.90588	0.898042	0.892416	0.680246
cg23707540	10	126836038	N_Shelf	TRUE	LC	11247	CTBP2	0.548864	0.435645	0.07005	0.528735	0.49181	0.291965	0.0621143	0.349754
cg03480935	15	67417860		NA	LC	-193	SMAD3	0.907336	0.895706	0.896069	0.739058	0.905895	0.885995	0.885075	0.587856
cg05615856	6	31171517		TRUE	LC	5981	HCG27	0.260275	0.178741	0.210648	0.237978	0.113906	0.0913092	0.0870122	0.0682812
cg26886066	13	113677034	Island	TRUE	IC	21007	MCF2L	0.919692	0.905616	0.90359	0.847879	0.924855	0.91419	0.909701	0.739325
cg18117847	7	50443901		NA	LC	71084	FIGNL1	0.872882	0.891403	0.915397	0.749054	0.853772	0.896972	0.906361	0.580573
cg16664472	1	26644822		NA	LC	-66	UBXN11	0.063042	0.24073	0.255885	0.27027	0.0406316	0.197511	0.174709	0.137482
cg04276536	16	57567813	N_Shelf	TRUE	LC	2664	CCDC102A	0.496397	0.718178	0.718702	0.46435	0.418172	0.597029	0.567085	0.311838
cg01391548	10	97068696		TRUE	LC	-17915	PDLIM1	0.80276	0.777495	0.69561	0.578659	0.804629	0.735304	0.694843	0.392788
cg24837149	1	1333778	N_Shore	NA	HC	-56	CCNL2	0.649761	0.112581	0.277715	0.170885	0.710158	0.0844521	0.303459	0.289752
cg08282819	16	27437900		TRUE	LC	-678	IL21R	0.468208	0.539228	0.311135	0.585944	0.331679	0.281296	0.135251	0.321928
cg14239983	11	121337384		TRUE	LC	-13662	AK091275	0.587494	0.741012	0.754392	0.723972	0.559677	0.694444	0.714476	0.614757
cg16780771	16	81643766		TRUE	IC	-145	CMIP	0.901445	0.902647	0.887844	0.753215	0.904422	0.890186	0.897019	0.628069
cg14210119	2	182319707	N_Shelf	NA	LC	-1911	ITGA4	0.301285	0.206826	0.820957	0.358817	0.343434	0.272701	0.83416	0.569744
cg21920303	1	160617356		NA	LC	-275	SLAMF1	0.397779	0.685516	0.697513	0.722441	0.372644	0.641668	0.660873	0.61911
cg04392284	10	135021053	S_Shore	NA	IC	10492	KNDC1	0.890326	0.869719	0.873984	0.744131	0.893697	0.865165	0.876654	0.587204
cg11724366	19	681815	S_Shore	NA	ICshore	1101	FSTL3	0.592303	0.342868	0.360124	0.404318	0.463901	0.252967	0.258464	0.274846
cg08817867	17	19656554		TRUE	LC	-4808	ALDH3A1	0.902187	0.602513	0.372774	0.640103	0.84919	0.245472	0.127946	0.394386
cg18115658	5	138720490		NA	LC	-1451	SLC23A1	0.807984	0.729748	0.83788	0.668773	0.797236	0.718732	0.778889	0.524818
cg09000832	13	50703589	N_Shore	NA	HC	-3912	DLEU2	0.157052	0.123893	0.139743	0.173482	0.234726	0.155454	0.205369	0.300209
cg08973382	2	74728623	N_Shore	NA	LC	-1120	LOC151534	0.432507	0.630625	0.664305	0.531422	0.428835	0.608358	0.655319	0.407093
cg12910851	2	102615524		NA	LC	66	IL1R2	0.780121	0.895644	0.927501	0.68346	0.747402	0.891182	0.895514	0.458839
cg27320518	10	81678829		NA	LC	-1104	MBL1P	0.504986	0.835715	0.838577	0.747156	0.465726	0.710513	0.731717	0.592095
cg12982090	3	42733453		NA	LC	6443	KBTBD5	0.908798	0.897349	0.899879	0.812001	0.894368	0.879444	0.874597	0.684696
cg04260891	7	75514575		NA	LC	6259	RHBDD2	0.940421	0.927925	0.928863	0.792961	0.940568	0.928088	0.939652	0.685142
cg00834923	16	85393998	N_Shore	NA	IC	-56996	LOC727710	0.534535	0.840954	0.838143	0.82231	0.434768	0.757807	0.728012	0.700363
cg01798157	1	203276595	S_Shore	NA	IC	1932	BTG2	0.0475029	0.852627	0.81047	0.789116	0.048079	0.778105	0.722662	0.628769
cg20547777	8	119086580		TRUE	IC	13918	AK025288	0.559866	0.338547	0.350759	0.325023	0.655372	0.500383	0.5173	0.484597
cg18963800	10	38644991	N_Shore	NA	HC	-316	HSD17B7P2	0.229677	0.152727	0.197732	0.227268	0.119447	0.0991966	0.096028	0.0804445
cg01076459	17	2908230		TRUE	IC	58671	OR1D5	0.91973	0.87759	0.858936	0.762362	0.918607	0.789892	0.780593	0.619764
cg13463176	9	131106442	S_Shelf	NA	LC	3604	SLC27A4	0.926357	0.903456	0.917628	0.803817	0.928425	0.918411	0.920942	0.686108
cg03238899	4	174166943		TRUE	LC	-46315	GALNT7	0.902187	0.892116	0.898015	0.835473	0.908986	0.893655	0.903819	0.719156
cg23217386	11	5653254		NA	LC	-230	TRIM34	0.95268	0.919563	0.440481	0.771111	0.956157	0.939273	0.407608	0.595899
cg14917706	8	27751531		TRUE	LC	-7898	MIR4287	0.923941	0.908673	0.897161	0.698252	0.91168	0.889243	0.890588	0.478703
cg05151461	22	35947764	Island	NA	HC	4944	RASD2	0.973368	0.968577	0.972412	0.898923	0.971004	0.968454	0.971071	0.780764
cg24814257	19	42212501		NA	LC	-28	CEACAM5	0.455872	0.451549	0.443233	0.436861	0.429728	0.432276	0.409317	0.33616
cg02656871	16	88442535	Island	NA	IC	-51343	ZNF469	0.96091	0.963153	0.951966	0.928114	0.966105	0.956407	0.965175	0.816858
cg14020326	14	105821532	Island	NA	IC	-39618	BRF1	0.961964	0.969535	0.969906	0.916557	0.965695	0.963115	0.960527	0.812159
cg02807984	11	722258	S_Shore	NA	ICshore	333	EPS8L2	0.298627	0.174694	0.182691	0.216976	0.161342	0.116058	0.116791	0.108953
cg17907520	15	31680189	N_Shelf	NA	LC	-4856	AK093758	0.31126	0.73622	0.67177	0.581459	0.264379	0.682654	0.634508	0.45631
cg24044957	11	69931461	N_Shelf	TRUE	LC	-54	ANO1	0.856624	0.876563	0.844604	0.746895	0.860142	0.850568	0.83741	0.618595
cg02293775	10	126425471		TRUE	LC	7459	FAM53B	0.690887	0.658596	0.644091	0.544331	0.606987	0.623397	0.630663	0.41569
cg19136673	6	32813337	S_Shore	NA	LC	-625	PSMB8	0.103272	0.495882	0.412526	0.581626	0.0898841	0.349774	0.301476	0.443576
cg21330313	7	44259047	N_Shore	NA	IC	10899	CAMK2B	0.959062	0.944619	0.962137	0.894267	0.965591	0.958847	0.958092	0.783292
cg09678939	6	149806081		NA	LC	67	ZC3H12D	0.11423	0.636315	0.38124	0.638177	0.0840477	0.42494	0.170028	0.443043
cg09974780	5	61601128	N_Shore	NA	LC	-860	KIF2A	0.605436	0.807027	0.823029	0.756855	0.538727	0.784907	0.813493	0.620277
cg16336586	8	98797945		TRUE	LC	10137	LAPTM4B	0.92445	0.924109	0.910732	0.733279	0.940118	0.915185	0.898761	0.512731
cg13912887	9	140328737	N_Shore	NA	IC	7164	ENTPD8	0.973541	0.961923	0.971009	0.928182	0.977699	0.962526	0.969397	0.821332
cg13870275	4	170914373		NA	LC	-924	MFAP3L	0.934225	0.907595	0.875852	0.839138	0.928648	0.907109	0.851156	0.714933
cg20934105	14	93118717		NA	LC	791	RIN3	0.447795	0.132737	0.0613215	0.184151	0.157917	0.0641558	0.0276847	0.0739553
cg11468085	11	67435577	S_Shelf	NA	LC	6525	ALDH3B2	0.124478	0.481546	0.511942	0.522719	0.110777	0.436466	0.426031	0.416821
cg11932158	3	155422129		TRUE	LC	-132	PLCH1	0.912493	0.882809	0.862472	0.81367	0.917252	0.761318	0.669241	0.704091
cg15287806	10	237794		TRUE	LC	11861	ZMYND11	0.932274	0.453537	0.720629	0.604035	0.939922	0.515783	0.757869	0.79568
cg12348511	11	3187678	S_Shore	NA	LC	291	OSBPL5	0.696634	0.858977	0.854817	0.712257	0.718937	0.857349	0.851841	0.584652
cg15444472	18	54792610	S_Shelf	NA	LC	-21682	BOD1P	0.917358	0.898755	0.90321	0.803579	0.921945	0.891847	0.893402	0.676108
cg17218026	1	154582156	S_Shore	NA	IC	-1432	ADAR	0.0499512	0.444609	0.686894	0.641208	0.0470978	0.332735	0.536022	0.413666
cg24351658	1	42126724	N_Shore	NA	LC	-75735	HIVEP3	0.118788	0.601373	0.611016	0.481064	0.109168	0.565045	0.559189	0.379673
cg21188610	9	132786258		TRUE	LC	19215	FNBP1	0.515119	0.833012	0.853619	0.664119	0.442712	0.855154	0.849466	0.518487
cg20133890	6	31680144		NA	LC	1698	LY6G6E	0.872134	0.764973	0.784915	0.791412	0.858026	0.713914	0.705593	0.649233
cg19744173	2	112913178	N_Shelf	TRUE	LC	17217	FBLN7	0.329738	0.620605	0.566506	0.586741	0.285772	0.379876	0.328705	0.429829
cg25583651	6	29570040		NA	LC	14358	OR2H2	0.71499	0.516497	0.510005	0.456142	0.657172	0.352264	0.347533	0.312821
cg25095697	1	148930070		NA	IC	-334	LOC645166	0.95728	0.952025	0.95064	0.829236	0.939569	0.930512	0.937521	0.70323
cg21265917	7	144100802		NA	IC	6518	NOBOX	0.917662	0.917145	0.908747	0.851679	0.922779	0.9097	0.91661	0.73579
cg12438430	10	1507896	S_Shore	NA	IC	-60928	ADARB2-AS1	0.829633	0.789981	0.798711	0.72496	0.848648	0.806584	0.800519	0.601671
cg02078710	14	59066094		TRUE	IC	-34691	DACT1	0.103285	0.820611	0.795838	0.686719	0.0964136	0.83303	0.793877	0.561932
cg06163738	7	1718517		NA	IC	15444	LOC401296	0.948302	0.933786	0.941475	0.889971	0.946273	0.93991	0.947221	0.787915
cg02747950	15	63526883		TRUE	LC	-42865	APH1B	0.819015	0.832308	0.821745	0.769376	0.810746	0.77021	0.745506	0.644588
cg13956700	17	27452013		TRUE	LC	-3272	MYO18A	0.905567	0.872907	0.88544	0.669606	0.900243	0.886456	0.893061	0.510206
cg14999189	17	2908369		NA	IC	58532	OR1D5	0.904991	0.819371	0.791949	0.712605	0.905215	0.741322	0.709622	0.565524
cg25095518	2	98329337		NA	LC	-693	ZAP70	0.211189	0.815183	0.814078	0.712365	0.0852245	0.747982	0.722193	0.571516
cg10802680	12	122712075	S_Shore	NA	IC	-7	DIABLO	0.25265	0.808466	0.840231	0.751422	0.226776	0.81863	0.822781	0.618587
cg10723746	19	2332499	N_Shore	NA	LC	3871	SPPL2B	0.413477	0.584258	0.682773	0.679954	0.307964	0.475384	0.507588	0.551834
cg04829760	7	156403885	S_Shelf	NA	LC	29372	BC070228	0.931508	0.873443	0.860133	0.792292	0.9376	0.865106	0.858354	0.655263
cg14145632	8	86112946		TRUE	LC	13037	E2F5	0.680543	0.785035	0.291885	0.756758	0.704025	0.790989	0.289221	0.614356
cg14461291	3	194320017		NA	IC	10219	BC061632	0.944686	0.945989	0.949105	0.884584	0.95747	0.934702	0.946593	0.780369
cg06863310	16	79034883		TRUE	LC	599739	MAF	0.941095	0.919998	0.93244	0.890556	0.953218	0.926554	0.931347	0.78611
cg09476073	11	2315339		NA	IC	7804	C11orf21	0.313307	0.0798371	0.0708595	0.119257	0.346182	0.147505	0.0942346	0.225243
cg08137716	17	46871905		NA	LC	-219	TTLL6	0.798263	0.855713	0.872888	0.810379	0.767697	0.855556	0.863423	0.678007
cg09221159	10	90031426		TRUE	LC	273853	RNLS	0.0519861	0.788424	0.516693	0.701509	0.0518138	0.764257	0.501437	0.533291
cg21229337	6	36931543	S_Shore	TRUE	LC	2317	PI16	0.313958	0.52644	0.596114	0.567839	0.276838	0.447495	0.507968	0.448286
cg09491068	4	41478990		TRUE	LC	-61200	LIMCH1	0.885543	0.849449	0.86932	0.760871	0.888132	0.834592	0.854222	0.65747
cg04071430	3	72900733	S_Shelf	NA	LC	-3135	SHQ1	0.469985	0.387667	0.583128	0.358817	0.434426	0.229656	0.478863	0.18043
cg19979108	5	171870875		TRUE	IC	10652	SH3PXD2B	0.822369	0.916357	0.924352	0.777428	0.85212	0.901296	0.905057	0.633843
cg05187003	21	34641507	S_Shelf	NA	LC	1275	IL10RB	0.855572	0.757663	0.791643	0.730181	0.843358	0.704372	0.768084	0.623699
cg15561501	19	30160603	S_Shelf	NA	LC	-4143	PLEKHF1	0.86741	0.921278	0.904434	0.772185	0.848435	0.906302	0.905112	0.637816
cg25461290	8	142276422		NA	IC	-12197	SLC45A4	0.619497	0.356083	0.391043	0.526758	0.509609	0.280415	0.296791	0.363071
cg05506480	3	133615880	S_Shore	NA	LC	-1189	RAB6B	0.418959	0.169451	0.238549	0.365371	0.368439	0.155599	0.232607	0.252234
cg15431659	3	194901357		TRUE	IC	4170	XXYLT1	0.913017	0.112691	0.180847	0.221889	0.936365	0.170082	0.286751	0.364351
cg21614638	4	100737821		NA	LC	-159	DAPP1	0.0312534	0.029686	0.0341934	0.307435	0.0325397	0.0302358	0.0310329	0.15002
cg06393879	2	1895643	N_Shore	NA	HC	31392	MYT1L	0.902288	0.87941	0.872681	0.819978	0.90316	0.867737	0.873733	0.709082
cg07506081	17	77952290	Island	NA	HC	-27634	TBC1D16	0.945433	0.933679	0.938095	0.772373	0.945224	0.930402	0.941296	0.59058
cg01948202	3	122400474	S_Shore	NA	HC	803	PARP14	0.505564	0.420759	0.402611	0.380285	0.420186	0.300918	0.270571	0.240427
cg01143454	20	2795601		TRUE	LC	-12	TMEM239	0.600546	0.576063	0.622055	0.495442	0.621675	0.492667	0.488639	0.315022
cg13400493	7	44826786		NA	LC	-9454	PPIA	0.803745	0.91183	0.906304	0.803841	0.853877	0.905012	0.905489	0.689354
cg20609715	1	8658581		TRUE	IC	-72737	RERE	0.829153	0.898543	0.902087	0.801429	0.837928	0.892116	0.896311	0.676752
cg08066376	11	59577361	N_Shore	NA	ICshore	984	MRPL16	0.894026	0.821519	0.842746	0.785571	0.871655	0.71761	0.719186	0.639171
cg13606889	11	121335457		TRUE	IC	-11735	AK091275	0.503022	0.635683	0.504257	0.643685	0.469868	0.549088	0.388787	0.49144
cg25911123	17	55931447	S_Shelf	NA	IC	-4014	MRPS23	0.917487	0.888704	0.894348	0.815834	0.915756	0.888662	0.882622	0.71314
cg04134748	1	3052175		NA	IC	7637	MIR4251	0.77498	0.802981	0.846277	0.522336	0.708547	0.602711	0.663335	0.285023
cg26721627	11	1319713	S_Shelf	NA	IC	4260	TOLLIP	0.919904	0.88429	0.906531	0.822167	0.927427	0.886989	0.897989	0.713782
cg03393602	18	19285336	S_Shore	NA	LC	419	MIB1	0.732561	0.637985	0.629356	0.650357	0.686537	0.594469	0.572063	0.484728
cg21125503	12	125414015	S_Shore	NA	LC	-1554	TRNA_Phe	0.684372	0.656276	0.640838	0.668597	0.631566	0.602179	0.601742	0.547743
cg05514136	6	52268951	S_Shore	NA	LC	940	PAQR8	0.907968	0.895572	0.902631	0.773206	0.913178	0.901578	0.909297	0.640729
cg03643904	10	126063738		TRUE	LC	43807	OAT	0.910254	0.902654	0.920865	0.759392	0.917108	0.918766	0.924916	0.635706
cg14326305	9	107573154		TRUE	IC	33449	ABCA1	0.938246	0.923691	0.938957	0.831536	0.941094	0.93387	0.924275	0.725623
cg25630514	10	8103415	S_Shelf	NA	LC	6749	GATA3	0.0445207	0.812446	0.815984	0.75864	0.0434989	0.803394	0.770673	0.637606
cg09197783	11	57176720		NA	LC	-498	BC064137	0.79242	0.767616	0.825247	0.844093	0.732279	0.756395	0.786541	0.736917
cg12460254	1	21629726		TRUE	LC	9944	LOC100506801	0.48934	0.700509	0.68166	0.490457	0.477329	0.688044	0.678081	0.364776
cg15639776	4	965630	N_Shore	TRUE	LC	1714	DGKQ	0.885448	0.848573	0.858896	0.733602	0.879743	0.846055	0.862231	0.604552
cg05528931	3	16539054		TRUE	LC	-14682	RFTN1	0.950454	0.94677	0.947845	0.892243	0.952778	0.944979	0.94622	0.77964
cg07447845	17	81032781	Island	NA	IC	-4785	METRNL	0.974678	0.96756	0.968088	0.90116	0.974946	0.967726	0.969282	0.745966
cg22830638	2	73209573		NA	LC	-1210	SFXN5	0.921983	0.915305	0.915393	0.79048	0.92231	0.922624	0.918365	0.664583
cg12460307	17	77773554	Island	NA	ICshore	-2639	CBX8	0.348462	0.293366	0.270439	0.253895	0.25805	0.245919	0.236376	0.145598
cg01492170	16	27781295		NA	IC	-6891	KIAA0556	0.909476	0.868367	0.894745	0.760106	0.900693	0.865016	0.879706	0.643206
cg09234252	10	8373659		NA	IC	-63391	BC031880	0.0640978	0.910921	0.883255	0.862002	0.0652556	0.82782	0.826697	0.724198
cg07191524	16	1077624	Island	NA	HC	-45131	SSTR5	0.879279	0.854281	0.836585	0.796569	0.894934	0.846467	0.851531	0.687062
cg11327857	4	123747558	N_Shore	NA	HC	-304	FGF2	0.371014	0.222828	0.269469	0.268469	0.410547	0.295442	0.355034	0.369728
cg06271561	15	85359854	N_Shore	NA	IC	-56	ALPK3	0.882732	0.897543	0.88666	0.704355	0.901035	0.897203	0.878673	0.540948
cg24296397	3	49692537	S_Shelf	NA	LC	-18897	APEH	0.83976	0.877823	0.876659	0.78627	0.702975	0.841389	0.786175	0.657671
cg20331542	7	879876		NA	IC	-3101	SUN1	0.935571	0.925679	0.932587	0.877796	0.945917	0.908734	0.940518	0.774749
cg05575639	8	61593696	S_Shore	NA	LC	2373	CHD7	0.370805	0.116804	0.504903	0.384075	0.532074	0.195793	0.720325	0.677734
cg01436315	16	28909725	N_Shelf	NA	IC	9618	ATP2A1	0.921212	0.893498	0.877402	0.771722	0.921201	0.899044	0.885898	0.638489
cg27573017	17	48258708		NA	LC	-169	BC033456	0.911498	0.813236	0.840603	0.790275	0.917038	0.824724	0.8361	0.678041
cg03606098	1	1690840	N_Shore	NA	LC	-759	NADK	0.925739	0.884983	0.915141	0.796906	0.929214	0.890826	0.903371	0.684754
cg01480054	16	12662474	Island	NA	IC	-151703	MIR4718	0.971223	0.972257	0.964066	0.915692	0.972295	0.965778	0.96932	0.7991
cg10254970	14	90168492	S_Shore	TRUE	HC	80231	7SK	0.648148	0.830916	0.824101	0.756097	0.600232	0.824702	0.812223	0.627165
cg14248598	12	7183873		TRUE	LC	14731	C1S	0.91717	0.917785	0.918649	0.801878	0.921227	0.904824	0.914559	0.685623
cg01538731	16	87757018	S_Shelf	TRUE	IC	-13745	KLHDC4	0.911968	0.946917	0.940039	0.761778	0.85449	0.809462	0.758494	0.469424
cg02236650	10	17269775	N_Shore	TRUE	LC	-482	VIM	0.210815	0.257895	0.229662	0.293495	0.159788	0.158684	0.143192	0.145593
cg08267805	1	59372297	S_Shelf	NA	LC	121475	LOC100131060	0.913039	0.835981	0.890301	0.812938	0.923007	0.80212	0.887563	0.707992
cg14640066	2	55237421		NA	LC	49	RTN4	0.0274471	0.0530435	0.0392249	0.162615	0.0268252	0.042563	0.0360728	0.0617023
cg04409030	12	93963292	N_Shore	NA	LC	-305	SOCS2	0.867366	0.884001	0.871825	0.831833	0.86712	0.844236	0.843983	0.674333
cg08637473	16	737490	S_Shore	NA	ICshore	2910	WDR24	0.91911	0.905244	0.901788	0.879185	0.919626	0.899593	0.901938	0.774667
cg12432526	17	79354702		NA	IC	-18837	BAHCC1	0.88665	0.865692	0.873206	0.768331	0.893703	0.862389	0.859275	0.646568
cg10700718	8	1992719		NA	IC	-438	MYOM2	0.203706	0.20019	0.211935	0.243223	0.135355	0.140243	0.134644	0.103171
cg01844514	7	149557121	N_Shore	NA	LC	-12935	ATP6V0E2	0.483577	0.840303	0.884714	0.740231	0.477704	0.853034	0.884333	0.588341
cg08943714	6	139470282		TRUE	LC	14034	HECA	0.896033	0.926734	0.892567	0.753397	0.893588	0.891956	0.895713	0.541354
cg02072975	1	45249541	N_Shore	NA	LC	3885	BEST4	0.863323	0.786461	0.791033	0.687277	0.861947	0.746827	0.779008	0.548767
cg00619097	22	51015371	N_Shore	NA	LC	1135	CPT1B	0.93691	0.924244	0.933488	0.872742	0.942051	0.93838	0.937982	0.763319
cg11646078	10	34519312		TRUE	LC	72171	TRNA_Pseudo	0.928278	0.882111	0.890334	0.770072	0.926759	0.867837	0.886715	0.647297
cg24315049	1	1871963	N_Shelf	NA	IC	-12595	C1orf222	0.947034	0.935924	0.939084	0.895915	0.943011	0.939712	0.948174	0.785112
cg08250081	4	10125330		TRUE	LC	95	DQ584082	0.63523	0.567194	0.482322	0.414561	0.51889	0.400839	0.38162	0.246149
cg19910679	5	149240728		TRUE	LC	43402	PPARGC1B	0.700889	0.728942	0.766955	0.694413	0.70176	0.677016	0.70266	0.502955
cg24660199	11	802935	N_Shore	NA	IC	-44	PIDD	0.873308	0.839696	0.830391	0.643055	0.88376	0.811657	0.818645	0.517524
cg13767135	11	69949459		NA	IC	-4999	ANO1	0.893215	0.873451	0.871933	0.803339	0.89459	0.863526	0.867735	0.6753
cg01943221	1	9776133	S_Shore	TRUE	IC	5971	PIK3CD	0.629377	0.865564	0.787035	0.823344	0.594061	0.875228	0.752142	0.704404
cg18735473	18	35015946		NA	LC	130054	CELF4	0.460277	0.799073	0.774773	0.764577	0.37979	0.752297	0.736583	0.627694
cg04699394	2	11775086	S_Shore	NA	IC	22702	GREB1	0.873559	0.869108	0.871511	0.783562	0.885803	0.866449	0.877785	0.681872
cg18446336	7	2847575		NA	IC	7318	GNA12	0.877974	0.742931	0.76538	0.695169	0.843725	0.632978	0.639549	0.50415
cg02451670	1	212207806	N_Shore	NA	LC	-1112	DTL	0.842318	0.772031	0.788798	0.764638	0.832687	0.743423	0.74626	0.622102
cg15655295	19	30367842	S_Shelf	NA	LC	-46708	URI1	0.878567	0.841636	0.857816	0.773761	0.88616	0.859947	0.852339	0.666719
cg04902474	1	33233473	N_Shelf	NA	LC	2239	KIAA1522	0.784901	0.724134	0.741424	0.573186	0.756721	0.610134	0.620469	0.41402
cg24371574	1	230428167		TRUE	LC	30552	GALNT2	0.86995	0.86733	0.882335	0.808599	0.83966	0.864295	0.880025	0.661542
cg09653641	7	92455499		TRUE	LC	7732	CDK6	0.689155	0.66331	0.681449	0.453838	0.656375	0.391315	0.363968	0.250596
cg08943494	11	36422615		NA	IC	69	PRR5L	0.869585	0.865065	0.869383	0.72447	0.844212	0.602911	0.570382	0.51233
cg26261298	6	144263435		NA	IC	361	PLAGL1	0.445921	0.294416	0.329795	0.357753	0.432834	0.224818	0.27843	0.242065
cg20672708	20	30696827		NA	LC	-481	TM9SF4	0.91257	0.851655	0.849709	0.764827	0.908105	0.797694	0.843068	0.60361
cg22894276	7	139164778	N_Shelf	NA	LC	3679	KLRG2	0.909666	0.891192	0.899884	0.657895	0.909198	0.899886	0.892872	0.517889
cg00503690	3	66431055		NA	IC	23779	LRIG1	0.938577	0.932149	0.920959	0.863428	0.946521	0.936363	0.91296	0.753703
cg03491459	15	63613976	Island	NA	IC	44228	APH1B	0.828862	0.830417	0.814544	0.778354	0.819731	0.812957	0.798865	0.675235
cg16581308	4	16862080		TRUE	LC	38344	LDB2	0.912604	0.909594	0.902118	0.74901	0.910711	0.891038	0.893432	0.606651
cg07804582	16	49407186		NA	LC	-621	C16orf78	0.940041	0.939154	0.939282	0.866601	0.949656	0.928475	0.918058	0.753791
cg26013235	1	19643906		NA	LC	5167	PQLC2	0.947526	0.956586	0.937561	0.78838	0.946673	0.954727	0.94546	0.643573
cg16021018	3	46449313		TRUE	LC	240	CCRL2	0.408507	0.47106	0.47771	0.445386	0.370712	0.407704	0.372422	0.279603
cg02255511	3	100328265		NA	LC	-167	GPR128	0.0817067	0.29595	0.240358	0.377285	0.0769826	0.24758	0.209552	0.265876
cg04208189	6	29981924		NA	LC	-647	UNQ6501	0.954187	0.961709	0.955694	0.898045	0.961646	0.956182	0.956389	0.79269
cg08141659	13	113622633	N_Shore	NA	HC	-145	MCF2L	0.21291	0.347896	0.356572	0.363536	0.169123	0.297398	0.284456	0.262754
cg21205139	4	156681475	S_Shore	NA	HC	968	GUCY1B3	0.666049	0.562754	0.53604	0.494292	0.639736	0.434421	0.488754	0.339687
cg04160876	16	15851757		NA	IC	25632	MYH11	0.946652	0.93446	0.931189	0.886749	0.954577	0.934612	0.946346	0.753078
cg27656786	6	142677346		TRUE	LC	54291	GPR126	0.265749	0.481248	0.457609	0.313567	0.201884	0.408874	0.374917	0.196309
cg16686900	22	23974422		NA	LC	86	C22orf43	0.287947	0.833978	0.849719	0.690283	0.342566	0.843621	0.825252	0.549838
cg04689016	6	29981469		NA	IC	-192	UNQ6501	0.843565	0.830376	0.844667	0.793619	0.852931	0.833382	0.828558	0.689397
cg26329047	4	105492888		TRUE	LC	-76830	CXXC4	0.914735	0.902529	0.904166	0.826603	0.910129	0.890131	0.890826	0.71047
cg07131540	16	587568	Island	NA	ICshore	-5708	MIR3176	0.899185	0.890357	0.879469	0.761587	0.919931	0.892501	0.881509	0.640603
cg15739835	17	77709291	S_Shore	NA	HC	4410	ENPP7	0.891451	0.883001	0.894486	0.780211	0.89548	0.862666	0.884486	0.625509
cg06217769	17	2126306		TRUE	LC	13074	AJ276246	0.679047	0.898838	0.905643	0.761067	0.700775	0.897913	0.899273	0.613289
cg23034485	19	55959105	N_Shelf	NA	LC	-4875	SHISA7	0.672272	0.57264	0.606935	0.582398	0.658436	0.539993	0.577458	0.449223
cg23419447	11	1507347		NA	LC	601	MOB2	0.457283	0.785455	0.800128	0.664657	0.467096	0.761953	0.793024	0.549754
cg00292073	16	1187671		NA	HC	-15569	CACNA1H	0.960521	0.957657	0.960149	0.881039	0.960003	0.95351	0.96147	0.721781
cg03810326	6	43230937	Island	NA	IC	411	TTBK1	0.959897	0.952417	0.961507	0.852424	0.963792	0.952871	0.956525	0.733767
cg19026029	1	205785957	S_Shelf	NA	LC	-3796	SLC41A1	0.928165	0.924819	0.924842	0.828992	0.937837	0.900695	0.915644	0.72109
cg18708504	6	33715942		NA	LC	-1180	IP6K3	0.890119	0.885375	0.870126	0.775393	0.888843	0.881441	0.880272	0.665255
cg18096939	14	101513572		NA	LC	-85	MIR539	0.907559	0.884465	0.890897	0.718697	0.913937	0.890741	0.875619	0.597749
cg07622687	17	65503465		TRUE	LC	129542	PITPNC1	0.936601	0.93846	0.937601	0.765752	0.937864	0.931	0.943506	0.634855
cg01869288	15	31523257		NA	LC	-207	LOC283710	0.921451	0.89268	0.915644	0.829903	0.922085	0.910268	0.914943	0.725099
cg27486585	6	30459595	S_Shore	NA	LC	2307	HLA-E	0.049441	0.891676	0.91516	0.822104	0.0506083	0.891176	0.908873	0.701734
cg11436362	11	67053929	S_Shore	NA	IC	-2832	ANKRD13D	0.536671	0.333429	0.37928	0.52537	0.455113	0.204021	0.239551	0.387643
cg08011146	7	157195815	S_Shelf	NA	IC	23306	DNAJB6	0.916277	0.921737	0.925306	0.787926	0.913728	0.91533	0.90692	0.639684
cg24103799	2	16834516		TRUE	LC	12618	FAM49A	0.911828	0.864122	0.9093	0.807121	0.91641	0.893952	0.903233	0.697652
cg18202741	12	50366593		NA	LC	330	AQP6	0.858077	0.862235	0.885809	0.78496	0.861738	0.856827	0.880821	0.647737
cg15101483	19	17441957	S_Shore	NA	LC	3681	ANO8	0.889053	0.878467	0.883785	0.802123	0.898188	0.873728	0.884533	0.700397
cg18778196	15	67054877		TRUE	LC	53948	SMAD6	0.895085	0.894631	0.867135	0.774677	0.90339	0.79991	0.798475	0.627198
cg09989631	2	175543266	N_Shelf	NA	LC	4361	WIPF1	0.89108	0.789459	0.858972	0.730066	0.873288	0.765277	0.845217	0.609
cg20477259	6	31544960	N_Shelf	NA	LC	669	TNF	0.562771	0.838246	0.878154	0.621855	0.607414	0.852987	0.858421	0.488504
cg11231349	1	162050656		TRUE	LC	11076	NOS1AP	0.940588	0.91747	0.929428	0.816263	0.951443	0.93313	0.927382	0.627085
cg26148377	1	153605715	N_Shore	NA	ICshore	-742	CHTOP	0.94228	0.943293	0.932099	0.848834	0.944353	0.946298	0.946335	0.707708
cg24890964	20	36153642	N_Shelf	TRUE	LC	-689	BLCAP	0.74806	0.78219	0.776433	0.522259	0.75194	0.729416	0.710014	0.396011
cg25473665	7	976781	Island	NA	IC	-9929	ADAP1	0.848568	0.844736	0.835626	0.7623	0.849158	0.839477	0.841342	0.661837
cg10896604	11	6449300		TRUE	LC	-8656	APBB1	0.91373	0.89106	0.913072	0.789659	0.897727	0.875478	0.872893	0.66072
cg02637352	5	148961536	S_Shore	TRUE	LC	402	ARHGEF37	0.950986	0.940746	0.942471	0.885531	0.943585	0.948527	0.952575	0.775224
cg16733203	1	11398011		NA	LC	64757	UBIAD1	0.810437	0.766851	0.787228	0.74664	0.781986	0.658598	0.700115	0.603974
cg10122434	1	209963087		NA	LC	-5197	C1orf74	0.769586	0.694048	0.678165	0.619743	0.757127	0.718079	0.667699	0.486549
cg04229930	2	224433836		TRUE	LC	30164	SCG2	0.333628	0.428327	0.428366	0.31015	0.248677	0.374662	0.341442	0.175072
cg03366884	17	8844506		TRUE	LC	24523	PIK3R5	0.256091	0.773511	0.81815	0.614335	0.238693	0.806203	0.786035	0.499614
cg16175418	2	236840520		NA	IC	-75691	AK000798	0.877142	0.847935	0.842471	0.793399	0.886996	0.837064	0.847231	0.684759
cg15664905	19	44009429	S_Shore	NA	LC	-444	PHLDB3	0.839577	0.770333	0.681959	0.784203	0.825541	0.733811	0.641323	0.668397
cg05251190	10	104196206	S_Shelf	NA	LC	-62	MIR146B	0.803951	0.707568	0.653717	0.706067	0.78571	0.659325	0.577127	0.562232
cg09395844	11	36020643		TRUE	LC	-11004	MIR3973	0.907267	0.907388	0.935537	0.819846	0.903756	0.90568	0.933862	0.707386
cg04804543	8	142233427	S_Shore	NA	IC	5246	SLC45A4	0.910285	0.802048	0.836128	0.684336	0.922201	0.834126	0.845247	0.494741
cg05830220	16	87757033	S_Shelf	TRUE	IC	-13760	KLHDC4	0.931492	0.95571	0.963285	0.849634	0.895272	0.882047	0.848156	0.618634
cg08908089	15	29213250		NA	LC	-592	APBA2	0.167765	0.84624	0.864236	0.726999	0.125925	0.84498	0.838807	0.544151
cg18517369	2	231899207	N_Shelf	NA	LC	-3073	C2orf72	0.871167	0.874379	0.882807	0.81026	0.880117	0.801421	0.823072	0.685319
cg13385114	1	9656493		TRUE	LC	-423	TMEM201	0.91906	0.815022	0.864117	0.738922	0.919179	0.719236	0.832417	0.59493
cg14537825	2	98344873	S_Shelf	NA	LC	3950	ZAP70	0.706794	0.867725	0.790426	0.741689	0.681781	0.83036	0.7126	0.64061
cg20009378	13	114325829		NA	HC	4233	GRK1	0.949887	0.964	0.960867	0.912847	0.959297	0.949203	0.956087	0.80806
cg27054084	5	122851781	S_Shelf	NA	LC	3989	CSNK1G3	0.0392852	0.71994	0.857855	0.525589	0.0487796	0.707597	0.861032	0.357591
cg15630458	8	142986649	S_Shore	TRUE	LC	-271050	MIR4472-1	0.458193	0.455033	0.524165	0.427802	0.635999	0.698344	0.714765	0.588143
cg08469845	17	39676096		NA	LC	-826	KRT15	0.772337	0.796475	0.84292	0.721006	0.807763	0.837555	0.841606	0.593277
cg13612253	10	134984386	S_Shelf	NA	IC	3699	KNDC1	0.923319	0.920701	0.931513	0.851113	0.930635	0.909203	0.918961	0.749972
cg05027597	19	47935656	Island	NA	IC	-12871	MEIS3	0.277998	0.185666	0.20676	0.257125	0.22578	0.163428	0.15596	0.156888
cg14744376	3	14616086	S_Shore	NA	ICshore	-32498	GRIP2	0.864232	0.849915	0.868178	0.764838	0.842876	0.820922	0.828077	0.63293
cg14992633	7	129962562		NA	IC	-22067	CPA5	0.871567	0.852413	0.851739	0.754625	0.875317	0.857563	0.847287	0.640949
cg17474004	2	44908093		TRUE	LC	71363	Mir_548	0.944147	0.94837	0.933275	0.874329	0.948372	0.935454	0.937575	0.712055
cg15899743	14	22985112		NA	LC	-97	TRAC	0.395713	0.878136	0.893407	0.730831	0.366747	0.888813	0.878155	0.585586
cg02799298	20	59173680		NA	IC	120512	MIR4533	0.886244	0.860549	0.858925	0.768018	0.884532	0.862156	0.875742	0.660512
cg14387452	9	20512334		TRUE	LC	-9994	MIR4474	0.909789	0.923865	0.883835	0.740356	0.897721	0.847537	0.817368	0.555135
cg23435567	3	113346763		NA	LC	-4787	Metazoa_SRP	0.922643	0.917021	0.929656	0.824834	0.926001	0.931458	0.927139	0.71897
cg10574283	6	157110510		TRUE	LC	-9645	MIR4466	0.795046	0.746056	0.777291	0.699174	0.779618	0.721057	0.731596	0.588216
cg06515745	7	158792197	S_Shelf	NA	IC	-8847	LOC154822	0.943471	0.92914	0.926422	0.880177	0.940202	0.904672	0.910619	0.769916
cg18173003	2	4152243	N_Shelf	NA	LC	-118977	JA429818	0.844575	0.804605	0.792072	0.73782	0.840605	0.80977	0.79735	0.631345
cg13298859	7	2551996		NA	LC	-166	LFNG	0.310266	0.629589	0.477253	0.586015	0.255708	0.549314	0.38928	0.458958
cg11297423	12	2885797		NA	IC	-4962	LOC283440	0.937961	0.90801	0.926883	0.786035	0.943669	0.897018	0.908532	0.665777
cg05209330	5	131550942		TRUE	LC	11993	P4HA2	0.839985	0.839555	0.832246	0.659255	0.848803	0.811384	0.783485	0.520902
cg01810719	11	120997680	N_Shore	NA	LC	24306	TECTA	0.942139	0.952064	0.934992	0.842804	0.947957	0.923171	0.929587	0.725446
cg15742700	8	11350853		NA	LC	-667	BLK	0.915109	0.886189	0.255065	0.816856	0.916729	0.905736	0.248418	0.689078
cg20711703	7	2566213	S_Shore	TRUE	LC	-494	MIR4648	0.836105	0.878444	0.917162	0.865678	0.819864	0.895206	0.906688	0.758758
cg02807786	12	125141606	N_Shelf	NA	LC	-89596	NCOR2	0.949348	0.925048	0.92624	0.818479	0.947293	0.925694	0.935318	0.694289
cg21833841	3	36868879		TRUE	LC	-87527	DCLK3	0.936975	0.919483	0.912816	0.7792	0.940608	0.923381	0.910521	0.650791
cg03309393	6	12491383		TRUE	LC	200855	EDN1	0.871505	0.696047	0.535953	0.507976	0.888594	0.604733	0.423047	0.329467
cg27546012	17	74684504		TRUE	LC	22552	MXRA7	0.93424	0.914801	0.912481	0.797186	0.938044	0.9109	0.898136	0.692598
cg17724184	8	67592861		NA	LC	4408	C8orf44	0.696149	0.868588	0.885921	0.603294	0.670819	0.797075	0.797428	0.330494
cg00522276	8	67452722	N_Shore	NA	LC	30399	C8orf46	0.398514	0.522808	0.482434	0.337936	0.393269	0.397932	0.374936	0.181413
cg11120194	5	180036399		NA	IC	-17912	SCGB3A1	0.89312	0.885363	0.879303	0.802493	0.896685	0.869303	0.876795	0.681792
cg08701183	7	21209781		NA	IC	-257907	SP4	0.177455	0.224885	0.221499	0.193713	0.240216	0.335522	0.341816	0.30284
cg14641018	21	42676114	Island	NA	IC	-62	FAM3B	0.950972	0.933167	0.929595	0.853763	0.951856	0.912388	0.917541	0.725532
cg26423322	2	33905480		TRUE	LC	47804	MYADML	0.716575	0.656814	0.644661	0.598851	0.651889	0.58385	0.580624	0.449717
cg02983090	16	27437892		TRUE	LC	-686	IL21R	0.561165	0.550757	0.290401	0.621014	0.395737	0.275589	0.110516	0.357047
cg19089617	2	42154188		TRUE	LC	-11280	Mir_544	0.884306	0.865699	0.870383	0.774787	0.895706	0.868412	0.862113	0.661338
cg12171761	8	61910949		TRUE	LC	-30642	LOC100130298	0.467156	0.838797	0.782094	0.760268	0.414756	0.80498	0.717374	0.641916
cg08305575	5	158018481		TRUE	LC	87327	Mir_186	0.942425	0.724036	0.732523	0.541705	0.951532	0.586506	0.620752	0.349168
cg17405812	10	1708500		NA	IC	71170	ADARB2	0.906718	0.877866	0.886141	0.808322	0.903612	0.870177	0.862725	0.699758
cg18499530	3	197476046	N_Shore	NA	LC	-377	FYTTD1	0.449974	0.221342	0.393102	0.331574	0.394723	0.157099	0.276117	0.204073
cg01824618	16	85315212	N_Shelf	NA	LC	-1351	LINC00311	0.873918	0.847001	0.844676	0.663933	0.890956	0.846198	0.834068	0.511283
cg05663031	3	187453721	N_Shore	NA	LC	564	BCL6	0.930067	0.775923	0.803024	0.814529	0.934574	0.789834	0.80197	0.691788
cg09169356	10	2323382		TRUE	LC	33886	LOC399708	0.928277	0.850128	0.862813	0.795047	0.914038	0.838723	0.873131	0.675658
cg20806140	2	130988056	S_Shore	NA	IC	-32022	TUBA3E	0.913555	0.89932	0.901724	0.82717	0.917436	0.893576	0.90313	0.725957
cg06444161	16	48530553	Island	NA	HC	-48244	SIAH1	0.962298	0.95261	0.95803	0.888919	0.96516	0.958365	0.962881	0.778962
cg10430444	15	76137847	S_Shore	NA	LC	1463	UBE2Q2	0.441008	0.842408	0.841436	0.709864	0.409498	0.867346	0.848014	0.59185
cg12876620	4	187635598		TRUE	IC	9389	FAT1	0.920383	0.875623	0.876301	0.803267	0.919489	0.860322	0.868476	0.694099
cg08008144	8	1983127		NA	IC	-10030	MYOM2	0.859091	0.831457	0.840069	0.662212	0.867384	0.844724	0.84899	0.517719
cg13655250	9	134544528		TRUE	LC	40701	RAPGEF1	0.0985842	0.63128	0.560925	0.50924	0.152836	0.556474	0.461113	0.393005
cg16142218	8	23101221	N_Shelf	NA	LC	72	CHMP7	0.108224	0.452601	0.434487	0.467199	0.113301	0.401858	0.394469	0.347831
cg13335886	1	3808127	N_Shore	NA	IC	8730	C1orf174	0.90738	0.714171	0.744646	0.676823	0.901708	0.692066	0.715958	0.538643
cg23772928	15	57622224	S_Shelf	NA	LC	29662	LOC283663	0.70007	0.802981	0.818549	0.771271	0.716755	0.802425	0.810004	0.644788
cg14479136	9	139222701		NA	LC	770	GPSM1	0.5469	0.377443	0.340955	0.376816	0.463302	0.255806	0.227481	0.255608
cg14717752	5	14686255		TRUE	LC	21473	FAM105B	0.623299	0.853233	0.855099	0.809559	0.569224	0.83915	0.836925	0.699695
cg01895992	6	151671966		NA	IC	9146	AKAP12	0.925492	0.908807	0.915743	0.788075	0.933819	0.914333	0.911357	0.669878
cg11230002	1	97331210		TRUE	LC	51987	PTBLP	0.894812	0.91054	0.881675	0.785679	0.898195	0.898108	0.890644	0.607803
cg15787985	3	183544049	S_Shore	NA	LC	-656	MAP6D1	0.927858	0.82677	0.912824	0.798282	0.949255	0.84934	0.896651	0.649685
cg02959551	6	31626986	N_Shore	NA	LC	1563	C6orf47	0.864511	0.881508	0.873062	0.701759	0.870172	0.876824	0.888871	0.583492
cg10020892	1	147016901		TRUE	LC	3720	BCL9	0.0724977	0.49513	0.585944	0.553909	0.101806	0.134895	0.120173	0.143815
cg01751245	2	65593761		TRUE	LC	170	SPRED2	0.93192	0.849316	0.649715	0.858889	0.938604	0.681463	0.506685	0.740222
cg17494034	1	12513497		NA	LC	43614	VPS13D	0.0719518	0.780591	0.819734	0.660683	0.094498	0.817876	0.832397	0.529158
cg17550175	10	95322270	N_Shelf	NA	LC	-4151	O3FAR1	0.939832	0.898721	0.931707	0.761518	0.932597	0.889546	0.918244	0.613694
cg15963095	14	99560165		TRUE	IC	177657	BCL11B	0.921319	0.892929	0.895914	0.762925	0.929855	0.881307	0.882354	0.614037
cg04276669	4	26319867	N_Shore	NA	LC	-1464	RBPJ	0.901806	0.860625	0.89239	0.667376	0.883289	0.810888	0.881453	0.459521
cg13916469	9	95834820		TRUE	LC	13832	SUSD3	0.905223	0.888697	0.892226	0.763672	0.898123	0.887489	0.899773	0.647784
cg07871633	19	41639260	N_Shore	NA	LC	-2676	DQ590318	0.822624	0.774494	0.775383	0.565362	0.820503	0.70568	0.722728	0.379049
cg08572214	4	73936052	S_Shore	NA	LC	-580	COX18	0.787832	0.686806	0.710785	0.719403	0.738563	0.607231	0.667726	0.567861
cg07610169	5	37814381		NA	LC	20543	GDNF	0.541679	0.581238	0.602417	0.579132	0.553209	0.60306	0.601673	0.465366
cg08037115	14	104837541		NA	IC	140657	AX746996	0.87355	0.858538	0.863693	0.804758	0.883276	0.862218	0.856186	0.683133
cg20793071	1	54520450	S_Shore	NA	LC	699	MIR4781	0.481482	0.192842	0.212811	0.204152	0.392229	0.108666	0.139083	0.0919758
cg24833277	8	124194361		NA	IC	96	FAM83A	0.936282	0.901798	0.905146	0.752695	0.944882	0.911548	0.913151	0.597715
cg12793924	2	17830624		NA	IC	96594	SMC6	0.943879	0.915942	0.921247	0.85235	0.939229	0.910638	0.926359	0.70121
cg23295629	8	128888486		TRUE	LC	-14348	PVT1	0.488822	0.752267	0.789577	0.65084	0.487507	0.730844	0.805915	0.501792
cg23839159	1	43281794	N_Shore	NA	LC	-981	ERMAP	0.347102	0.665888	0.693043	0.555305	0.317678	0.586917	0.603663	0.39783
cg05238713	11	31800946		TRUE	LC	27064	PAX6	0.912348	0.894379	0.885466	0.795095	0.90714	0.879512	0.884168	0.675119
cg00554871	3	107836762		TRUE	LC	-26827	CD47	0.951228	0.933111	0.894639	0.866428	0.960535	0.937686	0.900409	0.750083
cg23917868	5	148810100		TRUE	IC	147	JA483376	0.390187	0.0861194	0.0970036	0.109378	0.432167	0.0506302	0.125248	0.211647
cg26728427	11	2610741		NA	IC	110487	KCNQ1OT1	0.923758	0.917566	0.933002	0.831922	0.925272	0.913032	0.929803	0.719257
cg08630639	12	121666925		NA	IC	19262	P2RX4	0.931145	0.923291	0.925517	0.873984	0.938413	0.933269	0.932511	0.7685
cg14143519	9	96080793	S_Shore	NA	IC	27903	C9orf129	0.788541	0.71911	0.74109	0.690629	0.765885	0.670461	0.694218	0.543791
cg22980293	10	126158010		NA	IC	7670	LHPP	0.501003	0.624457	0.612244	0.620413	0.363393	0.458403	0.461422	0.453801
cg23398109	17	26658767	N_Shelf	NA	LC	616	TNFAIP1	0.941858	0.940072	0.938027	0.833015	0.947317	0.929836	0.938164	0.716416
cg02186444	17	73120977	N_Shelf	NA	LC	6913	NT5C	0.923116	0.8542	0.825665	0.676901	0.928158	0.812503	0.733691	0.530446
cg22440848	4	184320416	S_Shore	TRUE	HC	-45372	CDKN2AIP	0.652632	0.155881	0.241534	0.207298	0.725223	0.19945	0.317995	0.376449
cg21842274	5	76248637	N_Shore	NA	LC	-42	CRHBP	0.945321	0.784412	0.789592	0.601057	0.939339	0.503599	0.537213	0.404002
cg02619941	20	60370985	N_Shelf	NA	LC	-76181	AK097866	0.823993	0.788478	0.797413	0.755704	0.821502	0.773128	0.760324	0.619337
cg01459389	17	47923475		NA	LC	204	FLJ45513	0.927269	0.912128	0.913767	0.855942	0.94515	0.911273	0.920077	0.749132
cg10115387	2	119134313		NA	IC	-184687	Mir_544	0.910194	0.906697	0.903947	0.828834	0.91158	0.891645	0.898962	0.710708
cg25384556	13	112633175	S_Shelf	NA	LC	-88737	SOX1	0.820953	0.794369	0.797018	0.698082	0.809873	0.779511	0.77625	0.533172
cg17566710	4	2661423		NA	LC	5276	FAM193A	0.930667	0.914451	0.909244	0.847753	0.930002	0.912544	0.928532	0.719688
cg27526649	1	208132004	N_Shore	NA	LC	-47321	CD34	0.887915	0.852167	0.79433	0.797977	0.863737	0.78476	0.690513	0.646263
cg18295744	10	80872926		TRUE	LC	-26512	ZMIZ1	0.880443	0.836225	0.874735	0.709549	0.884144	0.842314	0.87037	0.604139
cg11220732	21	46065587		NA	LC	-743	KRTAP10-11	0.919393	0.856703	0.840394	0.823188	0.908199	0.78385	0.767376	0.708358
cg18194483	1	44064515	S_Shore	NA	IC	771	PTPRF	0.93468	0.929786	0.931806	0.84418	0.940175	0.920429	0.926887	0.69558
cg01585180	4	187628026		NA	LC	16961	FAT1	0.870197	0.845827	0.813332	0.737414	0.857674	0.802205	0.789882	0.601331
cg06231581	13	112903693		NA	LC	-126957	SPACA7	0.920824	0.892721	0.897244	0.8286	0.926471	0.887525	0.88041	0.713768
cg13531176	6	31475943		NA	LC	10089	MICB	0.934115	0.936146	0.936546	0.819907	0.938706	0.935219	0.942753	0.719043
cg02525435	16	88977768	S_Shore	NA	IC	29840	CBFA2T3	0.725643	0.735394	0.763439	0.673052	0.727737	0.689264	0.725907	0.529695
cg14899408	11	117698932		NA	LC	-125	FXYD2	0.0593946	0.558673	0.532694	0.475915	0.0617581	0.370588	0.358606	0.324491
cg19540316	13	113622750	Island	NA	HC	-28	MCF2L	0.175632	0.276463	0.289005	0.243208	0.118035	0.16955	0.154997	0.115385
cg11254532	1	61520399	S_Shore	NA	ICshore	-22546	NFIA	0.400501	0.576011	0.611905	0.554766	0.58076	0.800074	0.825962	0.69797
cg12485727	20	39762753	N_Shelf	NA	LC	-3407	PLCG1	0.325117	0.863676	0.899806	0.828288	0.374182	0.876641	0.894854	0.716068
cg11646762	5	68180149		TRUE	LC	145605	AK128486	0.0580125	0.517497	0.50318	0.487392	0.0679481	0.462044	0.42524	0.349069
cg12367539	5	178956838	N_Shore	NA	ICshore	5391	AX747985	0.960553	0.886419	0.897878	0.838234	0.962235	0.800079	0.848881	0.660831
cg22335223	11	117698911		NA	LC	-104	FXYD2	0.0830023	0.744535	0.738207	0.613841	0.0659455	0.643685	0.623741	0.460197
cg15676719	1	167598521	N_Shore	NA	LC	-952	RCSD1	0.413471	0.612145	0.61243	0.655225	0.365182	0.553599	0.529151	0.531673
cg26956245	7	30518972	S_Shore	NA	LC	-579	NOD1	0.464291	0.445523	0.371589	0.310679	0.441113	0.352683	0.31272	0.184711
cg24461627	10	468412	S_Shelf	NA	IC	-8362	DIP2C	0.258762	0.698686	0.700999	0.660781	0.268902	0.694435	0.690693	0.550443
cg27230984	17	916362	S_Shore	NA	IC	-533	ABR	0.867482	0.848825	0.84821	0.738308	0.874119	0.851295	0.851066	0.635435
cg11164649	17	47297130	Island	NA	IC	5356	PHOSPHO1	0.22568	0.160114	0.0909289	0.233833	0.277099	0.223526	0.118426	0.363213
cg02508229	1	27336989	N_Shore	TRUE	LC	2344	FAM46B	0.882261	0.924885	0.933765	0.806484	0.893196	0.931896	0.921145	0.697131
cg17649671	10	89298596		TRUE	LC	31007	MINPP1	0.961654	0.958466	0.946123	0.73237	0.963448	0.944336	0.951384	0.502404
cg14779588	10	43861769	S_Shelf	NA	IC	-5322	FXYD4	0.911228	0.900124	0.899704	0.822507	0.915144	0.898891	0.902071	0.718465
cg26918987	5	179518013	S_Shore	NA	ICshore	-18904	RNF130	0.759427	0.734008	0.739199	0.527312	0.798102	0.751255	0.762833	0.384344
cg10723431	14	66460413		TRUE	LC	183940	Y_RNA	0.727387	0.769161	0.767714	0.703808	0.687444	0.728719	0.717261	0.563679
cg19510565	1	31217240		NA	LC	-5161	MIR4420	0.0446091	0.816053	0.842566	0.780357	0.0440192	0.834909	0.838723	0.655809
cg27630771	1	150533123	N_Shore	NA	LC	2703	ADAMTSL4	0.860252	0.886242	0.888458	0.789987	0.857998	0.891067	0.88618	0.668356
cg24755931	14	103407195	S_Shore	TRUE	LC	17937	AMN	0.896179	0.850395	0.833604	0.738882	0.899239	0.833135	0.850769	0.573452
cg00700039	18	2659555	S_Shelf	NA	LC	3670	SMCHD1	0.605295	0.617812	0.577233	0.609067	0.571311	0.544065	0.538589	0.459308
cg15711288	3	150500902	S_Shelf	NA	LC	-19639	SIAH2	0.879814	0.868234	0.836582	0.782272	0.885352	0.862043	0.822528	0.673875
cg22533317	17	74079782		NA	IC	1015	EXOC7	0.907357	0.827706	0.851203	0.591613	0.903914	0.816364	0.837741	0.427834
cg06264922	11	1319648	S_Shelf	NA	IC	4325	TOLLIP	0.785438	0.656	0.718823	0.487246	0.796516	0.650502	0.699652	0.359985
cg17501395	6	149806331		NA	LC	-183	ZC3H12D	0.201165	0.625223	0.304989	0.623667	0.148737	0.381216	0.195359	0.450904
cg20454518	12	133135463	Island	NA	ICshore	7610	AK096230	0.566005	0.515664	0.54629	0.617388	0.48029	0.398567	0.439783	0.48521
cg25852472	11	2017664	Island	NA	IC	397	MIR675	0.801546	0.778733	0.780131	0.706662	0.823824	0.759225	0.79434	0.573364
cg10303107	11	45230795	N_Shelf	NA	IC	-3226	AK097878	0.937129	0.938361	0.935681	0.885269	0.949011	0.935962	0.938352	0.778686
cg24341657	4	3462498	N_Shelf	NA	LC	-2534	DOK7	0.91091	0.904356	0.914256	0.783555	0.920341	0.890646	0.899009	0.663978
cg03518729	1	235147744		TRUE	IC	-47998	BC016972	0.0462605	0.061888	0.0481434	0.218931	0.0398829	0.0452267	0.0451689	0.0894022
cg00214970	2	229047701	S_Shore	NA	LC	-1340	SPHKAP	0.752553	0.751717	0.751254	0.662379	0.708025	0.704766	0.727088	0.519355
cg25953130	10	63753550		TRUE	LC	17485	JA660620	0.558824	0.83729	0.811953	0.664715	0.526791	0.583622	0.587622	0.408498
cg04083776	20	56778717	N_Shore	NA	LC	42591	PPP4R1L	0.898131	0.881472	0.892562	0.810991	0.905572	0.877533	0.881279	0.701491
cg11712991	1	2801389		NA	IC	-95159	TTC34	0.851062	0.782123	0.769418	0.64562	0.861535	0.75802	0.769934	0.507232
cg02485479	6	56953492	N_Shore	TRUE	LC	-1335	ZNF451	0.945593	0.925554	0.93542	0.878765	0.951059	0.932142	0.943402	0.750732
cg18144404	5	159247072		NA	LC	-96667	ADRA1B	0.9051	0.829969	0.856623	0.717713	0.910585	0.84108	0.858869	0.602925
cg07306253	15	41062224		NA	LC	66	C15orf62	0.419114	0.358296	0.320214	0.476719	0.363517	0.242	0.171457	0.333159
cg25491558	10	65472123		TRUE	LC	191001	REEP3	0.86716	0.875584	0.846066	0.650664	0.872402	0.853529	0.805065	0.467668
cg05165825	17	9821493		NA	IC	-12809	RCVRN	0.954338	0.945788	0.959665	0.851006	0.956988	0.941179	0.950815	0.717488
cg11801159	13	98829521	S_Shore	NA	HC	0	RNF113B	0.918547	0.9141	0.906717	0.853407	0.925459	0.896194	0.906811	0.721665
cg18097246	19	55821550	N_Shelf	NA	IC	-4473	Mir_324	0.948487	0.914055	0.925268	0.810789	0.949443	0.909513	0.915607	0.665337
cg03548330	10	133918207		NA	LC	-105	JAKMIP3	0.867962	0.852729	0.843568	0.755768	0.861983	0.838576	0.831734	0.650775
cg01133215	6	45399681		TRUE	LC	9768	RUNX2	0.150103	0.388492	0.364885	0.637475	0.152011	0.218138	0.206712	0.479985
cg18233931	1	36670099		TRUE	LC	-19917	THRAP3	0.908522	0.901115	0.906982	0.792625	0.925103	0.896815	0.917682	0.688681
cg05211790	5	34683189		NA	LC	-1422	RAI14	0.946176	0.921444	0.941555	0.875228	0.939683	0.933163	0.938808	0.769199
cg17090237	11	8060223		NA	LC	44	TUB	0.834867	0.791489	0.784098	0.68555	0.826024	0.77765	0.778744	0.555731
cg17023114	3	188590442		NA	IC	-74560	TPRG1	0.918437	0.908335	0.920944	0.855247	0.92183	0.903529	0.901622	0.751147
cg24502766	1	160004122	S_Shelf	NA	LC	-2339	PIGM	0.944474	0.923821	0.937945	0.678203	0.948849	0.93414	0.942073	0.499169
cg24152353	1	6149107		NA	IC	42701	CHD5	0.9585	0.92818	0.949132	0.902799	0.957098	0.927591	0.943586	0.800116
cg01458646	6	32171330		NA	LC	180	NOTCH4	0.921459	0.907623	0.897098	0.789076	0.927612	0.91126	0.886795	0.662744
cg02136690	13	114905809		NA	ICshore	-7714	RASA3	0.0605091	0.501543	0.454114	0.373151	0.0524004	0.392378	0.35815	0.245234
cg26916780	15	64889554		TRUE	LC	97936	ZNF609	0.552682	0.790031	0.83974	0.682557	0.484697	0.731614	0.780421	0.536374
cg08306303	11	119567761		TRUE	IC	31674	PVRL1	0.666075	0.839116	0.888929	0.728056	0.665048	0.861067	0.86483	0.575248
cg02313922	3	59560961		TRUE	LC	398021	NPCR	0.894948	0.889718	0.890472	0.772144	0.904868	0.889184	0.893119	0.649733
cg17109725	1	18707479	S_Shelf	NA	LC	6416	AX747631	0.588708	0.644127	0.62723	0.540877	0.564233	0.60163	0.603886	0.41212
cg09660145	16	3018104	Island	NA	ICshore	-1237	PAQR4	0.887851	0.829111	0.841866	0.756147	0.83833	0.774618	0.774733	0.620819
cg25157472	3	12996362		TRUE	LC	12598	IQSEC1	0.722427	0.858341	0.882264	0.811552	0.615086	0.832809	0.83888	0.695194
cg26646567	16	46603321		NA	HC	-312	ANKRD26P1	0.88782	0.864973	0.884565	0.812851	0.877256	0.855395	0.883545	0.703842
cg12188650	11	66391902	N_Shelf	NA	IC	-461	RBM14	0.764247	0.821	0.838612	0.757196	0.746904	0.812396	0.842146	0.649954
cg03925361	11	132016295		NA	IC	235584	NTM	0.899638	0.86638	0.877996	0.786412	0.896968	0.865955	0.865383	0.676749
cg24091162	17	62010456		NA	LC	-752	CD79B	0.953015	0.927666	0.939358	0.858349	0.958687	0.941703	0.944561	0.755419
cg03983498	1	55107291		NA	LC	-135	HEATR8-TTC4	0.929768	0.926617	0.928457	0.826938	0.931298	0.934443	0.92516	0.714117
cg15386853	1	3306999	N_Shore	NA	IC	-64147	ARHGEF16	0.862165	0.851852	0.855529	0.753372	0.863149	0.84255	0.853145	0.620995
cg02438611	17	55828107		NA	IC	-38702	7SK	0.595332	0.353552	0.35443	0.342016	0.670776	0.434011	0.439872	0.44964
cg10553894	11	68550534	Island	NA	IC	-21062	5S_rRNA	0.952708	0.946089	0.942695	0.905834	0.955864	0.950489	0.956772	0.792807
cg14697880	22	42356813	S_Shelf	NA	LC	8623	BK250D10.8	0.896589	0.842902	0.851505	0.688791	0.893219	0.844434	0.859889	0.543247
cg09256683	17	34313637		NA	LC	127	CCL14	0.913854	0.905936	0.91729	0.841644	0.912702	0.916252	0.925091	0.72269
cg14431528	14	101521542		TRUE	IC	-52	MIR668	0.901051	0.89781	0.895646	0.80697	0.899125	0.88747	0.893885	0.670191
cg24973591	4	10079421	Island	NA	IC	895	MIR3138	0.965161	0.928495	0.908129	0.888723	0.969568	0.939585	0.89626	0.756618
cg05031993	4	4412188		NA	IC	24605	D4S234E	0.897778	0.874815	0.878128	0.820926	0.91203	0.884852	0.876077	0.715863
cg14437551	6	31539986		NA	IC	-106	LTA	0.030868	0.752519	0.776099	0.549951	0.0283158	0.667802	0.639867	0.296165
cg11854981	6	42219847		TRUE	LC	17739	TRERF1	0.940686	0.791137	0.84251	0.708602	0.939937	0.610034	0.696725	0.532377
cg10459187	16	50218944		TRUE	LC	31287	PAPD5	0.815354	0.859734	0.86784	0.749659	0.800039	0.845288	0.859499	0.633708
cg12196642	4	18937545		TRUE	LC	-914062	LCORL	0.785677	0.72688	0.739786	0.730615	0.721853	0.670366	0.685327	0.569917
cg23889047	1	7705756		NA	LC	-26297	CAMTA1	0.872045	0.791567	0.769757	0.560406	0.874745	0.659151	0.638188	0.410745
cg08509270	14	101513595		NA	LC	-62	MIR539	0.89606	0.870047	0.879518	0.626642	0.891373	0.871739	0.873397	0.466133
cg14276580	13	40527020		TRUE	LC	267619	FLJ42392	0.0967874	0.570102	0.550909	0.536135	0.0866995	0.415216	0.400602	0.364059
cg15345388	2	62116697	S_Shore	NA	HC	-906	CCT4	0.877409	0.889971	0.878632	0.830921	0.886362	0.871002	0.877694	0.730447
cg22846876	19	38959746	S_Shelf	NA	IC	-27108	RYR1	0.897409	0.885981	0.880258	0.802572	0.902384	0.885494	0.887624	0.702549
cg11342789	1	162352023		NA	LC	504	C1orf226	0.943016	0.9146	0.93041	0.758744	0.947121	0.930372	0.926449	0.633474
cg04506053	11	114121785		NA	LC	-6767	NNMT	0.9322	0.914431	0.921194	0.835278	0.93521	0.923365	0.918247	0.728951
cg07090356	18	23668764	N_Shore	NA	LC	1847	SS18	0.534829	0.792258	0.749276	0.752029	0.520701	0.688666	0.65298	0.584141
cg01398181	12	2279968		TRUE	LC	50478	CACNA1C	0.94406	0.926059	0.936525	0.881307	0.942064	0.931253	0.933762	0.769971
cg23621013	7	135433353		TRUE	LC	241	FAM180A	0.854725	0.817348	0.835192	0.75307	0.845045	0.832616	0.825665	0.617293
cg14633063	2	38101511		TRUE	LC	-44970	AK057187	0.89872	0.888157	0.891348	0.742846	0.910611	0.878231	0.888084	0.612021
cg13439189	9	93926553	S_Shelf	NA	LC	4503	AK095132	0.498739	0.795841	0.842931	0.756599	0.450155	0.85183	0.846716	0.63716
cg11864327	5	178339172		NA	LC	-412	ZFP2	0.882646	0.882381	0.876172	0.770848	0.885924	0.869879	0.872945	0.644756
cg13261536	8	144343915		NA	HC	-5691	GLI4	0.967594	0.961269	0.962887	0.922977	0.965784	0.960918	0.971414	0.742877
cg06776709	7	139021255	N_Shelf	NA	LC	-3849	LUC7L2	0.791824	0.78816	0.774989	0.746454	0.782415	0.752431	0.754626	0.608155
cg00082939	10	77165293	Island	NA	HC	1780	ZNF503-AS2	0.190939	0.18603	0.204419	0.139368	0.270202	0.321335	0.325983	0.30983
cg25015613	11	102664716		NA	LC	4250	MMP1	0.930421	0.92866	0.914571	0.846012	0.934278	0.918317	0.915296	0.739043
cg18174530	11	67786085	N_Shelf	NA	LC	2495	ALDH3B1	0.840804	0.830318	0.795009	0.668023	0.843635	0.804437	0.790007	0.526641
cg27516100	6	30624520		TRUE	LC	5240	DHX16	0.75261	0.142423	0.133928	0.325756	0.785264	0.164363	0.190663	0.460426
cg10465949	16	87688689		NA	IC	46641	FLJ00104	0.906755	0.89908	0.884593	0.833044	0.903024	0.895365	0.896423	0.711282
cg05351173	10	132632259		NA	IC	128672	MIR378C	0.878844	0.845344	0.847538	0.733634	0.885376	0.824957	0.834227	0.611669
cg00352652	16	88547533		NA	LC	27520	ZFPM1	0.975534	0.952016	0.962306	0.847554	0.976587	0.964518	0.973777	0.710612
cg11604519	7	157622032	S_Shelf	NA	IC	-25244	LOC100506585	0.930671	0.922972	0.922001	0.821082	0.939723	0.921302	0.916796	0.712115
cg06536967	1	35224064	N_Shelf	NA	IC	1133	GJB5	0.916764	0.890389	0.898466	0.841477	0.914517	0.893853	0.893378	0.732578
cg06407111	17	73872650	N_Shore	TRUE	IC	1415	TRIM47	0.250595	0.302604	0.321475	0.336715	0.204266	0.218783	0.219616	0.231354
cg04384810	14	91621555		TRUE	IC	28786	SNORA11B	0.808825	0.434881	0.383366	0.283934	0.717248	0.269865	0.22251	0.113374
cg25714865	7	5648122	S_Shore	NA	IC	5620	FSCN1	0.940179	0.938849	0.897624	0.814558	0.944834	0.94031	0.900977	0.612719
cg12120251	3	75631426	S_Shore	NA	LC	-48487	MIR1324	0.716344	0.708701	0.732466	0.594208	0.746522	0.742693	0.721089	0.426387
cg21288889	6	89792677	S_Shore	NA	LC	1123	PNRC1	0.331798	0.68843	0.793371	0.798642	0.194343	0.714329	0.736165	0.677329
cg13117948	4	16086051	S_Shore	NA	LC	-428	PROM1	0.757338	0.562516	0.514188	0.53318	0.657209	0.342682	0.286465	0.334548
cg07765674	5	148494024		TRUE	LC	-27029	ABLIM3	0.829132	0.750748	0.626551	0.6785	0.842361	0.731637	0.589975	0.557198
cg02518895	2	99918603		NA	LC	-964	LYG1	0.90681	0.883397	0.891262	0.756323	0.910765	0.885091	0.887072	0.627854
cg26724841	7	5816628	N_Shelf	NA	LC	3271	BC040728	0.610527	0.921302	0.863151	0.862268	0.483851	0.92128	0.822644	0.759365
cg26804891	16	2055242	S_Shore	TRUE	LC	-2818	ZNF598	0.91493	0.878352	0.886878	0.848401	0.916276	0.853812	0.852092	0.745852
cg20291222	12	75784541	N_Shore	NA	LC	161	CAPS2	0.573233	0.481548	0.353537	0.478904	0.526223	0.313833	0.211959	0.290862
cg05793604	1	6208188	N_Shore	TRUE	LC	-1257	CHD5	0.94742	0.916233	0.931124	0.855419	0.955087	0.928459	0.934854	0.738555
cg02627227	6	161664638		TRUE	LC	-11304	AGPAT4	0.5067	0.075758	0.172167	0.342123	0.567955	0.0509009	0.266204	0.537217
cg05393023	1	168194826	N_Shore	NA	HC	-428	TBX19	0.50655	0.591367	0.632002	0.644686	0.419906	0.557008	0.579977	0.509015
cg03226872	20	36153865	N_Shelf	TRUE	LC	-912	BLCAP	0.904446	0.867387	0.885381	0.728742	0.914595	0.880584	0.882234	0.605529
cg15376996	22	50912555	Island	NA	HC	909	SBF1	0.514646	0.666328	0.666321	0.61499	0.504869	0.66577	0.647232	0.483609
cg14659082	19	2741249	S_Shore	NA	LC	-1175	SLC39A3	0.855533	0.836406	0.863027	0.766422	0.763257	0.781538	0.767285	0.605847
cg13027458	16	59789219	S_Shore	NA	LC	-124	LOC644649	0.802019	0.816181	0.81003	0.728386	0.773457	0.742168	0.777617	0.606951
cg14289319	12	122079885		NA	LC	15431	ORAI1	0.898232	0.856075	0.882445	0.793776	0.902687	0.858313	0.899685	0.687808
cg07097098	19	55721638		NA	LC	-764	PTPRH	0.820706	0.79632	0.748464	0.695445	0.8223	0.761922	0.759504	0.539095
cg01832549	1	19774989		TRUE	LC	24112	Metazoa_SRP	0.835192	0.616521	0.599098	0.606909	0.769035	0.496964	0.46224	0.45668
cg09886009	11	67443131		NA	LC	-1029	ALDH3B2	0.915006	0.90887	0.900001	0.756828	0.923147	0.907896	0.899124	0.634258
cg23510258	17	80840821		NA	IC	-12879	TBCD	0.169258	0.795072	0.601825	0.83043	0.104324	0.676622	0.478851	0.685523
cg25750004	17	77962682	N_Shelf	NA	IC	-38026	TBC1D16	0.91279	0.851342	0.870949	0.712792	0.911738	0.849531	0.866925	0.582066
cg17961556	10	121056615		TRUE	LC	-80868	MIR4681	0.938988	0.940983	0.931594	0.86892	0.945176	0.931225	0.933683	0.763241
cg10423607	8	68418480		TRUE	LC	79254	DQ584699	0.586547	0.788257	0.446625	0.702866	0.602801	0.639689	0.132331	0.531732
cg20107346	12	88803163		TRUE	LC	109481	KITLG	0.890349	0.841707	0.874438	0.778346	0.919236	0.854743	0.888917	0.664983
cg03317642	5	72510218	N_Shore	NA	LC	41196	TMEM174	0.365901	0.36247	0.343132	0.371226	0.327204	0.318997	0.32182	0.265471
cg15482893	1	32837667		NA	LC	9806	TSSK3	0.313324	0.45082	0.507451	0.595517	0.254866	0.40956	0.410749	0.466575
cg25726224	4	2402046	S_Shore	NA	IC	18324	ZFYVE28	0.920281	0.918344	0.933068	0.873492	0.937883	0.920422	0.932813	0.77138
cg04094838	2	45186145	S_Shelf	NA	LC	17109	SIX3	0.893758	0.856435	0.847576	0.718562	0.896091	0.844394	0.835134	0.615989
cg20258698	7	47556811		NA	LC	22388	TNS3	0.629405	0.878972	0.928106	0.679337	0.472653	0.743968	0.797497	0.457762
cg12030639	6	130693841		TRUE	LC	6963	TMEM200A	0.951883	0.913431	0.926839	0.858002	0.956279	0.91463	0.924811	0.729436
cg14350358	17	48913317		NA	IC	713	WFIKKN2	0.428039	0.728279	0.732004	0.671521	0.451981	0.689851	0.701823	0.550131
cg03531754	8	124194312		NA	IC	47	FAM83A	0.894965	0.869472	0.878672	0.70589	0.898997	0.862339	0.877009	0.545966
cg07978738	10	116298339		TRUE	LC	-11654	ABLIM1	0.0950673	0.299548	0.272266	0.349081	0.08336	0.247941	0.225208	0.248093
cg19980718	5	121704136		TRUE	LC	-22647	SNCAIP	0.91985	0.861481	0.880678	0.789286	0.924088	0.864574	0.885675	0.670119
cg16347123	7	134091998		TRUE	LC	51890	AKR1B1	0.632449	0.642251	0.625723	0.529814	0.636718	0.606354	0.592051	0.393833
cg02123534	7	965485	N_Shore	NA	IC	1367	ADAP1	0.805989	0.614732	0.299909	0.486851	0.751403	0.432851	0.172483	0.262395
cg23449659	7	142583404		TRUE	LC	86	TRPV6	0.909518	0.859653	0.874766	0.725949	0.910656	0.859522	0.866002	0.6094
cg17498667	1	85089643	S_Shelf	NA	LC	7786	C1orf180	0.950931	0.952944	0.951544	0.865857	0.9514	0.933638	0.940204	0.705615
cg05968188	6	16483997		TRUE	LC	245187	GMPR	0.0395612	0.913638	0.926886	0.830383	0.0454606	0.924	0.924163	0.688293
cg24754507	6	28481862		NA	LC	1708	GPX6	0.943538	0.919707	0.927621	0.858374	0.940503	0.897897	0.919934	0.743181
cg08445782	20	52195366	N_Shelf	TRUE	LC	4341	ZNF217	0.197803	0.0850476	0.113004	0.268118	0.146448	0.120436	0.0944339	0.106435
cg10231902	8	139890506	S_Shore	NA	HC	35730	COL22A1	0.754259	0.743169	0.74066	0.658412	0.749793	0.732599	0.731736	0.547471
cg18765906	1	236175393		NA	IC	-50	NID1	0.840011	0.852388	0.8777	0.762779	0.84132	0.848603	0.867321	0.610757
cg05548130	10	130820766		TRUE	IC	-444687	MGMT	0.918094	0.888271	0.872617	0.774805	0.923823	0.857075	0.879626	0.640484
cg09753749	1	184359437	S_Shelf	NA	LC	3288	C1orf21	0.937989	0.91868	0.922567	0.854207	0.940084	0.909802	0.919424	0.745658
cg19772114	6	28829321	N_Shelf	NA	IC	2133	LOC401242	0.926341	0.925913	0.904834	0.897268	0.840298	0.829536	0.85234	0.784512
cg05798996	7	1249043	N_Shore	NA	IC	-23610	UNCX	0.90765	0.899569	0.894176	0.77362	0.905474	0.889216	0.88508	0.644812
cg17020497	7	63028201	Island	NA	IC	-53266	MIR4283-1	0.977106	0.938487	0.952481	0.854571	0.977579	0.921378	0.94641	0.719324
cg01309328	6	32811253	N_Shore	NA	LC	563	PSMB8	0.174017	0.770158	0.712975	0.811603	0.153334	0.662486	0.652859	0.698579
cg23829380	13	113674654	N_Shelf	NA	IC	18627	MCF2L	0.909167	0.882552	0.872867	0.835863	0.903323	0.880184	0.880125	0.726372
cg27308682	7	157637500		NA	IC	-9776	LOC100506585	0.924911	0.896697	0.912928	0.783814	0.927105	0.903089	0.90839	0.656932
cg06806711	11	60223291		NA	LC	10	MS4A1	0.242864	0.780244	0.718006	0.725106	0.255226	0.756596	0.686596	0.610254
cg13226797	11	78053252		NA	LC	-326	GAB2	0.922189	0.908883	0.919388	0.813979	0.927628	0.917426	0.923716	0.709933
cg01422249	5	132110968	N_Shore	TRUE	LC	2099	41160	0.950408	0.899265	0.922882	0.867153	0.948695	0.898191	0.908618	0.767001
cg09553232	16	15851870		NA	IC	25519	MYH11	0.915187	0.927549	0.916819	0.81141	0.917244	0.910438	0.905479	0.691235
cg26605809	2	1452367		NA	IC	34188	TPO	0.820612	0.777574	0.799363	0.80665	0.819697	0.775533	0.797744	0.685764
cg16127845	7	1126423	N_Shore	NA	ICshore	-19	GPER	0.0552694	0.357778	0.290477	0.265268	0.0498405	0.309877	0.252591	0.128675
cg10705085	19	422512	Island	NA	IC	-13342	C2CD4C	0.907113	0.899222	0.886971	0.761145	0.91321	0.898033	0.887416	0.651758
cg24446242	6	32185340		NA	LC	6504	NOTCH4	0.903362	0.85855	0.865575	0.745721	0.900046	0.841615	0.858015	0.633103
cg27020161	10	108318417		TRUE	LC	-411361	5S_rRNA	0.883638	0.845942	0.836209	0.780783	0.88276	0.836617	0.836465	0.667877
cg07207652	17	45798257		TRUE	IC	-12352	TBX21	0.583813	0.435326	0.468204	0.359177	0.633972	0.518005	0.517478	0.469321
cg18181492	1	2340084	Island	NA	IC	3926	PEX10	0.903336	0.854178	0.855052	0.660623	0.902308	0.857747	0.85099	0.515399
cg04233054	1	23112654	S_Shore	NA	LC	66645	MIR4684	0.937539	0.91962	0.929108	0.84811	0.935978	0.925579	0.934128	0.747933
cg22726155	21	45575559	Island	NA	IC	22066	C21orf33	0.243699	0.891706	0.909285	0.820631	0.242962	0.901598	0.902841	0.718295
cg22518157	4	36210723		TRUE	LC	34761	ARAP2	0.0756514	0.375153	0.355881	0.357627	0.0700029	0.299979	0.324735	0.25562
cg14126733	9	136426190	Island	NA	IC	-4209	ADAMTSL2	0.917241	0.89393	0.891984	0.852984	0.911942	0.878468	0.893875	0.751084
cg02873991	12	25151263		TRUE	LC	-890	C12orf77	0.776802	0.717796	0.321145	0.655936	0.714425	0.690374	0.306237	0.450114
cg26508444	10	126330845		NA	LC	37076	LHPP	0.881354	0.648392	0.696069	0.518179	0.887763	0.697881	0.667291	0.372912
cg10814005	14	91711041		NA	IC	-189	GPR68	0.158633	0.249615	0.167246	0.330919	0.141797	0.183695	0.125226	0.209001
cg13862848	13	44272416		TRUE	LC	-68803	ENOX1	0.913599	0.904856	0.905337	0.826289	0.922555	0.888931	0.910393	0.695113
cg12427039	1	3478767		NA	LC	-1413	MIR551A	0.914459	0.905078	0.900485	0.816678	0.933023	0.907763	0.896317	0.701746
cg12154976	5	179585198	N_Shelf	NA	LC	-19849	RASGEF1C	0.905566	0.895481	0.889968	0.793819	0.908025	0.888786	0.897466	0.692698
cg15933451	2	98329830		NA	LC	-200	ZAP70	0.0406939	0.426715	0.416041	0.419178	0.0393626	0.373645	0.359074	0.315187
cg26738080	3	52487733	N_Shore	TRUE	LC	324	TNNC1	0.827455	0.858044	0.808278	0.850464	0.866881	0.863088	0.820244	0.748889
cg22626579	1	2038628	Island	NA	IC	2474	PRKCZ	0.912042	0.910459	0.923749	0.849444	0.915538	0.900763	0.93443	0.722747
cg08230268	16	7489771		TRUE	LC	107021	RBFOX1	0.502152	0.463206	0.495061	0.50894	0.46837	0.441145	0.434753	0.396701
cg20847228	3	50297087	N_Shore	TRUE	LC	-647	BC033528	0.933371	0.925922	0.930761	0.856161	0.939523	0.927651	0.918739	0.740938
cg18503234	11	68847839	N_Shelf	NA	LC	10570	BC064339	0.822492	0.77839	0.307528	0.582013	0.800903	0.689957	0.28564	0.441049
cg23013137	14	24676542		NA	LC	1617	TSSK4	0.485415	0.84088	0.859855	0.798074	0.473594	0.847221	0.851206	0.697857
cg25354657	11	129991445	N_Shelf	NA	LC	12122	APLP2	0.0564303	0.755721	0.732609	0.795809	0.0499262	0.760859	0.685729	0.688935
cg13553936	13	114202067	N_Shore	NA	ICshore	-36935	TFDP1	0.941132	0.944637	0.939156	0.873284	0.949995	0.934914	0.939308	0.77151
cg21848407	17	61499094		NA	IC	16216	CYB561	0.950329	0.925815	0.915852	0.794295	0.955769	0.912093	0.915694	0.675021
cg02877029	15	86142641		TRUE	LC	16497	AKAP13	0.928781	0.913969	0.924135	0.844837	0.928852	0.911668	0.920514	0.720909
cg16633129	5	149677575	Island	NA	IC	4950	ARSI	0.901663	0.90721	0.900595	0.785728	0.902118	0.889831	0.887815	0.680932
cg13492331	10	14779377		TRUE	LC	-6520	Mir_584	0.659404	0.595038	0.527724	0.589319	0.630057	0.563919	0.504258	0.465873
cg21906444	11	67432774	Island	NA	IC	9328	ALDH3B2	0.969371	0.971801	0.976024	0.914974	0.971654	0.964679	0.973438	0.799476
cg25072766	11	3073488		NA	IC	5193	CARS	0.620369	0.526005	0.461527	0.64705	0.509087	0.413578	0.335093	0.448937
cg10579408	7	86850525	S_Shore	NA	ICshore	-1494	C7orf23	0.254623	0.276499	0.281653	0.315443	0.29614	0.240895	0.275932	0.156575
cg24260710	22	42296082		NA	LC	-865	MIR33A	0.912926	0.895429	0.902053	0.785673	0.914412	0.898395	0.904858	0.681378
cg25138553	1	22223841		NA	LC	-1038	HSPG2	0.953225	0.807258	0.865119	0.770303	0.953088	0.720676	0.81439	0.584279
cg21978128	3	186560386		NA	LC	-76	ADIPOQ	0.926733	0.876681	0.879361	0.767369	0.926689	0.857336	0.868369	0.648546
cg17420036	1	22182143		NA	IC	-24937	HSPG2	0.981326	0.975929	0.97718	0.922854	0.983361	0.977837	0.98114	0.812105
cg23239840	2	114052325	S_Shelf	NA	LC	-15827	PAX8	0.906863	0.900537	0.905158	0.784014	0.901856	0.880421	0.896159	0.655205
cg13831570	17	39020053	Island	NA	HC	3409	KRT12	0.890253	0.881467	0.886427	0.890599	0.867996	0.866594	0.869262	0.783979
cg01551797	16	1399401	N_Shore	NA	IC	2472	C16orf42	0.912	0.887509	0.884381	0.761961	0.911014	0.884444	0.886512	0.658127
cg14823740	6	33390971	N_Shelf	NA	LC	3125	SYNGAP1	0.912006	0.887841	0.88743	0.749189	0.918728	0.87482	0.872545	0.629333
cg04731988	20	3051954	N_Shore	NA	LC	-311	OXT	0.885436	0.750827	0.764983	0.611401	0.860813	0.643782	0.646	0.479384
cg01088387	11	78215445		TRUE	LC	-28776	BC042472	0.814697	0.936985	0.929824	0.782944	0.787725	0.944552	0.955361	0.601968
cg00947796	16	1316185		NA	IC	9669	TPSD1	0.828979	0.80025	0.804205	0.74661	0.808125	0.792841	0.80807	0.619155
cg23759053	7	34173999		TRUE	LC	163211	U6	0.0540791	0.119946	0.0650313	0.214959	0.13021	0.0605241	0.0556105	0.0591285
cg05289055	17	41794293	N_Shelf	NA	LC	41863	SOST	0.937825	0.932092	0.935074	0.843816	0.936756	0.932648	0.928823	0.741454
cg17896927	15	93617030	Island	NA	ICshore	-91	RGMA	0.430169	0.476134	0.430402	0.355425	0.344476	0.251184	0.237482	0.198442
cg17890940	7	1782346	N_Shore	NA	IC	33549	ELFN1	0.937685	0.92714	0.915534	0.816332	0.929142	0.870162	0.894933	0.701124
cg10169364	11	76814148	Island	NA	IC	263	OMP	0.929301	0.916623	0.904811	0.757051	0.932518	0.896705	0.896604	0.642342
cg03958308	8	145014989	N_Shore	TRUE	LC	-1231	PLEC	0.83452	0.817181	0.824796	0.67232	0.829796	0.747423	0.771937	0.520893
cg04568823	6	29767977	N_Shore	NA	IC	-7127	HCG4	0.880031	0.888781	0.892461	0.840975	0.883335	0.866675	0.887558	0.731511
cg04413090	16	28302913	N_Shore	NA	LC	472	AX746995	0.795764	0.811085	0.839908	0.785212	0.794137	0.826168	0.827407	0.68415
cg20738433	10	85324857	Island	NA	IC	-199256	U6	0.972853	0.934799	0.944862	0.849132	0.967173	0.904391	0.936495	0.702295
cg19760965	3	194868843		NA	IC	-25919	XXYLT1	0.778499	0.751736	0.740558	0.838665	0.648709	0.492881	0.515805	0.687383
cg22192489	5	134521633		TRUE	LC	62234	LOC340073	0.0604539	0.62968	0.655839	0.559094	0.0746696	0.585613	0.608298	0.410113
cg20003377	4	149949212		TRUE	LC	470114	5S_rRNA	0.907148	0.866145	0.862307	0.789573	0.908776	0.849411	0.858274	0.64254
cg27106909	16	30106897	N_Shore	TRUE	LC	624	YPEL3	0.392873	0.446105	0.414727	0.481877	0.306692	0.38102	0.330507	0.381185
cg27314669	1	156822430	S_Shelf	TRUE	LC	6282	INSRR	0.687626	0.664788	0.708194	0.561058	0.70263	0.712294	0.715835	0.401795
cg05464506	2	420052	Island	NA	HC	-131744	FAM150B	0.443604	0.872015	0.896179	0.789638	0.375503	0.883176	0.876301	0.680351
cg15286847	16	84690433	Island	NA	HC	-6500	AK057887	0.30975	0.851343	0.877666	0.796242	0.239552	0.826032	0.837362	0.680916
cg13447080	8	131054408		TRUE	LC	-25511	FAM49B	0.917556	0.860395	0.47527	0.754722	0.916576	0.836456	0.424062	0.626452
cg05727149	16	75375801		TRUE	LC	-73850	BCAR1	0.771189	0.275375	0.309228	0.2701	0.770904	0.318941	0.375496	0.381645
cg11147866	15	68835517		TRUE	LC	-35790	CORO2B	0.888658	0.845543	0.858649	0.729627	0.897315	0.853493	0.849345	0.588841
cg14506696	4	100737830		NA	LC	-150	DAPP1	0.0484917	0.0402755	0.0378548	0.308177	0.0412686	0.0442477	0.0360055	0.178114
cg03650233	8	57360226	N_Shore	TRUE	ICshore	-944	PENK	0.811929	0.789079	0.783346	0.768162	0.755756	0.716552	0.737534	0.645694
cg02493846	1	151809534	N_Shore	NA	LC	-1410	LOC100132111	0.902951	0.48957	0.508519	0.571358	0.915549	0.409209	0.391078	0.450407
cg25287591	6	33149777		NA	LC	-4107	COL11A2	0.928836	0.91198	0.902956	0.779148	0.921005	0.924527	0.91956	0.648916
cg18160150	11	5247586		NA	LC	715	HBB	0.955197	0.941352	0.947561	0.863389	0.946593	0.937297	0.952322	0.722213
cg14553895	3	178899170		TRUE	LC	32860	PIK3CA	0.845519	0.887188	0.747472	0.628392	0.827236	0.827749	0.501432	0.369321
cg19325637	11	48112253		TRUE	LC	-44989	PTPRJ	0.954711	0.953578	0.959305	0.873802	0.963475	0.95513	0.956057	0.75178
cg04216235	5	172738061		TRUE	LC	16663	STC2	0.896247	0.86792	0.87678	0.749177	0.910251	0.872414	0.87332	0.61579
cg15585478	4	139680596		TRUE	LC	-256346	CCRN4L	0.947588	0.937319	0.943048	0.856898	0.953205	0.938473	0.93696	0.756294
cg05484394	22	32767128		NA	IC	-65	RFPL3-AS1	0.875879	0.870823	0.870802	0.810691	0.889362	0.868742	0.868747	0.708661
cg20221020	11	67209257		NA	IC	1726	CORO1B	0.978839	0.979584	0.976561	0.895398	0.978139	0.974633	0.977228	0.792029
cg00757420	1	8398058	S_Shelf	NA	IC	7861	SLC45A1	0.923356	0.91358	0.909482	0.80788	0.931942	0.921903	0.914745	0.685902
cg10309454	7	158775112		NA	IC	-25932	LOC154822	0.771524	0.723095	0.729731	0.644895	0.749805	0.696053	0.691684	0.523979
cg22021597	1	226841240		NA	LC	85636	ITPKB	0.107902	0.545256	0.56064	0.537	0.104129	0.488789	0.477326	0.42429
cg04771315	10	126152789	S_Shelf	NA	LC	2449	LHPP	0.931534	0.916714	0.922569	0.794047	0.928046	0.924289	0.929425	0.66725
cg12513975	7	158951233	N_Shelf	NA	IC	-13584	VIPR2	0.908895	0.861669	0.869082	0.797191	0.899439	0.864253	0.882019	0.677771
cg09729387	8	53321751		NA	IC	558	ST18	0.876019	0.853609	0.868321	0.772412	0.890625	0.851519	0.858085	0.659379
cg13061469	3	43927675		TRUE	LC	195301	ABHD5	0.915453	0.908093	0.876703	0.730453	0.930916	0.900107	0.87881	0.579745
cg12038641	20	61162000		NA	IC	-118	MIR133A2	0.81548	0.800746	0.805138	0.776699	0.798579	0.79586	0.785467	0.665145
cg26137267	2	43271223		NA	LC	-178534	Mir_548	0.896203	0.870949	0.875174	0.752444	0.894612	0.891376	0.872013	0.640201
cg21931713	1	10683828		NA	IC	37627	CASZ1	0.916641	0.899755	0.898256	0.789968	0.919572	0.886993	0.893237	0.686676
cg13493071	7	2842687		NA	IC	12206	GNA12	0.898749	0.900174	0.898408	0.833581	0.908601	0.887271	0.905246	0.705367
cg11324259	8	143999374		NA	LC	-115	CYP11B2	0.84807	0.841358	0.841782	0.739757	0.861362	0.838988	0.835497	0.638404
cg14216252	1	64349562		TRUE	LC	-87434	Mir_544	0.91315	0.883929	0.869768	0.730539	0.914651	0.889281	0.867123	0.624031
cg04357789	6	14933411		TRUE	LC	-312322	JARID2	0.912498	0.901313	0.919662	0.780949	0.915808	0.902224	0.917784	0.659752
cg25573386	12	18890579		NA	LC	339	PLCZ1	0.853547	0.84045	0.836797	0.74138	0.854236	0.821082	0.847968	0.608638
cg03568507	2	240153791	Island	NA	IC	-36638	MGC16025	0.311599	0.844152	0.829623	0.858309	0.130699	0.690626	0.640226	0.686597
cg16495448	7	3019260		TRUE	IC	64249	CARD11	0.656594	0.649372	0.588355	0.604468	0.556828	0.544814	0.503629	0.481977
cg04249559	12	655964		NA	HC	3666	B4GALNT3	0.952077	0.933658	0.947266	0.898447	0.940637	0.90469	0.93334	0.793036
cg07276621	11	10750870		NA	IC	-21940	CTR9	0.452806	0.24748	0.252926	0.185198	0.476175	0.333324	0.354525	0.286164
cg22791932	16	88537374	Island	NA	HC	17361	ZFPM1	0.436362	0.816568	0.836859	0.794998	0.371135	0.81254	0.837739	0.692326
cg03747456	12	52586127		TRUE	LC	-343	KRT80	0.818453	0.621062	0.413113	0.474434	0.820861	0.427155	0.249452	0.304826
cg27122725	5	142781723	N_Shore	NA	LC	579	NR3C1	0.0946629	0.0772808	0.081184	0.21162	0.082909	0.0840592	0.0856514	0.103696
cg04850286	10	81895943	S_Shelf	NA	LC	3686	PLAC9	0.81729	0.815685	0.723403	0.44477	0.828613	0.756542	0.68489	0.226401
cg12166476	13	76334866		NA	LC	11	LMO7	0.168269	0.896798	0.915444	0.803507	0.181014	0.826514	0.817515	0.643775
cg17534564	12	124600518		TRUE	IC	103827	ZNF664	0.940714	0.910389	0.918807	0.82179	0.942321	0.919931	0.907148	0.712131
cg08341924	14	24731542		NA	IC	874	TGM1	0.931597	0.915572	0.932564	0.856857	0.938711	0.922396	0.930381	0.732011
cg17439800	1	208056493		NA	LC	7344	CD34	0.0630755	0.786247	0.796755	0.718723	0.0512624	0.799634	0.781079	0.606122
cg11683663	19	855536	Island	NA	IC	3246	ELANE	0.965336	0.924289	0.962495	0.921233	0.967594	0.850135	0.959382	0.80821
cg18638769	14	105789784		NA	IC	-7870	BRF1	0.960262	0.943487	0.949831	0.84758	0.963058	0.938104	0.944833	0.733344
cg03400274	16	1610465		NA	IC	-6334	BC114455	0.850835	0.836028	0.84127	0.759101	0.861029	0.844796	0.844216	0.657534
cg10941749	15	52030519	S_Shore	NA	LC	-199	LYSMD2	0.806782	0.761803	0.73378	0.68825	0.802378	0.735944	0.726368	0.578618
cg01502919	6	124122318	N_Shore	NA	LC	-2750	NKAIN2	0.907701	0.863587	0.858381	0.74947	0.914147	0.840883	0.842643	0.620949
cg23186333	11	35161900	S_Shore	NA	LC	1484	CD44	0.683827	0.924453	0.811031	0.78256	0.677851	0.927044	0.894181	0.491141
cg19371652	12	113415883		TRUE	LC	-390	OAS2	0.474742	0.768607	0.610716	0.669078	0.470193	0.688567	0.526853	0.540787
cg16771771	6	169243410	S_Shore	NA	IC	225489	SMOC2	0.902147	0.870966	0.857687	0.782549	0.903168	0.833364	0.847955	0.677171
cg27229962	1	161099900	N_Shelf	NA	LC	737	DEDD	0.949283	0.962361	0.963174	0.914565	0.953238	0.956416	0.96959	0.797534
cg14747903	19	35740509	Island	NA	HC	728	LSR	0.351627	0.400702	0.393962	0.255973	0.447017	0.608736	0.591619	0.477292
cg07734106	14	96117415		NA	LC	-99	TCL6	0.849519	0.781971	0.781864	0.613945	0.840085	0.786064	0.771261	0.484858
cg19220719	10	77532329		NA	LC	-10189	C10orf11	0.805795	0.53274	0.518453	0.546184	0.76369	0.379588	0.376793	0.421172
cg01511166	16	46683644		TRUE	IC	-28333	SHCBP1	0.947022	0.934489	0.941386	0.821778	0.95229	0.929912	0.94239	0.698677
cg26821293	20	33880930	S_Shore	NA	LC	-705	FAM83C	0.846288	0.838436	0.825604	0.784353	0.856131	0.837165	0.836089	0.673452
cg26336265	6	25042955		NA	LC	-557	FAM65B	0.18641	0.816434	0.78766	0.744482	0.154818	0.734719	0.726533	0.588035
cg25243766	11	123322182		TRUE	LC	-69962	MIR4493	0.270959	0.714043	0.608311	0.674485	0.322539	0.637881	0.540408	0.544422
cg17224892	17	1094496		NA	IC	-3880	ABR	0.720192	0.461253	0.430732	0.509118	0.649969	0.353527	0.321165	0.400258
cg06099446	3	138647868	Island	NA	HC	14994	AK128202	0.954661	0.94507	0.950354	0.874681	0.962961	0.945155	0.958273	0.756153
cg01243823	16	50732212		NA	IC	1163	NOD2	0.844218	0.822594	0.810935	0.587148	0.844056	0.795427	0.774451	0.444896
cg14114377	19	45756845	S_Shore	TRUE	LC	2330	MARK4	0.688812	0.847055	0.635886	0.693278	0.728502	0.809187	0.58655	0.555071
cg23588029	6	32137166	S_Shore	TRUE	LC	4785	EGFL8	0.914606	0.851061	0.87209	0.763371	0.923481	0.854638	0.862272	0.652866
cg23519671	19	39011484	S_Shore	NA	LC	9284	RYR1	0.92656	0.91362	0.918098	0.826584	0.928934	0.900276	0.918613	0.685477
cg22217463	17	4834841		NA	LC	-750	GP1BA	0.954105	0.947989	0.941047	0.857983	0.954971	0.948945	0.948661	0.742789
cg26894854	1	205631084	N_Shore	TRUE	IC	170	SLC45A3	0.896217	0.856758	0.86786	0.761265	0.899471	0.839366	0.862651	0.658654
cg09592903	2	55203963		TRUE	LC	22844	EML6	0.944657	0.900168	0.942295	0.826188	0.945668	0.894719	0.917719	0.682059
cg16170346	19	2424006	Island	NA	ICshore	3869	TIMM13	0.895469	0.700452	0.796033	0.716254	0.875178	0.544622	0.665231	0.54282
cg10653465	15	86125255		TRUE	LC	-889	AKAP13	0.3485	0.519721	0.572432	0.514344	0.351573	0.482888	0.498665	0.408684
cg13154012	4	6347168		NA	IC	36429	PPP2R2C	0.877509	0.858487	0.856183	0.782573	0.855852	0.804207	0.824159	0.660982
cg19595760	1	25948511	S_Shelf	TRUE	LC	4553	MAN1C1	0.12098	0.497459	0.382784	0.663003	0.0988719	0.376872	0.314475	0.519808
cg11287400	3	69914738		TRUE	LC	-636	MITF	0.918984	0.891945	0.8871	0.754836	0.920258	0.862133	0.899953	0.596919
cg02368508	16	12060182		NA	LC	1219	TNFRSF17	0.44871	0.819255	0.234386	0.702101	0.501027	0.866503	0.320757	0.546424
cg05210615	17	47512894		TRUE	LC	-20652	PHB	0.612523	0.585023	0.560085	0.525922	0.600095	0.524382	0.54345	0.400832
cg12299478	10	111935236		TRUE	LC	-32126	MXI1	0.873432	0.895919	0.896915	0.75507	0.875799	0.891358	0.898304	0.647261
cg18960216	17	27401793		NA	IC	834	TIAF1	0.886321	0.85887	0.862045	0.75741	0.904476	0.858601	0.86269	0.626127
cg10475172	3	45927914		NA	LC	-81	CCR9	0.463751	0.928559	0.942774	0.823552	0.398762	0.933837	0.941031	0.708371
cg04400533	3	185788716		TRUE	LC	37646	ETV5	0.460533	0.736684	0.747012	0.707558	0.420196	0.678745	0.662432	0.554028
cg02561726	2	183943938		NA	LC	652	DUSP19	0.502573	0.303753	0.306356	0.277472	0.384393	0.181445	0.185984	0.133483
cg19500979	11	67287273	Island	NA	IC	3626	CABP2	0.751457	0.707678	0.72361	0.653908	0.689667	0.682396	0.69286	0.537355
cg22553301	19	3839231	S_Shore	NA	IC	29796	ZFR2	0.78483	0.823033	0.809032	0.687002	0.789837	0.791611	0.780738	0.556518
cg12434085	6	138576877		NA	IC	-37250	PBOV1	0.904562	0.881407	0.874071	0.765287	0.898338	0.870353	0.87019	0.642259
cg15131146	1	26101755	S_Shelf	NA	LC	-24911	SEPN1	0.061068	0.506377	0.52413	0.48914	0.0612021	0.421101	0.40783	0.378414
cg18838431	11	74178800	Island	TRUE	IC	-200	KCNE3	0.613708	0.122353	0.0827867	0.196707	0.660331	0.105052	0.0918448	0.31725
cg20334115	1	226107899	N_Shelf	NA	LC	2549	PYCR2	0.786915	0.883937	0.848204	0.862399	0.685823	0.702961	0.555005	0.710173
cg00834922	5	178545514	N_Shore	NA	LC	57908	ZNF354C	0.544249	0.533496	0.517407	0.510966	0.493085	0.481231	0.466245	0.38414
cg23521905	12	129298690		NA	IC	378	AK001057	0.928392	0.925828	0.932647	0.833805	0.941059	0.918795	0.927302	0.717178
cg12157788	7	4389134		NA	IC	122116	SDK1	0.853073	0.832612	0.847079	0.812072	0.847913	0.818491	0.838174	0.703218
cg02078292	11	2397655	N_Shore	NA	LC	-891	CD81	0.947102	0.931767	0.923098	0.798899	0.956139	0.920167	0.92622	0.693196
cg08894273	1	161109487	N_Shore	NA	LC	-7009	DEDD	0.75847	0.0942884	0.0578913	0.188122	0.773595	0.123436	0.0775925	0.323826
cg09811127	1	2284501		NA	LC	-401	LOC100129534	0.907332	0.891626	0.882776	0.810188	0.910046	0.891065	0.89157	0.708777
cg10456541	2	8721512	N_Shelf	NA	LC	-100600	ID2	0.221212	0.742904	0.741068	0.728064	0.200768	0.696538	0.661027	0.606087
cg25045219	17	263096	Island	NA	IC	-137	C17orf97	0.167896	0.133509	0.11654	0.282713	0.172277	0.122102	0.0892963	0.162685
cg05500734	7	73437649		TRUE	IC	-4777	ELN	0.354464	0.164419	0.145111	0.15262	0.429238	0.21512	0.20077	0.255022
cg20072118	12	52653637	S_Shore	TRUE	LC	-1466	AK300121	0.744839	0.398011	0.325244	0.436156	0.628845	0.201474	0.145328	0.248954
cg23673974	17	45785206	N_Shore	TRUE	LC	12577	TBKBP1	0.8351	0.689764	0.703788	0.531961	0.841475	0.638972	0.669347	0.404752
cg06043792	6	162684526		NA	LC	-729	PARK2	0.924798	0.888667	0.896187	0.803414	0.929788	0.873556	0.893442	0.686428
cg00678398	19	16630059	Island	NA	IC	7026	CHERP	0.921846	0.915506	0.907694	0.846498	0.930056	0.907124	0.918819	0.734253
cg01960096	1	157012966	N_Shelf	TRUE	LC	2196	ARHGEF11	0.913212	0.889541	0.878413	0.77188	0.915111	0.876037	0.881464	0.647097
cg11376341	10	21796152	N_Shore	NA	IC	-7787	AK055656	0.616187	0.240857	0.598002	0.582591	0.863178	0.326257	0.799939	0.806761
cg26442397	3	142888303		TRUE	LC	3820	Mir_544	0.850432	0.734094	0.733366	0.649169	0.802901	0.712608	0.715579	0.50172
cg26646427	22	46770870	Island	NA	IC	34301	CELSR1	0.713724	0.711931	0.71012	0.655825	0.643657	0.63505	0.605573	0.527638
cg15392988	7	956642	N_Shelf	NA	IC	3871	ADAP1	0.792437	0.776038	0.778036	0.693753	0.791751	0.763551	0.768616	0.552875
cg13061570	1	2127505	S_Shore	NA	LC	-1291	C1orf86	0.888057	0.822348	0.840692	0.759185	0.896173	0.812991	0.855598	0.655935
cg08799778	16	1017338	N_Shelf	NA	IC	3646	LMF1	0.938188	0.944032	0.944942	0.82563	0.944236	0.931655	0.944269	0.708968
cg16961623	4	187521418		NA	LC	-4438	FAT1	0.886282	0.859545	0.863882	0.776029	0.887833	0.863401	0.862564	0.660913
cg12907598	1	6676673	S_Shore	NA	LC	2918	PHF13	0.950808	0.925534	0.944513	0.828437	0.953518	0.92928	0.944741	0.666364
cg03226435	1	3058199	N_Shore	NA	IC	13661	MIR4251	0.907363	0.85021	0.824624	0.749874	0.905305	0.825273	0.817216	0.613501
cg05433111	16	28943232		NA	LC	-27	CD19	0.860191	0.834964	0.852403	0.784421	0.852135	0.860303	0.851012	0.675502
cg14111697	9	80462928		TRUE	LC	-25013	GNAQ	0.811532	0.837953	0.88485	0.717903	0.769395	0.839263	0.869147	0.590995
[truncated: 7,877 more rows]
