# Supplementary material for: Cord blood hematopoietic cells from preterm infants display altered DNA methylation patterns
Source: Clin Epigenetics. 2017 Apr 20;9:39. doi: 10.1186/s13148-017-0339-1 (PMC5397745; doi:10.1186/s13148-017-0339-1)
Supplement: Supplementary file 3 — Significantly enriched GO terms (corrected p value <0.10) from ErmineJ analysis of prematurity-DM sites for each cell type, ordered by corrected p value. (XLSX 18 kb) [file 13148_2017_339_MOESM3_ESM.xlsx]

## Sheet: Sheet1
Additional file 3. Significantly enriched GO terms (corrected p-value <0.10) from ErmineJ analysis of prematurity-DM sites for each cell type, ordered by corrected p-value.
GO term	GO ID	Number of genes	Raw score	Corrected p-value
T cells
embryonic placenta development	GO:0001892	71	0.099	0.029
Granulocytes
negative regulation of ERK1 and ERK2 cascade	GO:0070373	25	0.32	0.0166
Ras guanyl-nucleotide exchange factor activity	GO:0005088	100	0.14	0.0785
Monocytes
molting cycle	GO:0042303	69	0.159	0.00275
hair cycle	GO:0042633	69	0.159	0.00275
hair follicle development	GO:0001942	65	0.169	0.00294
molting cycle process	GO:0022404	65	0.169	0.00294
hair cycle process	GO:0022405	65	0.169	0.00294
skin epidermis development	GO:0098773	65	0.169	0.00294
hair follicle morphogenesis	GO:0031069	24	0.25	0.0425
epidermis morphogenesis	GO:0048730	28	0.214	0.0821
nRBCs
forebrain generation of neurons	GO:0021872	46	0.609	0.00368
regulation of fat cell differentiation	GO:0045598	64	0.531	0.00961
Ras guanyl-nucleotide exchange factor activity	GO:0005088	100	0.46	0.0112
actin filament binding	GO:0051015	72	0.5	0.0123
negative regulation of fat cell differentiation	GO:0045599	32	0.625	0.0128
Rho guanyl-nucleotide exchange factor activity	GO:0005089	63	0.524	0.0134
forebrain neuron differentiation	GO:0021879	36	0.611	0.0139
axon part	GO:0033267	99	0.455	0.0153
renal system process	GO:0003014	66	0.5	0.016
sarcolemma	GO:0042383	86	0.465	0.0182
positive regulation of JNK cascade	GO:0046330	84	0.464	0.0218
site of polarized growth	GO:0030427	94	0.447	0.0222
neurotransmitter secretion	GO:0007269	66	0.485	0.0231
regulation of dendritic spine morphogenesis	GO:0061001	14	0.786	0.0231
positive regulation of synaptic transmission	GO:0050806	60	0.5	0.0241
regulation of interleukin-2 production	GO:0032663	34	0.588	0.0243
growth cone	GO:0030426	91	0.451	0.0243
skeletal muscle tissue development	GO:0007519	99	0.444	0.0247
negative regulation of fibroblast growth factor receptor signaling pathway	GO:0040037	9	0.889	0.04
digestive tract development	GO:0048565	97	0.433	0.0411
T cell differentiation	GO:0030217	97	0.433	0.0431
positive regulation of stress-activated MAPK cascade	GO:0032874	91	0.44	0.0436
positive regulation of leukocyte differentiation	GO:1902107	88	0.443	0.0447
canonical Wnt signaling pathway	GO:0060070	69	0.464	0.0463
positive regulation of stress-activated protein kinase signaling cascade	GO:0070304	92	0.435	0.0464
positive regulation of neuroblast proliferation	GO:0002052	13	0.769	0.0473
regulation of cardiac muscle contraction	GO:0055117	53	0.491	0.0475
antigen receptor-mediated signaling pathway	GO:0050851	93	0.43	0.0479
regulation of protein kinase B signaling	GO:0051896	87	0.437	0.048
cell cortex part	GO:0044448	75	0.453	0.0491
regulation of axonogenesis	GO:0050770	87	0.437	0.0496
inositol phosphate metabolic process	GO:0043647	42	0.524	0.0506
odontogenesis	GO:0042476	87	0.437	0.0513
G-protein coupled chemoattractant receptor activity	GO:0001637	20	0.65	0.0514
chemokine receptor activity	GO:0004950	20	0.65	0.0514
positive regulation of alpha-beta T cell activation	GO:0046635	40	0.525	0.0539
regulation of interferon-gamma production	GO:0032649	65	0.462	0.054
pallium development	GO:0021543	91	0.429	0.054
embryonic digestive tract development	GO:0048566	30	0.567	0.0547
regulation of alpha-beta T cell activation	GO:0046634	51	0.49	0.0549
cardiac muscle cell differentiation	GO:0055007	62	0.468	0.0552
regulation of reactive oxygen species biosynthetic process	GO:1903426	38	0.526	0.0572
postsynaptic density	GO:0014069	98	0.418	0.0581
regulation of glucose import	GO:0046324	38	0.526	0.0585
adherens junction organization	GO:0034332	57	0.474	0.0588
filopodium	GO:0030175	57	0.474	0.0602
negative regulation of blood pressure	GO:0045776	33	0.545	0.0603
regulation of alpha-beta T cell differentiation	GO:0046637	34	0.529	0.0622
regulation of fibroblast migration	GO:0010762	14	0.714	0.0623
positive regulation of blood circulation	GO:1903524	56	0.464	0.0626
cardiocyte differentiation	GO:0035051	83	0.422	0.0626
positive regulation of protein kinase B signaling	GO:0051897	62	0.452	0.0627
ventricular cardiac muscle cell differentiation	GO:0055012	19	0.632	0.063
negative regulation of interferon-gamma production	GO:0032689	24	0.583	0.0631
regulation of JUN kinase activity	GO:0043506	65	0.446	0.0632
regulation of osteoblast differentiation	GO:0045667	86	0.419	0.0633
regulation of synapse structure or activity	GO:0050803	52	0.481	0.0633
negative regulation of vasculature development	GO:1901343	56	0.464	0.0634
regulation of striated muscle contraction	GO:0006942	62	0.452	0.0635
hindgut morphogenesis	GO:0007442	8	0.875	0.0637
hindgut development	GO:0061525	8	0.875	0.0637
regulation of catenin import into nucleus	GO:0035412	19	0.632	0.0639
hair follicle morphogenesis	GO:0031069	24	0.583	0.064
Z disc	GO:0030018	86	0.419	0.064
hair follicle development	GO:0001942	65	0.446	0.064
molting cycle process	GO:0022404	65	0.446	0.064
hair cycle process	GO:0022405	65	0.446	0.064
skin epidermis development	GO:0098773	65	0.446	0.064
regulation of dendrite development	GO:0050773	64	0.453	0.0641
regulation of synapse organization	GO:0050807	48	0.479	0.0642
digestive tract morphogenesis	GO:0048546	45	0.489	0.0642
ventricular septum development	GO:0003281	39	0.513	0.0642
positive regulation of stem cell proliferation	GO:2000648	55	0.473	0.0643
positive regulation of alpha-beta T cell differentiation	GO:0046638	29	0.552	0.0644
regulation of nitric oxide biosynthetic process	GO:0045428	36	0.528	0.0645
regulation of heterotypic cell-cell adhesion	GO:0034114	12	0.75	0.0645
negative regulation of glucose transport	GO:0010829	10	0.8	0.0646
tissue remodeling	GO:0048771	80	0.425	0.0646
phospholipid transporter activity	GO:0005548	31	0.548	0.0646
regulation of dendrite morphogenesis	GO:0048814	40	0.5	0.0647
negative regulation of angiogenesis	GO:0016525	52	0.481	0.0647
regulation of interleukin-4 production	GO:0032673	19	0.632	0.0648
M band	GO:0031430	17	0.647	0.0649
stress-activated protein kinase signaling cascade	GO:0031098	98	0.408	0.065
odontogenesis of dentin-containing tooth	GO:0042475	64	0.453	0.0652
myoblast differentiation	GO:0045445	29	0.552	0.0653
stem cell division	GO:0017145	26	0.577	0.0654
transmembrane receptor protein tyrosine phosphatase activity	GO:0005001	17	0.647	0.0657
transmembrane receptor protein phosphatase activity	GO:0019198	17	0.647	0.0657
T cell mediated immunity	GO:0002456	19	0.632	0.0657
diencephalon development	GO:0021536	61	0.459	0.0657
positive regulation of humoral immune response	GO:0002922	10	0.8	0.0658
T cell receptor signaling pathway	GO:0050852	70	0.443	0.0662
smooth muscle contraction	GO:0006939	42	0.5	0.0664
muscle cell development	GO:0055001	91	0.418	0.0665
negative regulation of blood vessel morphogenesis	GO:2000181	53	0.472	0.067
stress-activated MAPK cascade	GO:0051403	97	0.412	0.0678
photoreceptor outer segment	GO:0001750	43	0.488	0.0688
regulation of neurotransmitter levels	GO:0001505	97	0.412	0.0689
regulation of dendritic spine development	GO:0060998	22	0.591	0.0689
cell proliferation in forebrain	GO:0021846	22	0.591	0.0696
A band	GO:0031672	27	0.556	0.07
cerebral cortex development	GO:0021987	63	0.444	0.0712
response to activity	GO:0014823	35	0.514	0.0715
positive regulation of endothelial cell migration	GO:0010595	46	0.478	0.0726
positive regulation of dendrite development	GO:1900006	30	0.533	0.0747
regulation of nodal signaling pathway	GO:1900107	5	1	0.075
tumor necrosis factor receptor superfamily binding	GO:0032813	30	0.533	0.0754
receptor localization to synapse	GO:0097120	5	1	0.0758
cardiac muscle cell development	GO:0055013	38	0.5	0.0758
neurotransmitter-gated ion channel clustering	GO:0072578	5	1	0.0765
negative regulation of axonogenesis	GO:0050771	38	0.5	0.0765
lens development in camera-type eye	GO:0002088	49	0.469	0.077
regulation of urine volume	GO:0035809	13	0.692	0.0771
response to electrical stimulus	GO:0051602	25	0.56	0.0773
hyperosmotic response	GO:0006972	20	0.6	0.0778
oligodendrocyte differentiation	GO:0048709	41	0.488	0.0781
signaling adaptor activity	GO:0035591	55	0.455	0.0782
central nervous system neuron development	GO:0021954	55	0.455	0.079
positive regulation of behavior	GO:0048520	91	0.407	0.0811
regulation of endothelial cell migration	GO:0010594	73	0.425	0.0813
humoral immune response	GO:0006959	85	0.412	0.0816
T cell differentiation in thymus	GO:0033077	44	0.477	0.0819
thymocyte aggregation	GO:0071594	44	0.477	0.0819
Golgi lumen	GO:0005796	67	0.433	0.0821
positive regulation of excitatory postsynaptic membrane potential	GO:2000463	11	0.727	0.0825
axonal growth cone	GO:0044295	11	0.727	0.0832
regulation of development, heterochronic	GO:0040034	11	0.727	0.0838
regulation of timing of cell differentiation	GO:0048505	11	0.727	0.0838
negative regulation of interleukin-2 production	GO:0032703	11	0.727	0.0845
epidermis morphogenesis	GO:0048730	28	0.536	0.0862
labyrinthine layer development	GO:0060711	36	0.5	0.0867
regulation of N-methyl-D-aspartate selective glutamate receptor activity	GO:2000310	9	0.778	0.0869
gas homeostasis	GO:0033483	7	0.857	0.087
negative regulation of developmental growth	GO:0048640	53	0.453	0.0875
regulation of cardioblast differentiation	GO:0051890	9	0.778	0.0876
ephrin receptor signaling pathway	GO:0048013	23	0.565	0.0878
C-C chemokine receptor activity	GO:0016493	9	0.778	0.0883
positive regulation of lymphocyte differentiation	GO:0045621	56	0.446	0.0884
regulation of fibroblast growth factor receptor signaling pathway	GO:0040036	23	0.565	0.0885
myotube differentiation	GO:0014902	39	0.487	0.0887
regulation of gliogenesis	GO:0014013	59	0.441	0.0893
regulation of synapse assembly	GO:0051963	31	0.516	0.0912
regulation of wound healing	GO:0061041	80	0.413	0.0913
main axon	GO:0044304	42	0.476	0.0914
embryonic placenta development	GO:0001892	71	0.423	0.0918
actin filament bundle assembly	GO:0051017	31	0.516	0.0919
actin filament bundle organization	GO:0061572	31	0.516	0.0919
glomerulus development	GO:0032835	42	0.476	0.092
negative regulation of axon extension	GO:0030517	16	0.625	0.0987
second-messenger-mediated signaling	GO:0019932	99	0.394	0.099
hypothalamus development	GO:0021854	16	0.625	0.0994
