# Supplementary material for: Cord blood hematopoietic cells from preterm infants display altered DNA methylation patterns
Source: Clin Epigenetics. 2017 Apr 20;9:39. doi: 10.1186/s13148-017-0339-1 (PMC5397745; doi:10.1186/s13148-017-0339-1)
Supplement: Supplementary file 4 — “Location and genomic context of cell type-DM sites”. Each sheet is a table summarizing cell type-DM sites (FDR < 5%, |Δβ| > 0.20) for each birth group/cell type combination. (XLSX 11523 kb) [file 13148_2017_339_MOESM4_ESM.xlsx]

## Sheet: pretermCD3T_DMsites
Additional file 4. Location and genomic context of cell type-DM sites (FDR <5%, |Δβ| >0.20) identified in preterm T cells
cg_identifier	Chr	Loc	CGI_rel	Enhancer	CG_density	Dist_closest_TSS	Closest_TSS_gene_name	CD3T_preterm_beta	G_preterm_beta	Mo_preterm_beta	RBC_preterm_beta	CD3T_term_beta	G_term_beta	Mo_term_beta	RBC_term_beta
cg16265859	1	19401069		NA	IC	936	AX747516	0.0401447	0.872704	0.901562	0.826281	0.0411082	0.868821	0.890764	0.730902
cg13606287	9	5672070		NA	LC	-40774	KIAA1432	0.0328103	0.940009	0.945312	0.870071	0.030818	0.941003	0.944268	0.819695
cg15549637	7	105489998		TRUE	LC	27033	ATXN7L1	0.0316943	0.797295	0.797136	0.652511	0.0367891	0.823777	0.805875	0.562611
cg03427191	16	4697112	N_Shore	NA	LC	-6488	AX748066	0.0796509	0.867513	0.893294	0.780022	0.0780025	0.894023	0.897611	0.713962
cg22241838	11	60680006	N_Shore	NA	LC	-1364	TMEM109	0.023844	0.735975	0.738918	0.661145	0.0265398	0.779008	0.738521	0.555646
cg01735277	15	75077691	S_Shelf	NA	IC	3267	CSK	0.0287311	0.820907	0.779452	0.813654	0.030491	0.844393	0.752551	0.728575
cg14214797	14	91860613		TRUE	LC	22569	CCDC88C	0.0603878	0.87532	0.896192	0.813463	0.0576272	0.896627	0.88727	0.719724
cg08140114	6	139482238		TRUE	LC	25990	HECA	0.0522368	0.86299	0.885096	0.743691	0.0440128	0.890723	0.880676	0.675171
cg07248017	4	8230689		TRUE	LC	-188	SH3TC1	0.0463202	0.848873	0.864818	0.737095	0.0489219	0.860875	0.85883	0.679335
cg07713946	22	31675144	S_Shelf	NA	LC	11568	PIK3IP1	0.0360562	0.925442	0.951043	0.873852	0.0441678	0.943035	0.939132	0.805211
cg15046489	17	48857353	N_Shore	NA	LC	-12435	LINC00483	0.0663382	0.919618	0.931832	0.832697	0.0871108	0.927116	0.933543	0.769449
cg24841244	11	118213330		NA	LC	129	CD3D	0.0200717	0.893919	0.919749	0.818938	0.0245413	0.915641	0.923867	0.766443
cg09395195	17	29645782		NA	LC	249	EVI2A	0.0432263	0.741202	0.756521	0.726011	0.0452286	0.729489	0.743867	0.624227
cg07545925	11	118214927		NA	LC	-131	CD3G	0.0314859	0.914017	0.921993	0.808286	0.0281559	0.924896	0.928483	0.7292
cg13167816	14	24601808	S_Shore	NA	IC	1134	FITM1	0.0516811	0.85353	0.830721	0.863333	0.0541218	0.75709	0.763	0.764332
cg03254928	11	118214810		NA	LC	-248	CD3G	0.033271	0.837925	0.849919	0.640508	0.0378451	0.850493	0.843217	0.536093
cg21451906	1	161192549		NA	LC	666	APOA2	0.938344	0.18074	0.151817	0.438981	0.94081	0.134979	0.153245	0.436697
cg27315109	2	100677411		NA	LC	43748	AFF3	0.0456643	0.901111	0.920982	0.827804	0.0460789	0.904827	0.927533	0.765875
cg26137915	14	69247337		TRUE	LC	13294	ZFP36L1	0.0579218	0.909158	0.921898	0.835305	0.0523306	0.913104	0.92574	0.810403
cg01367992	1	160766535		NA	IC	608	LY9	0.0416873	0.934196	0.933409	0.817681	0.0412484	0.946928	0.939429	0.678187
cg20504474	17	80261086		NA	IC	-10396	BC033560	0.0279925	0.756871	0.757616	0.72112	0.0238105	0.708027	0.669058	0.605248
cg13015616	6	26086585		NA	LC	-923	HFE	0.0518968	0.882598	0.909919	0.863581	0.0515918	0.897208	0.915141	0.793068
cg08109681	6	166825084	N_Shore	NA	ICshore	12380	RPS6KA2	0.0497996	0.902872	0.916948	0.832966	0.0531611	0.899242	0.910631	0.766537
cg09736959	6	31540114		NA	LC	22	LTA	0.0394659	0.834581	0.832849	0.754818	0.0484698	0.784852	0.776777	0.664261
cg17161520	11	67174843	N_Shelf	NA	LC	3244	TBC1D10C	0.0652478	0.846052	0.806216	0.715231	0.0589624	0.871189	0.823191	0.64765
cg08863939	2	172067553		TRUE	LC	20271	TLK1	0.0349285	0.797509	0.822152	0.763199	0.0362595	0.762501	0.782293	0.624545
cg20516032	8	128994030		TRUE	LC	21152	MIR1205	0.0430323	0.885653	0.907272	0.800188	0.0447307	0.89316	0.901191	0.722043
cg01437221	7	1864451	N_Shore	NA	IC	19438	MIR4655	0.0498172	0.925107	0.936615	0.864292	0.0700027	0.918485	0.94049	0.806426
cg25630514	10	8103415	S_Shelf	NA	LC	6749	GATA3	0.0445207	0.812446	0.815984	0.75864	0.0434989	0.803394	0.770673	0.637606
cg13750061	11	118214845		NA	LC	-213	CD3G	0.0417795	0.931256	0.939158	0.845726	0.052353	0.9345	0.940447	0.780785
cg17756730	1	172608644		NA	LC	-19540	FASLG	0.0977383	0.870795	0.881487	0.716033	0.107114	0.895517	0.888429	0.632134
cg00277591	17	4079652		TRUE	LC	33191	CYB5D2	0.0429728	0.92536	0.958918	0.905396	0.0401458	0.941584	0.946045	0.841374
cg01003666	7	139929429	N_Shore	NA	LC	52369	LOC100134229	0.0319578	0.647624	0.716379	0.674514	0.0314196	0.702493	0.742641	0.610862
cg21661768	2	106512578	S_Shelf	NA	IC	44375	NCK2	0.0392326	0.844092	0.890351	0.723858	0.0360561	0.850168	0.890117	0.667195
cg17984638	4	48136452		NA	LC	-179	TXK	0.0319487	0.928015	0.945145	0.907513	0.0297376	0.94276	0.942694	0.844866
cg26347170	20	32441424		NA	IC	42315	CHMP4B	0.0486945	0.926682	0.948329	0.917506	0.0466898	0.938327	0.944534	0.895021
cg25226014	3	45984942		NA	LC	-30	CXCR6	0.0405541	0.936954	0.943621	0.8945	0.0412456	0.945485	0.939778	0.890898
cg03040292	1	200847096	S_Shelf	NA	LC	4931	GPR25	0.049079	0.889103	0.892978	0.718686	0.065072	0.907007	0.896128	0.646245
cg23074881	15	60872858		TRUE	LC	11849	RORA	0.0385483	0.894786	0.915851	0.874296	0.0370221	0.901763	0.913745	0.827531
cg03185794	13	101237439	N_Shelf	NA	LC	3607	A2LD1	0.0630251	0.86194	0.862203	0.798469	0.0622578	0.858871	0.842165	0.719043
cg06655216	12	89619329		TRUE	LC	126967	DUSP6	0.0536237	0.833176	0.681624	0.805025	0.0521924	0.849944	0.731778	0.777986
cg10475153	3	190024765		NA	LC	15470	CLDN1	0.0401127	0.734546	0.741791	0.562203	0.0369182	0.732886	0.746188	0.482188
cg17439800	1	208056493		NA	LC	7344	CD34	0.0630755	0.786247	0.796755	0.718723	0.0512624	0.799634	0.781079	0.606122
cg24405716	15	31280513	N_Shelf	NA	LC	3105	MTMR10	0.243435	0.89567	0.898922	0.854303	0.256469	0.895346	0.899251	0.803353
cg01911077	11	64531743	N_Shore	TRUE	LC	1326	E10222	0.0352907	0.52744	0.489855	0.609917	0.0309838	0.591503	0.495679	0.535848
cg03038262	11	315262	N_Shore	NA	LC	1272	IFITM1	0.0348917	0.796052	0.834937	0.626411	0.0414608	0.774754	0.755911	0.508806
cg21204860	17	75446565	N_Shore	NA	LC	-47	41161	0.0903036	0.74661	0.444327	0.595153	0.068642	0.772508	0.44249	0.542734
cg07573020	5	14707001		TRUE	LC	42219	FAM105B	0.0374583	0.886311	0.907204	0.890194	0.0455421	0.904289	0.890022	0.848195
cg01170124	12	108962900		NA	LC	189	ISCU	0.0327166	0.925544	0.939739	0.90003	0.0308781	0.926387	0.901633	0.820334
cg15880738	11	118215112		NA	LC	54	CD3G	0.0494235	0.880762	0.909332	0.752244	0.0562626	0.906348	0.902798	0.6985
cg27486585	6	30459595	S_Shore	NA	LC	2307	HLA-E	0.049441	0.891676	0.91516	0.822104	0.0506083	0.891176	0.908873	0.701734
cg16971827	11	119177430	N_Shelf	TRUE	LC	4183	MCAM	0.0515345	0.906457	0.922361	0.8017	0.0502059	0.913126	0.913479	0.69432
cg07120889	1	150535935	S_Shore	NA	LC	5515	ADAMTSL4	0.0485836	0.548019	0.566717	0.556276	0.0529122	0.448957	0.438347	0.38772
cg07728874	11	118213272		NA	LC	187	CD3D	0.0483096	0.879131	0.898343	0.741449	0.0596121	0.896438	0.900262	0.671975
cg21837189	1	226085836		NA	LC	-8990	LEFTY1	0.0874532	0.756905	0.769076	0.708609	0.0980367	0.749409	0.747917	0.615806
cg06915826	12	56329903	S_Shore	NA	IC	784	DGKA	0.0984066	0.921055	0.927103	0.873553	0.0812566	0.942901	0.943876	0.851343
cg24674703	11	60869960		NA	LC	31	CD5	0.0316285	0.705204	0.687526	0.654531	0.0227863	0.580116	0.53482	0.478432
cg03889044	2	242802099	N_Shelf	TRUE	IC	-1041	PDCD1	0.073349	0.832629	0.450942	0.713565	0.0780963	0.870593	0.469393	0.638062
cg14569771	4	153022369		TRUE	LC	400	BC040914	0.0582925	0.85233	0.856083	0.71924	0.0515592	0.849315	0.833064	0.671816
cg09453312	5	156608118		NA	LC	212	ITK	0.0305558	0.931268	0.935856	0.807494	0.0281871	0.929963	0.925844	0.750912
cg27027055	16	79306292		NA	IC	328330	MAF	0.0347534	0.895867	0.922527	0.789772	0.0381204	0.901113	0.911605	0.743704
cg18813599	8	29937472	N_Shelf	NA	LC	3177	TMEM66	0.0721426	0.867579	0.893918	0.753981	0.07378	0.886979	0.902866	0.719084
cg13740185	10	73486801		TRUE	IC	-7223	C10orf105	0.0458736	0.65154	0.592046	0.541937	0.0458809	0.627647	0.605256	0.491662
cg22324981	18	77283493	N_Shore	NA	LC	-3625	NFATC1	0.0477314	0.869358	0.945786	0.84091	0.0498573	0.895128	0.937106	0.768249
cg12332902	2	98330020		NA	LC	-10	ZAP70	0.046631	0.538657	0.505067	0.491203	0.0516641	0.467468	0.44441	0.39946
cg09830866	16	771714	Island	NA	HC	557	FAM173A	0.0177183	0.710035	0.714047	0.620764	0.0224588	0.653288	0.627657	0.561358
cg12500949	2	88357920	S_Shelf	NA	LC	-2672	KRCC1	0.0494581	0.909376	0.925919	0.860254	0.0433304	0.91637	0.92555	0.807934
cg19510565	1	31217240		NA	LC	-5161	MIR4420	0.0446091	0.816053	0.842566	0.780357	0.0440192	0.834909	0.838723	0.655809
cg02538772	7	127699264		TRUE	LC	-1333	BC150500	0.051488	0.880981	0.909287	0.800104	0.0514193	0.909636	0.903865	0.728536
cg13815684	6	31540440		NA	LC	-264	LTA	0.0550307	0.878433	0.8861	0.810123	0.0609927	0.892395	0.893912	0.752182
cg05262829	1	226921576	N_Shelf	NA	LC	5300	ITPKB	0.0503116	0.906189	0.929809	0.820712	0.0678955	0.914903	0.917149	0.694681
cg16828491	4	8230829		TRUE	LC	-48	SH3TC1	0.0792893	0.800973	0.845698	0.690441	0.0829886	0.795272	0.806828	0.559861
cg21407196	1	46751975		NA	LC	17063	LRRC41	0.070474	0.877989	0.901666	0.827893	0.0912267	0.886635	0.904665	0.806878
cg07621224	7	50355506		TRUE	LC	7190	IKZF1	0.0506791	0.70015	0.764627	0.650556	0.0544288	0.693415	0.719796	0.599562
cg08866634	5	175962338	N_Shore	NA	LC	2083	RNF44	0.0342673	0.509731	0.549981	0.554657	0.0308184	0.380965	0.475623	0.419363
cg20171453	4	40198129		NA	LC	-397	RHOH	0.0668011	0.799424	0.904104	0.780289	0.0627176	0.814376	0.887835	0.743485
cg12039595	1	244480459		TRUE	LC	-35477	C1orf100	0.900887	0.224108	0.585616	0.404543	0.898495	0.18435	0.60612	0.384395
cg11586857	6	31540136		NA	LC	44	LTA	0.0790926	0.848101	0.865844	0.796029	0.0912276	0.817279	0.787069	0.702662
cg16193207	8	23107961	S_Shelf	NA	LC	3807	CHMP7	0.0693162	0.887297	0.911017	0.867881	0.0667096	0.902313	0.907188	0.829152
cg14728071	10	22030034		NA	LC	67465	MLLT10	0.052434	0.921982	0.938017	0.833044	0.0515539	0.917077	0.927417	0.767719
cg17205313	18	21572748		TRUE	LC	12	TTC39C	0.0680859	0.864997	0.932277	0.808005	0.0705807	0.842841	0.920851	0.704868
cg09909069	13	41860793		TRUE	LC	-22766	Mir_324	0.0564835	0.93182	0.935768	0.804513	0.0632607	0.946497	0.950545	0.770251
cg00017826	2	30644955		TRUE	IC	13844	L07266	0.21044	0.957481	0.951072	0.918151	0.155172	0.949714	0.944049	0.884398
cg01945624	4	8230847		TRUE	LC	-30	SH3TC1	0.0416437	0.80028	0.818192	0.729887	0.0623307	0.787706	0.806744	0.60632
cg16456087	3	16343197		TRUE	LC	32565	OXNAD1	0.0364269	0.748657	0.855142	0.707792	0.0398485	0.813471	0.8511	0.693713
cg26752663	2	25142016	N_Shore	NA	ICshore	39	ADCY3	0.0485656	0.909655	0.921405	0.848475	0.0438657	0.901376	0.910779	0.822749
cg05949181	22	39154591	S_Shelf	NA	LC	-2567	SUN2	0.0811347	0.901931	0.930353	0.878009	0.071719	0.920518	0.922597	0.843743
cg01096487	5	55184235		TRUE	LC	35086	IL31RA	0.0837055	0.893699	0.924052	0.855509	0.0945632	0.903789	0.923903	0.771434
cg14278300	1	167486978		NA	IC	869	CD247	0.0698891	0.900085	0.912363	0.840748	0.0743003	0.912352	0.911685	0.758894
cg17494034	1	12513497		NA	LC	43614	VPS13D	0.0719518	0.780591	0.819734	0.660683	0.094498	0.817876	0.832397	0.529158
cg02078710	14	59066094		TRUE	IC	-34691	DACT1	0.103285	0.820611	0.795838	0.686719	0.0964136	0.83303	0.793877	0.561932
cg01612883	12	125023115	N_Shore	TRUE	LC	-20275	NCOR2	0.87854	0.22338	0.210528	0.272088	0.875351	0.182842	0.189822	0.292475
cg09826895	1	111744309	N_Shelf	NA	LC	-1028	DENND2D	0.0819203	0.799211	0.818385	0.738112	0.0833482	0.807081	0.812433	0.65228
cg03016153	1	117296954		NA	LC	-131	CD2	0.0573471	0.929596	0.747721	0.900456	0.043039	0.931556	0.712403	0.862904
cg05992079	9	35650999	S_Shelf	TRUE	LC	-52	SIT1	0.0345454	0.703432	0.657999	0.61293	0.0343819	0.697537	0.680196	0.532702
cg23280720	6	139483193		TRUE	LC	26945	HECA	0.0324242	0.847785	0.65472	0.776482	0.0345181	0.863849	0.680848	0.652969
cg00708789	4	16083440	N_Shore	NA	LC	2154	PROM1	0.855688	0.0490766	0.0649881	0.293119	0.827875	0.0413984	0.0450842	0.208011
cg04716447	12	122444621		NA	IC	9525	JA660630	0.057535	0.647729	0.570161	0.595659	0.0497762	0.687071	0.593344	0.558223
cg17896808	15	22992842		NA	IC	25215	CYFIP1	0.0435262	0.909229	0.93925	0.81033	0.0505704	0.897365	0.938982	0.787188
cg02713832	11	60772559	N_Shelf	NA	LC	9052	TRNA_Pseudo	0.0339329	0.708462	0.70349	0.628514	0.0317033	0.725022	0.732035	0.572232
cg01519464	1	24861818	Island	TRUE	IC	-20748	C1orf130	0.0403542	0.84368	0.730757	0.839172	0.0457526	0.855733	0.748302	0.804111
cg02513379	16	27414281		NA	LC	799	IL21R	0.0415941	0.554027	0.557684	0.468708	0.0420802	0.560148	0.56941	0.459454
cg09473725	1	167485873		NA	IC	1974	CD247	0.0428615	0.820693	0.884766	0.812626	0.0528971	0.860444	0.887725	0.766713
cg05988358	10	74082489	S_Shelf	NA	LC	32418	DNAJB12	0.103809	0.783333	0.807142	0.775701	0.0981234	0.814737	0.814876	0.719612
cg07106169	2	95740362	N_Shelf	NA	LC	47392	MRPS5	0.0214199	0.344545	0.276634	0.45102	0.0189429	0.242296	0.192553	0.307062
cg09569347	6	30460548	S_Shelf	NA	LC	3260	HLA-E	0.147345	0.857374	0.867364	0.724657	0.117196	0.873257	0.868858	0.643237
cg09312904	1	117281442	N_Shelf	NA	LC	-15643	CD2	0.0756554	0.927098	0.931426	0.834563	0.0823079	0.934549	0.929934	0.7863
cg10206933	10	133786713		TRUE	IC	-2844	AK125699	0.180066	0.892237	0.900105	0.871233	0.158746	0.887959	0.878043	0.789475
cg02198988	5	134661102	N_Shore	NA	LC	11890	AX747819	0.0225048	0.720093	0.736411	0.560422	0.0221057	0.718443	0.730378	0.422263
cg12691651	15	73075087	N_Shore	NA	LC	-88	LOC100287559	0.034133	0.445983	0.444212	0.470189	0.0405255	0.442359	0.416137	0.422457
cg15227994	10	85951128	N_Shelf	NA	LC	-3283	CDHR1	0.0495967	0.628899	0.651775	0.510242	0.0445727	0.526514	0.515614	0.409691
cg07930673	2	2650283	N_Shelf	NA	LC	-315238	MYT1L	0.0713467	0.907921	0.939864	0.81455	0.0736694	0.922593	0.931247	0.785398
cg23114435	1	167442612		TRUE	IC	45235	CD247	0.041077	0.824847	0.845089	0.599664	0.0402935	0.844302	0.83461	0.506174
cg13053608	17	40345673		TRUE	LC	582	GHDC	0.904902	0.171164	0.301843	0.38893	0.916144	0.131639	0.29301	0.407829
cg05897963	19	30157918	S_Shore	TRUE	LC	1553	PLEKHF1	0.0749081	0.687056	0.821575	0.687209	0.0829788	0.697279	0.84403	0.643408
cg15392364	1	206976689		NA	LC	4475	IL19	0.047443	0.91302	0.94385	0.787945	0.0667003	0.92792	0.925155	0.702872
cg16230121	11	6435089		TRUE	IC	5211	APBB1	0.0643942	0.897303	0.912239	0.825372	0.060538	0.908637	0.934442	0.775416
cg11642298	3	133193741		TRUE	LC	-19121	BC007984	0.904834	0.195478	0.337578	0.440165	0.911852	0.187799	0.380455	0.462214
cg02393107	1	2515692	N_Shore	TRUE	IC	-2206	FAM213B	0.0658539	0.72761	0.770284	0.70637	0.103339	0.714953	0.740997	0.627514
cg03916225	1	111768837		NA	LC	-1443	CHI3L2	0.06135	0.825868	0.857953	0.682481	0.0556824	0.847655	0.867192	0.570268
cg06491415	6	166825479	N_Shore	NA	ICshore	11985	RPS6KA2	0.0724903	0.869064	0.880489	0.803185	0.0623601	0.873402	0.872464	0.737829
cg14030719	20	32266794	S_Shore	NA	IC	-4530	NECAB3	0.0309742	0.870452	0.865323	0.78625	0.0421528	0.889493	0.853178	0.600011
cg25354657	11	129991445	N_Shelf	NA	LC	12122	APLP2	0.0564303	0.755721	0.732609	0.795809	0.0499262	0.760859	0.685729	0.688935
cg04642300	6	109288592		TRUE	LC	41599	SESN1	0.768239	0.0495259	0.0369852	0.0744497	0.780808	0.0414758	0.0387999	0.0775193
cg21773162	2	98330087		NA	LC	57	ZAP70	0.0661753	0.59229	0.539744	0.56293	0.0662582	0.570904	0.499632	0.464016
cg07706695	1	111179008		NA	LC	-4912	KCNA2	0.0369751	0.872121	0.875401	0.779349	0.0314094	0.823871	0.793465	0.637939
cg24777399	2	109855574		TRUE	IC	74507	MIR4266	0.927471	0.267104	0.229755	0.441737	0.930865	0.227039	0.232689	0.409673
cg22517527	21	48056967	S_Shore	NA	LC	1461	PRMT2	0.116085	0.891458	0.915879	0.879001	0.109358	0.883572	0.914651	0.851459
cg07960083	15	93356834	S_Shelf	NA	LC	18121	ASB9P1	0.0848603	0.898264	0.902434	0.888597	0.0773177	0.89968	0.910969	0.856744
cg16097858	2	46765700	N_Shelf	NA	LC	3441	AF086285	0.875228	0.0970519	0.0622925	0.23767	0.885074	0.0606034	0.0664578	0.221465
cg22277485	6	111854566		TRUE	LC	33955	TRAF3IP2	0.111828	0.91039	0.93974	0.882099	0.114068	0.911511	0.935089	0.848442
cg10334053	1	2078117		NA	LC	1322	PRKCZ	0.0544863	0.866846	0.889243	0.790743	0.0618908	0.871824	0.890744	0.686385
cg15903956	15	74676231		TRUE	LC	-16150	CYP11A1	0.231373	0.860232	0.695331	0.857215	0.223086	0.896539	0.70179	0.808824
cg07212384	7	99761053		NA	LC	3853	GAL3ST4	0.0399949	0.822532	0.835195	0.674328	0.0394919	0.835519	0.8437	0.62365
cg23549972	3	58389654		TRUE	LC	21414	PXK	0.0954024	0.905662	0.921369	0.785238	0.0878858	0.893766	0.913664	0.738631
cg09988805	2	43278552		TRUE	IC	175193	ZFP36L2	0.0423382	0.83603	0.873199	0.821179	0.0343116	0.851852	0.866708	0.664061
cg01373248	3	18480297		NA	LC	-32	SATB1	0.0311498	0.602173	0.66596	0.624307	0.0351894	0.542997	0.632341	0.519567
cg10877430	12	113527336	N_Shelf	NA	IC	31675	DTX1	0.0221369	0.486583	0.552904	0.487355	0.024553	0.538721	0.558386	0.458278
cg16137928	6	30720491		TRUE	LC	-8164	IER3	0.922322	0.239717	0.152021	0.397707	0.930715	0.222618	0.153151	0.399881
cg05306109	1	226924257	N_Shore	NA	ICshore	2619	ITPKB	0.112534	0.84831	0.881086	0.829882	0.109396	0.867541	0.885966	0.797687
cg21917349	15	29213860		NA	IC	18	APBA2	0.188168	0.89326	0.904088	0.853387	0.171098	0.893543	0.880025	0.778838
cg25947408	5	133451383	S_Shore	NA	HC	34	TCF7	0.0245129	0.296491	0.303965	0.297727	0.0234951	0.359647	0.380104	0.282455
cg24755459	14	101908865	Island	NA	IC	113148	DIO3AS	0.0322553	0.587645	0.623865	0.580681	0.0288485	0.527731	0.539327	0.490381
cg02387618	5	133453480	S_Shelf	NA	LC	1881	TCF7	0.0986486	0.927433	0.949058	0.860821	0.0834813	0.953558	0.947027	0.772815
cg04180114	8	144543568		NA	IC	-30966	MAFA	0.0503264	0.880358	0.856356	0.854572	0.0539131	0.905384	0.871338	0.816359
cg23217983	1	67018825		TRUE	LC	19001	SGIP1	0.168154	0.792398	0.814243	0.730757	0.154076	0.822045	0.813909	0.657164
cg04500986	1	6526531	S_Shore	NA	HC	-276	TNFRSF25	0.106678	0.761929	0.780967	0.59123	0.115791	0.817292	0.80391	0.557555
cg26207239	11	102231936		TRUE	LC	13827	BIRC2	0.0883653	0.850351	0.872404	0.778102	0.0940237	0.873396	0.872416	0.749212
cg13303654	10	31610754	S_Shore	NA	LC	691	ZEB1	0.0677223	0.785368	0.774649	0.764051	0.0598982	0.70098	0.708731	0.605861
cg22999502	2	87052595		NA	LC	-17076	CD8A	0.0968539	0.931402	0.905058	0.842464	0.0920614	0.927457	0.925398	0.778057
cg10325497	1	32739049	N_Shore	TRUE	LC	-662	LCK	0.120114	0.884604	0.920466	0.66861	0.096163	0.902442	0.914036	0.588375
cg18305855	7	112529943		TRUE	LC	49989	C7orf60	0.932235	0.291471	0.453365	0.540443	0.925924	0.392851	0.577733	0.633845
cg20651018	11	3035856		TRUE	LC	-6892	CARS	0.0360649	0.936139	0.925273	0.92083	0.0402134	0.952662	0.918408	0.888809
cg11848483	8	144543486		NA	IC	-30884	MAFA	0.0575707	0.939294	0.955819	0.858345	0.0607054	0.961231	0.966954	0.81062
cg02600394	4	48136234		NA	LC	39	TXK	0.0552236	0.830596	0.87413	0.83564	0.0701833	0.851629	0.857961	0.749555
cg10558740	6	22148738		TRUE	LC	-1316	LOC729177	0.12029	0.923503	0.923009	0.865306	0.128745	0.912909	0.928237	0.814695
cg19001909	17	26205940		NA	LC	14469	C17orf108	0.0721976	0.959159	0.972305	0.908805	0.086251	0.966383	0.975745	0.866799
cg22898082	19	11074428	S_Shelf	NA	IC	2831	SMARCA4	0.0456728	0.680304	0.840531	0.695937	0.0455046	0.717213	0.845054	0.633911
cg21932814	3	122044172		NA	LC	162	CSTA	0.932673	0.10616	0.200067	0.532698	0.935293	0.0668306	0.201675	0.55225
cg19016694	17	80821826	S_Shelf	TRUE	LC	-23895	ZNF750	0.0639699	0.753989	0.634757	0.576335	0.0563988	0.680744	0.503392	0.48104
cg11257888	1	24828096	N_Shore	NA	LC	-744	RCAN3	0.0431595	0.658679	0.699126	0.726787	0.0432267	0.667258	0.69096	0.683226
cg05262463	19	50056081	N_Shelf	NA	IC	-18076	TRNA_Lys	0.095571	0.83616	0.632468	0.833854	0.117806	0.885578	0.724368	0.826541
cg22338446	19	42390475	S_Shore	NA	LC	2030	ARHGEF1	0.0846911	0.771359	0.773814	0.626438	0.0761667	0.748393	0.759748	0.523418
cg26768584	3	18480242		NA	LC	23	SATB1	0.0386954	0.918785	0.932901	0.894733	0.0398295	0.925329	0.938975	0.783599
cg04371413	2	207395846		TRUE	LC	85816	ADAM23	0.0374576	0.9144	0.937395	0.778797	0.0336651	0.928287	0.934695	0.660499
cg24010658	8	144544041		NA	IC	-31439	MAFA	0.0387856	0.916159	0.934697	0.870106	0.0481183	0.93241	0.93692	0.799506
cg24216966	6	31540121		NA	LC	29	LTA	0.096036	0.839336	0.852729	0.782331	0.0935519	0.799899	0.784919	0.715237
cg26035542	1	161060622		NA	LC	-1237	PVRL4	0.0929089	0.886981	0.887005	0.734204	0.0928764	0.887345	0.867333	0.628427
cg26815454	22	40296767		NA	LC	-318	GRAP2	0.0544096	0.61323	0.454393	0.543185	0.0459045	0.590767	0.443952	0.483945
cg01687878	12	123616817		TRUE	IC	18468	PITPNM2	0.0861859	0.737759	0.778078	0.661061	0.076653	0.690222	0.668741	0.567864
cg17298543	7	79802016		TRUE	LC	36946	GNAI1	0.133502	0.940746	0.938836	0.851776	0.143882	0.940229	0.947126	0.812876
cg12758082	13	113407769	N_Shelf	TRUE	IC	1238	BC041346	0.0652949	0.600247	0.551743	0.590265	0.0645115	0.46322	0.428699	0.447252
cg20051772	12	56325015	N_Shore	NA	LC	70	DGKA	0.0257686	0.393562	0.400482	0.354218	0.0257439	0.347235	0.36713	0.288781
cg26477856	12	56324915	N_Shore	NA	LC	-30	DGKA	0.0871168	0.730693	0.788608	0.750344	0.0905896	0.729853	0.790848	0.712734
cg10275766	2	173591150		TRUE	LC	-9374	RAPGEF4	0.904934	0.184857	0.192897	0.422283	0.914956	0.0864782	0.184075	0.406316
cg05968188	6	16483997		TRUE	LC	245187	GMPR	0.0395612	0.913638	0.926886	0.830383	0.0454606	0.924	0.924163	0.688293
cg04350202	10	111653363		TRUE	LC	-9333	XPNPEP1	0.903947	0.219148	0.42973	0.319028	0.895926	0.265518	0.4613	0.363283
cg17322655	2	242802127	N_Shelf	TRUE	IC	-1069	PDCD1	0.0437176	0.837812	0.750891	0.734239	0.0466088	0.905204	0.72341	0.662445
cg17250770	8	22500401		NA	LC	-679	FLJ14107	0.0884272	0.852821	0.878334	0.640861	0.0821959	0.860684	0.86663	0.570522
cg03165378	1	153329882		NA	LC	-447	S100A9	0.918333	0.427599	0.549809	0.59279	0.931252	0.402155	0.532628	0.592529
cg07340007	13	99103124		TRUE	LC	49455	AF339817	0.0878494	0.810584	0.812657	0.752803	0.09588	0.814848	0.819679	0.678445
cg17648076	2	191888150	S_Shelf	NA	IC	-9174	STAT1	0.0459291	0.897132	0.915713	0.717247	0.0488447	0.920318	0.889252	0.575483
cg01332683	16	16190393		TRUE	LC	-18229	ABCC1	0.916832	0.219035	0.139286	0.391616	0.929088	0.230967	0.217511	0.473868
cg15431659	3	194901357		TRUE	IC	4170	XXYLT1	0.913017	0.112691	0.180847	0.221889	0.936365	0.170082	0.286751	0.364351
cg22687766	1	207490952	N_Shelf	NA	LC	-3864	CD55	0.922657	0.275879	0.441341	0.328548	0.920229	0.26065	0.453282	0.364666
cg20661080	5	180111966		NA	IC	134	DQ596879	0.0539016	0.933824	0.928774	0.827459	0.0384982	0.929637	0.9339	0.746566
cg06987246	7	6659785	N_Shelf	NA	LC	4259	ZNF853	0.130806	0.857241	0.851011	0.661505	0.136319	0.859668	0.845833	0.558699
cg22534509	12	123215119		NA	IC	10	HCAR1	0.160987	0.878554	0.767628	0.762405	0.19117	0.893481	0.830607	0.682964
cg21254135	7	76852292		TRUE	LC	-23142	FGL2	0.11007	0.879157	0.896392	0.74942	0.138857	0.883455	0.895789	0.716601
cg27470208	10	8373416		NA	IC	-63148	BC031880	0.0483316	0.935783	0.927004	0.83904	0.0589541	0.917126	0.928647	0.801902
cg09570214	12	110326108		TRUE	LC	-7815	GLTP	0.812558	0.0667968	0.0433662	0.311049	0.809884	0.035348	0.0404642	0.292674
cg00357958	12	123215010		NA	IC	119	HCAR1	0.106809	0.729311	0.621408	0.654845	0.12641	0.788271	0.659046	0.620046
cg23526087	14	68973466		TRUE	IC	-270210	Metazoa_SRP	0.122398	0.842977	0.87319	0.671918	0.123628	0.870472	0.860867	0.560744
cg06659338	1	54562040		NA	IC	42289	MIR4781	0.864224	0.22574	0.20602	0.430313	0.872508	0.165298	0.180215	0.459835
cg10118435	20	390551	S_Shore	NA	LC	1843	RBCK1	0.100609	0.750307	0.653747	0.656912	0.0851083	0.687282	0.612607	0.473266
cg24722198	13	113567732		NA	LC	11224	BC035340	0.135389	0.884625	0.896792	0.710181	0.129062	0.889023	0.884256	0.63058
cg04780563	10	35748463		TRUE	LC	122662	CCNY	0.117721	0.896883	0.915484	0.79415	0.0963388	0.894844	0.915334	0.719101
cg20832875	17	74709662	S_Shelf	NA	IC	-2606	MXRA7	0.0970796	0.90541	0.927075	0.822446	0.114283	0.908809	0.914188	0.755134
cg21773646	17	80085082	Island	NA	IC	24407	CCDC57	0.0393847	0.791041	0.861534	0.757374	0.0459485	0.845955	0.854848	0.703211
cg20626983	15	58650472		TRUE	LC	-52302	LIPC	0.110112	0.863124	0.886325	0.713248	0.128777	0.89227	0.889986	0.681044
cg26959655	8	103379529		TRUE	LC	45388	UBR5	0.943125	0.390524	0.62572	0.579141	0.9421	0.35803	0.582267	0.504382
cg11753157	14	99734018	N_Shelf	NA	LC	3804	BCL11B	0.0422558	0.765521	0.797331	0.691967	0.0395721	0.799882	0.799185	0.650429
cg18642720	7	142493865	N_Shore	NA	LC	44	X04930	0.0423023	0.847918	0.897548	0.800794	0.0446308	0.822303	0.870366	0.755499
cg00366435	12	6896105		TRUE	LC	-2532	CD4	0.086163	0.934324	0.957284	0.880103	0.119715	0.958988	0.966669	0.82522
cg01804134	1	44965140		TRUE	LC	75645	RNF220	0.893975	0.131463	0.084098	0.230128	0.89618	0.082729	0.0991492	0.280523
cg08796342	14	92334029		NA	LC	-149	TC2N	0.06431	0.837219	0.829597	0.614082	0.0521684	0.847094	0.82934	0.49186
cg13429095	1	206913187		NA	LC	32652	IL10	0.0241222	0.519675	0.427137	0.587181	0.0320772	0.577762	0.453775	0.466357
cg01938023	5	138855699		NA	LC	6644	TMEM173	0.913536	0.393029	0.374858	0.49603	0.904298	0.32038	0.341269	0.51237
cg08179431	6	26086571		NA	LC	-937	HFE	0.0632787	0.928043	0.935092	0.855013	0.0642433	0.926829	0.942934	0.855135
cg17169196	6	31540026		NA	IC	-66	LTA	0.0498589	0.86265	0.871365	0.740913	0.0550252	0.835683	0.805014	0.620634
cg11760500	11	128385880		TRUE	LC	6325	ETS1	0.0362826	0.946611	0.95945	0.790823	0.0308744	0.95926	0.959972	0.575157
cg19400179	3	108321607		TRUE	LC	-90	DZIP3	0.0478424	0.834098	0.798139	0.823361	0.0392462	0.743651	0.675544	0.783171
cg03479209	3	58020999		TRUE	LC	26873	FLNB	0.0332174	0.775326	0.795331	0.594512	0.0373653	0.689902	0.667023	0.36108
cg01798157	1	203276595	S_Shore	NA	IC	1932	BTG2	0.0475029	0.852627	0.81047	0.789116	0.048079	0.778105	0.722662	0.628769
cg14136214	9	124545901		TRUE	IC	15191	DAB2IP	0.164962	0.915591	0.917338	0.86096	0.170165	0.924057	0.924834	0.831546
cg06640822	1	25291472		NA	IC	3	RUNX3	0.0867692	0.838905	0.759902	0.676874	0.0754539	0.819062	0.730874	0.597157
cg21359303	10	106068573		TRUE	LC	6612	AK094859	0.0428478	0.937757	0.943476	0.927935	0.0443095	0.95397	0.948774	0.891164
cg14245199	14	100540291		TRUE	LC	8541	EVL	0.0941428	0.889994	0.881788	0.733833	0.10425	0.885213	0.888244	0.676209
cg07658590	21	46963587	S_Shore	NA	LC	738	SLC19A1	0.890836	0.340484	0.416474	0.451481	0.889943	0.303928	0.402895	0.445887
cg11088672	4	142678613		TRUE	LC	120865	IL15	0.919432	0.116582	0.345251	0.360956	0.921612	0.0852374	0.336511	0.454728
cg21876656	13	99867950		NA	IC	9989	7SK	0.0672049	0.845577	0.856195	0.838513	0.0820262	0.835394	0.833541	0.790963
cg04640972	10	8373522		NA	IC	-63254	BC031880	0.0369469	0.776338	0.770845	0.735903	0.0338019	0.680106	0.659741	0.60262
cg00541544	22	39150255	N_Shore	NA	LC	701	SUN2	0.0652028	0.565431	0.534653	0.562602	0.0464209	0.469247	0.408668	0.40018
cg03600318	10	81708991		NA	LC	-130	SFTPD	0.876197	0.257602	0.355887	0.536495	0.886923	0.215063	0.437443	0.521228
cg26763394	3	45957664		TRUE	LC	-130	LZTFL1	0.0938661	0.838299	0.843137	0.694448	0.0850173	0.840499	0.850827	0.596676
cg20539142	8	42623718		NA	LC	211	CHRNA6	0.0975178	0.839661	0.817275	0.76625	0.0866217	0.769312	0.749868	0.6957
cg20386303	2	238350541		TRUE	LC	-27691	COL6A3	0.174375	0.862704	0.877507	0.644129	0.176366	0.878939	0.865705	0.596063
cg24520862	11	75943228	N_Shelf	NA	LC	-3328	TRNA_Pro	0.0546861	0.707469	0.732602	0.61308	0.0572801	0.718279	0.69025	0.449284
cg15933451	2	98329830		NA	LC	-200	ZAP70	0.0406939	0.426715	0.416041	0.419178	0.0393626	0.373645	0.359074	0.315187
cg11690666	17	80415469	N_Shore	NA	IC	-590	NARF	0.963444	0.259476	0.585707	0.56516	0.966407	0.16889	0.577301	0.617353
cg21581845	1	15127680	Island	NA	IC	-122944	KAZN	0.955731	0.477758	0.347213	0.608245	0.956863	0.474689	0.354497	0.644757
cg20981615	4	48136280		NA	LC	-7	TXK	0.0281996	0.873161	0.907923	0.890421	0.029765	0.869338	0.904039	0.814794
cg07613391	3	30708746		TRUE	LC	60753	TGFBR2	0.0492156	0.816992	0.695876	0.662151	0.0444111	0.854016	0.759195	0.528435
cg18278694	1	179945973		TRUE	LC	-9342	CEP350	0.921271	0.190185	0.172437	0.349034	0.908353	0.18141	0.145115	0.395626
cg07461273	7	99697172	N_Shore	NA	IC	1208	MCM7	0.0795115	0.775123	0.776923	0.718291	0.0756467	0.792135	0.785948	0.659718
cg09599062	3	141995701		TRUE	LC	-51252	GK5	0.95466	0.0705569	0.0956624	0.51128	0.959189	0.0383576	0.10894	0.570659
cg17458693	12	6543527		TRUE	LC	-10523	CD27	0.0626518	0.91702	0.934921	0.862047	0.0580854	0.92996	0.947817	0.774953
cg04911180	3	176775716		TRUE	LC	138550	TBL1XR1	0.143793	0.88617	0.910986	0.863369	0.133775	0.881469	0.911395	0.86571
cg09376835	8	131347294		TRUE	LC	-38515	ASAP1-IT1	0.890664	0.150123	0.131146	0.336814	0.893127	0.097479	0.145156	0.3845
cg16987876	19	543909	S_Shore	NA	IC	-117	GZMM	0.0364215	0.43017	0.398511	0.38388	0.0319647	0.415814	0.426919	0.370148
cg16100721	11	102300650		TRUE	LC	-3246	Mir_684	0.142634	0.803282	0.833862	0.676061	0.122172	0.819305	0.82763	0.598679
cg09481483	16	11734383		TRUE	LC	-27905	SNN	0.893229	0.0829439	0.0495117	0.319134	0.903929	0.0422424	0.050771	0.367683
cg09675895	16	57468117		NA	LC	7198	CIAPIN1	0.245942	0.926413	0.924784	0.803718	0.239952	0.929799	0.915468	0.763643
cg12617080	1	156509844		NA	LC	32552	IQGAP3	0.859111	0.153232	0.125159	0.283709	0.865986	0.16082	0.118842	0.331869
cg24401262	1	31956405		TRUE	LC	-15433	LOC149086	0.92488	0.0580008	0.0343949	0.288817	0.895766	0.0281651	0.026384	0.391175
cg10800620	2	196398826		TRUE	LC	-122705	SLC39A10	0.0495972	0.850735	0.752533	0.781816	0.0493849	0.869456	0.764822	0.742407
cg01062937	16	88537260	Island	NA	HC	17247	ZFPM1	0.0822544	0.618731	0.630338	0.613464	0.0714264	0.578427	0.584991	0.537616
cg10145533	8	20350779		TRUE	LC	203095	5S_rRNA	0.0369018	0.862014	0.864145	0.833037	0.0347031	0.713213	0.667759	0.667082
cg21845390	13	40762260		TRUE	IC	32379	FLJ42392	0.120759	0.88771	0.897159	0.840382	0.133067	0.906842	0.898931	0.814895
cg17078393	1	32717002	S_Shelf	NA	IC	163	LCK	0.108624	0.898224	0.9052	0.815712	0.114713	0.894972	0.89768	0.745994
cg09695307	10	63993920		TRUE	LC	2102	RTKN2	0.0788894	0.934344	0.941046	0.814252	0.0609336	0.925572	0.955474	0.73527
cg24317086	15	93423542	N_Shelf	NA	LC	-2530	LOC100507217	0.279906	0.921041	0.930361	0.900054	0.229004	0.916489	0.923862	0.821388
cg07880109	12	55379228		NA	LC	-772	KIAA0748	0.0341126	0.844202	0.875957	0.61176	0.0325574	0.832518	0.842024	0.536896
cg23896695	8	128931535		TRUE	LC	28701	PVT1	0.0568256	0.896979	0.938623	0.81941	0.0512386	0.90081	0.929907	0.729413
cg10976975	2	69098569		NA	LC	80	BMP10	0.963918	0.161271	0.665008	0.418233	0.961764	0.236274	0.747206	0.542892
cg04460609	4	16532808		TRUE	LC	143128	LDB2	0.913729	0.370524	0.696497	0.580094	0.923514	0.393858	0.674581	0.580903
cg24612198	11	118175631		NA	LC	337	CD3E	0.130849	0.950684	0.961922	0.833444	0.166426	0.954501	0.948487	0.740085
cg13359689	2	55636555		TRUE	LC	10502	CCDC88A	0.891498	0.232688	0.204778	0.279612	0.891947	0.237594	0.195462	0.283722
cg23593387	7	1864317	N_Shore	NA	IC	19572	MIR4655	0.104503	0.887103	0.919396	0.827797	0.116838	0.909681	0.917388	0.768324
cg07048504	1	55829278		TRUE	LC	13247	7SK	0.119077	0.865125	0.877095	0.72359	0.0949258	0.856083	0.854957	0.615915
cg13461622	1	25291385		NA	IC	90	RUNX3	0.117512	0.911787	0.785732	0.830013	0.0831432	0.907924	0.761919	0.762455
cg16454902	16	27414272		NA	LC	790	IL21R	0.0511885	0.547144	0.552145	0.473669	0.0543368	0.551922	0.553363	0.444561
cg14535274	3	121151186		TRUE	LC	58520	POLQ	0.0327321	0.518993	0.35662	0.544807	0.0271064	0.466956	0.315706	0.384552
cg26886572	11	3009206	N_Shelf	NA	LC	4401	NAP1L4	0.0670958	0.922315	0.93188	0.838242	0.0514242	0.878747	0.914544	0.670623
cg18148314	1	6425319		NA	LC	-4555	ACOT7	0.0612627	0.898162	0.91601	0.689918	0.0600922	0.901646	0.912375	0.604935
cg07631435	11	114043903		TRUE	LC	-84649	NNMT	0.0600894	0.567961	0.511683	0.505433	0.0547673	0.595182	0.523239	0.457966
cg10375267	16	87523700		NA	LC	1760	ZCCHC14	0.0361221	0.829777	0.863845	0.734946	0.0317805	0.824668	0.804131	0.593672
cg06239064	12	66697621		NA	LC	1266	HELB	0.0456823	0.815121	0.834449	0.761722	0.0350349	0.700781	0.698258	0.574582
cg24223075	11	119137279		TRUE	LC	44334	MCAM	0.0798375	0.842227	0.859145	0.70516	0.066692	0.873505	0.878362	0.605078
cg16775598	3	18877557		TRUE	LC	118984	U6	0.138351	0.925238	0.929017	0.846931	0.129452	0.924339	0.92452	0.762994
cg24665265	15	70852115		TRUE	LC	142505	UACA	0.0698851	0.710504	0.708139	0.636299	0.0742249	0.633409	0.626292	0.520133
cg18263572	1	6649337		NA	LC	3976	ZBTB48	0.877301	0.188629	0.133608	0.436382	0.87954	0.152424	0.134812	0.493884
cg10505658	17	80084571	N_Shore	NA	IC	24918	CCDC57	0.0590559	0.794984	0.880069	0.746679	0.0531298	0.858547	0.88328	0.705341
cg23679819	18	13730665	S_Shelf	NA	LC	3962	RNMT	0.0513029	0.854872	0.929435	0.817315	0.0462402	0.861005	0.928661	0.735021
cg03728799	17	74978687		TRUE	LC	36356	MGAT5B	0.0618044	0.860537	0.851287	0.750216	0.0638872	0.871085	0.833635	0.655693
cg12590902	1	44771985		NA	LC	46612	ERI3	0.0685572	0.536211	0.491774	0.53532	0.0620322	0.470341	0.416622	0.417237
cg09086087	16	68000763	N_Shore	TRUE	LC	18	SLC12A4	0.885617	0.297808	0.156947	0.382457	0.882083	0.246244	0.16097	0.400755
cg13410614	9	136341915	S_Shore	NA	LC	2361	SLC2A6	0.954019	0.127938	0.0709223	0.45107	0.942885	0.0775103	0.0933401	0.480777
cg01381829	22	40573054		NA	IC	-874	TNRC6B	0.0970179	0.867676	0.889447	0.812914	0.153974	0.895522	0.921274	0.850334
cg01023672	12	47477223	S_Shelf	NA	LC	-3489	AMIGO2	0.945281	0.0885111	0.0671614	0.679189	0.955092	0.049092	0.0734828	0.722355
cg20239639	1	32739493	N_Shore	TRUE	LC	-218	LCK	0.0793834	0.74789	0.717696	0.579958	0.0755119	0.645756	0.610358	0.456265
cg27054084	5	122851781	S_Shelf	NA	LC	3989	CSNK1G3	0.0392852	0.71994	0.857855	0.525589	0.0487796	0.707597	0.861032	0.357591
cg10057295	13	99230004	S_Shore	NA	HC	-608	STK24	0.850103	0.198033	0.146371	0.174445	0.844824	0.180829	0.15258	0.222532
cg25941751	2	46613544		TRUE	LC	6706	EPAS1	0.825195	0.0637667	0.0405733	0.339793	0.792609	0.0378952	0.0487452	0.346188
cg24351658	1	42126724	N_Shore	NA	LC	-75735	HIVEP3	0.118788	0.601373	0.611016	0.481064	0.109168	0.565045	0.559189	0.379673
cg11162888	13	40762188		NA	IC	32451	FLJ42392	0.127871	0.876789	0.908062	0.811465	0.111731	0.906292	0.901888	0.737991
cg13703437	5	39219698		NA	LC	-18	FYB	0.863658	0.0635632	0.0400519	0.234809	0.877503	0.0456242	0.0454544	0.325298
cg06096336	2	231989800		NA	LC	24	HTR2B	0.0631941	0.746543	0.778252	0.769444	0.0889468	0.774562	0.823625	0.724479
cg17337668	17	36863216	S_Shore	NA	LC	1344	MLLT6	0.041946	0.461222	0.476139	0.466936	0.0389375	0.416537	0.427884	0.367923
cg12370935	17	16976475		TRUE	IC	30402	MPRIP	0.184801	0.860211	0.880971	0.672729	0.18753	0.870038	0.879899	0.571644
cg05106502	17	46506947	N_Shore	TRUE	LC	647	SKAP1	0.0211497	0.709249	0.690735	0.43523	0.0198391	0.674857	0.664657	0.35558
cg26282887	17	80261212		NA	IC	-10522	BC033560	0.0460396	0.52065	0.541329	0.522149	0.0359596	0.514241	0.507226	0.474698
cg12380764	1	206971195		NA	LC	-1019	IL19	0.893915	0.228287	0.300164	0.506224	0.904487	0.155791	0.315891	0.512961
cg21366673	6	30459512	S_Shore	NA	LC	2224	HLA-E	0.0726163	0.904921	0.914579	0.820718	0.0724965	0.916786	0.91294	0.717839
cg01223011	3	128714144	S_Shore	NA	LC	-1158	KIAA1257	0.0913329	0.84168	0.875496	0.67853	0.0862589	0.883733	0.873255	0.587649
cg17101703	2	69793701		TRUE	LC	-46398	SNORA36C	0.129497	0.816618	0.853406	0.629569	0.114122	0.785766	0.800416	0.500072
cg14286456	1	8570225		TRUE	LC	15619	RERE	0.104165	0.803819	0.570879	0.845139	0.109772	0.786446	0.515902	0.807806
cg18437480	17	76130305	S_Shore	NA	IC	-169	TMC8	0.0970306	0.609827	0.658334	0.533508	0.100964	0.589188	0.631767	0.450591
cg03945538	1	173447427	S_Shore	NA	ICshore	942	PRDX6	0.888937	0.304181	0.341103	0.409576	0.901083	0.264001	0.35504	0.427609
cg26960939	17	38717206		NA	IC	4530	CCR7	0.0726921	0.528063	0.39254	0.396217	0.0658225	0.574245	0.407109	0.352481
cg12157761	15	71005778		TRUE	IC	-11158	UACA	0.941407	0.125508	0.550081	0.620739	0.949645	0.0469588	0.616476	0.627601
cg25578781	11	128446070		TRUE	LC	11383	ETS1	0.859919	0.0678448	0.0622049	0.186316	0.870927	0.0552521	0.0548621	0.214739
cg10161121	1	172628020		NA	LC	-164	FASLG	0.0528298	0.912965	0.935559	0.638839	0.054766	0.925711	0.928686	0.530204
cg17016369	2	198246278		NA	LC	-20003	SnR39B	0.842787	0.293753	0.338049	0.433297	0.849196	0.25079	0.348535	0.380691
cg01772743	21	45576085	S_Shore	NA	IC	22592	C21orf33	0.168855	0.873817	0.875932	0.845878	0.10504	0.870154	0.84998	0.780393
cg17223520	1	32739114	N_Shore	TRUE	LC	-597	LCK	0.175155	0.898908	0.913212	0.808619	0.139558	0.923105	0.925113	0.746536
cg13554018	9	91091556		NA	LC	-58459	NXNL2	0.101291	0.819288	0.867382	0.693606	0.111269	0.849956	0.862808	0.61043
cg11905488	12	10123604		NA	LC	-403	CLEC12A	0.933176	0.252659	0.498931	0.575188	0.935539	0.26605	0.571474	0.663843
cg02459569	1	150944634	N_Shore	TRUE	LC	2845	CERS2	0.923438	0.471272	0.558556	0.599543	0.921078	0.460632	0.577493	0.608771
cg07103517	7	50348485	S_Shelf	NA	LC	169	IKZF1	0.0565953	0.685156	0.695323	0.770285	0.0541361	0.645205	0.684675	0.708789
cg09232358	14	23015657		TRUE	LC	3538	TRAC	0.226178	0.907446	0.879785	0.787783	0.208265	0.909187	0.880635	0.683682
cg09271097	7	137620868		TRUE	LC	-3114	CREB3L2	0.943128	0.073267	0.057912	0.328151	0.947385	0.0457948	0.082353	0.467233
cg00324097	17	75446549	N_Shore	NA	LC	-63	41161	0.0425685	0.681434	0.385498	0.439919	0.048164	0.704742	0.393704	0.381176
cg17477578	8	129552914		TRUE	LC	20466	BC014119	0.0526474	0.921086	0.936755	0.839769	0.057165	0.934158	0.934098	0.775809
cg19397991	2	242048218		NA	IC	-6471	MTERFD2	0.14841	0.81234	0.854837	0.78983	0.168515	0.832882	0.835956	0.72455
cg26400113	6	138120219		TRUE	LC	-68361	TNFAIP3	0.0752723	0.932231	0.949846	0.834649	0.0737468	0.938819	0.95723	0.77385
cg12045829	17	7452926	S_Shore	TRUE	ICshore	552	TNFSF12-TNFSF13	0.094808	0.883851	0.873522	0.792268	0.0704893	0.857696	0.863814	0.673389
cg27304729	19	30205554	N_Shore	NA	ICshore	409	C19orf12	0.0488776	0.492024	0.504297	0.383463	0.0381283	0.489819	0.505334	0.359844
cg05971521	20	35584019	S_Shelf	NA	LC	-3773	SAMHD1	0.167864	0.787827	0.775177	0.701674	0.13814	0.793373	0.763342	0.606531
cg01064979	22	37309487		NA	LC	-187	CSF2RB	0.853911	0.142581	0.181331	0.301145	0.862475	0.157145	0.234161	0.395971
cg09018107	1	67798929		TRUE	LC	12914	IL12RB2	0.0769639	0.952027	0.94179	0.828725	0.0776287	0.951305	0.945959	0.797362
cg15131146	1	26101755	S_Shelf	NA	LC	-24911	SEPN1	0.061068	0.506377	0.52413	0.48914	0.0612021	0.421101	0.40783	0.378414
cg03562367	21	17106209	S_Shelf	NA	IC	3714	USP25	0.0310962	0.77737	0.876776	0.820497	0.0420851	0.748838	0.858397	0.784117
cg13152690	14	91695017		TRUE	LC	6377	GPR68	0.121349	0.873699	0.882097	0.762492	0.123202	0.885368	0.876394	0.700932
cg01042641	16	1575979	S_Shore	NA	IC	-2762	TMEM204	0.0869638	0.69916	0.711285	0.719844	0.0895	0.653224	0.651294	0.576924
cg01027405	5	35860337		TRUE	LC	3347	IL7R	0.0584473	0.841661	0.885887	0.695048	0.0490251	0.833847	0.871937	0.566757
cg15375424	5	131823451	N_Shelf	NA	LC	1724	IRF1	0.105771	0.888313	0.894577	0.821544	0.0780993	0.899011	0.877707	0.743949
cg04411201	3	99614305		TRUE	LC	-19259	FILIP1L	0.854397	0.0664209	0.0544682	0.418251	0.855139	0.0631251	0.0553537	0.490082
cg06392753	2	102783282		NA	LC	12882	IL1R1	0.935612	0.232347	0.642394	0.506352	0.943847	0.140067	0.616571	0.528026
cg14659511	13	99668433		TRUE	LC	-460	DOCK9	0.107157	0.844038	0.865223	0.737942	0.110032	0.854009	0.859504	0.661461
cg09841788	14	65213478	N_Shelf	TRUE	LC	8702	PLEKHG3	0.926985	0.311981	0.372371	0.469584	0.929957	0.240567	0.33343	0.466609
cg01230386	12	133383619		NA	IC	21669	GOLGA3	0.101337	0.924168	0.941425	0.895764	0.114819	0.913051	0.937818	0.867113
cg23547429	11	57195025	S_Shore	NA	LC	28	SLC43A3	0.821591	0.210975	0.13428	0.376217	0.832993	0.176184	0.137864	0.418982
cg20808613	15	89168305	S_Shelf	NA	LC	-1071	AEN	0.0829788	0.710975	0.876322	0.794754	0.0771275	0.675732	0.86498	0.754508
cg01229658	15	70924395		TRUE	LC	70225	UACA	0.899219	0.101035	0.451656	0.664966	0.902972	0.0610011	0.430776	0.702088
cg24662823	11	128350635		TRUE	LC	41570	ETS1	0.168386	0.933205	0.960207	0.871836	0.159437	0.941559	0.951799	0.797575
cg03919657	17	48502312	N_Shore	TRUE	LC	-1206	ACSF2	0.856035	0.22307	0.141453	0.316143	0.866534	0.194728	0.135187	0.358518
cg19292760	11	35173592		TRUE	LC	13176	CD44	0.35262	0.919792	0.933154	0.877237	0.285775	0.938789	0.923002	0.817695
cg00259097	16	70770604		TRUE	LC	-5142	VAC14	0.309176	0.868189	0.885312	0.798153	0.331776	0.889885	0.886388	0.735705
cg03611307	8	128972059		NA	LC	-819	MIR1205	0.0974002	0.85869	0.894304	0.687556	0.0858979	0.87668	0.898442	0.541703
cg07366503	1	228330085	S_Shore	TRUE	LC	2157	GUK1	0.141171	0.875297	0.921071	0.901648	0.127362	0.917435	0.920821	0.85348
cg09646392	13	108921052		NA	LC	-924	TNFSF13B	0.917363	0.14103	0.0914728	0.477463	0.923779	0.108495	0.118177	0.513379
cg12828656	5	132577108		TRUE	LC	-15491	FSTL4	0.913863	0.152555	0.156682	0.394096	0.919766	0.0968102	0.136436	0.409052
cg12443195	3	109057509		NA	LC	-1090	DPPA4	0.641249	0.0580864	0.0453413	0.353353	0.688932	0.0398492	0.0507898	0.406491
cg07658646	12	11002197		NA	LC	-122	PRR4	0.124989	0.763999	0.736522	0.76897	0.110837	0.7263	0.675787	0.619669
cg22202088	11	60870121		NA	LC	192	CD5	0.205352	0.861097	0.870192	0.80115	0.201051	0.848918	0.860158	0.768559
cg12792363	11	63274030		NA	LC	507	LGALS12	0.802802	0.0842673	0.0736925	0.133487	0.818593	0.0628858	0.0645979	0.178765
cg02863947	3	119499190		NA	LC	-140	NR1I2	0.899681	0.208266	0.281252	0.516586	0.927298	0.157762	0.280518	0.518256
cg01558645	4	71587904		TRUE	LC	209	RUFY3	0.145168	0.903363	0.917824	0.765619	0.130625	0.89014	0.907211	0.661521
cg13655250	9	134544528		TRUE	LC	40701	RAPGEF1	0.0985842	0.63128	0.560925	0.50924	0.152836	0.556474	0.461113	0.393005
cg24448340	1	179921042	N_Shelf	NA	LC	-2865	CEP350	0.938083	0.0766645	0.0396504	0.585713	0.949426	0.037052	0.0373825	0.687104
cg11151395	17	56355299	Island	NA	IC	2997	MPO	0.984241	0.190069	0.104432	0.62014	0.982804	0.0794406	0.0891129	0.692752
cg00249503	17	76565078		NA	LC	2382	DNAH17	0.931061	0.441895	0.628834	0.594524	0.932031	0.470713	0.661046	0.600913
cg20359565	17	41043969		TRUE	IC	6782	LOC388387	0.928589	0.423093	0.63748	0.554218	0.925296	0.429538	0.713241	0.550329
cg26925688	19	4303957	N_Shore	NA	LC	-633	FSD1	0.140824	0.725502	0.758231	0.614267	0.14846	0.731986	0.740544	0.56818
cg14001486	14	61801201		TRUE	LC	-11665	BC050301	0.0988544	0.883605	0.92019	0.722934	0.0795705	0.914747	0.913028	0.646398
cg13740985	9	80930413		TRUE	LC	18355	PSAT1	0.852297	0.175524	0.103547	0.300656	0.841446	0.155641	0.0845953	0.271479
cg19951006	12	56732615		TRUE	LC	-47	IL23A	0.0558431	0.678191	0.508122	0.589524	0.0474509	0.656681	0.510283	0.507436
cg22991506	14	50468241	N_Shore	TRUE	LC	766	BC068095	0.156813	0.84936	0.823921	0.490635	0.175522	0.871246	0.815731	0.376475
cg09566995	11	1320634	S_Shelf	TRUE	IC	3339	TOLLIP	0.904121	0.0504717	0.0433774	0.380012	0.925244	0.0393181	0.0391957	0.335932
cg00255699	1	40307257		NA	LC	12481	AK304759	0.0757545	0.869609	0.919127	0.729398	0.0529995	0.897122	0.909055	0.603278
cg09221159	10	90031426		TRUE	LC	273853	RNLS	0.0519861	0.788424	0.516693	0.701509	0.0518138	0.764257	0.501437	0.533291
cg06152215	12	124422259	S_Shore	TRUE	ICshore	7849	CCDC92	0.0520182	0.609512	0.434385	0.604075	0.0491003	0.428238	0.275551	0.354584
cg18857467	1	32787489		NA	LC	-7591	HDAC1	0.0495284	0.650495	0.65373	0.662413	0.0441714	0.613079	0.665042	0.556328
cg12810837	12	9822287		NA	LC	-20	CLEC2D	0.0377549	0.769852	0.739004	0.710078	0.0389565	0.801685	0.768029	0.602227
cg05805445	4	124225943		TRUE	IC	-92012	SPRY1	0.295624	0.860863	0.888444	0.824806	0.266383	0.88274	0.888338	0.797412
cg03998264	12	53932355		TRUE	LC	24588	AK027179	0.94933	0.114259	0.0685969	0.545067	0.952791	0.0484555	0.0521583	0.57665
cg10440877	2	208378475		TRUE	LC	-16140	CREB1	0.945622	0.423206	0.492426	0.700875	0.944066	0.456232	0.568718	0.715438
cg11316887	10	29924694		TRUE	LC	-793	SVIL	0.0817021	0.886123	0.87872	0.752855	0.0716001	0.915693	0.878092	0.654968
cg24616382	7	99767035	N_Shore	NA	LC	-662	GAL3ST4	0.177568	0.879	0.902613	0.729849	0.161813	0.879028	0.892963	0.672335
cg18758433	17	78623601		TRUE	IC	104977	RPTOR	0.0775657	0.854478	0.827003	0.829049	0.0708159	0.875922	0.779292	0.762515
cg23679492	17	55828084		NA	IC	-38725	7SK	0.859879	0.271594	0.232233	0.396932	0.877292	0.350969	0.314471	0.429662
cg27377289	7	7812273		TRUE	LC	-54035	RPA3	0.0591114	0.939388	0.943297	0.904741	0.0441999	0.942913	0.944521	0.843982
cg22593342	10	82219410		TRUE	LC	5373	TSPAN14	0.086002	0.781972	0.810278	0.749539	0.0592965	0.791996	0.792156	0.669797
cg24475517	2	118737667		TRUE	LC	34072	CCDC93	0.949279	0.123183	0.065855	0.580833	0.958603	0.0624422	0.0642915	0.687432
cg11091914	8	105598224	N_Shelf	NA	LC	3028	LRP12	0.888774	0.0584708	0.0683014	0.221396	0.873055	0.0420219	0.0610736	0.212713
cg20496896	3	46579532		TRUE	LC	28508	LRRC2	0.181729	0.834415	0.850847	0.794678	0.184876	0.833629	0.822504	0.680705
cg23169883	10	72435301	S_Shelf	NA	IC	2743	ADAMTS14	0.977711	0.0854999	0.223633	0.577383	0.975569	0.0425102	0.208657	0.673321
cg25474235	8	8203377		TRUE	LC	35880	SGK223	0.0482221	0.832493	0.821007	0.722303	0.0574837	0.783213	0.702834	0.61957
cg24402372	12	52997366	S_Shelf	NA	LC	-2044	KRT72	0.117715	0.883928	0.913587	0.834542	0.0967222	0.913085	0.927738	0.78204
cg16806041	3	59996265		TRUE	LC	-37283	NPCR	0.0488584	0.856086	0.857533	0.73791	0.0484858	0.812639	0.813906	0.653494
cg17945429	1	158174027		NA	LC	-360	AK097921	0.0810615	0.896451	0.905797	0.862665	0.0840206	0.888238	0.897545	0.853341
cg26235748	14	86087511		NA	LC	-347	FLRT2	0.942843	0.146317	0.0487071	0.344848	0.947991	0.130546	0.0513298	0.417141
cg11357013	15	73588054		TRUE	LC	73551	HCN4	0.927348	0.111892	0.245083	0.545949	0.924565	0.0444156	0.300917	0.559835
cg17753789	10	81026766		TRUE	LC	-10171	ZMIZ1	0.900242	0.287129	0.279742	0.456884	0.908975	0.312498	0.310027	0.43669
cg23122901	22	19880135		TRUE	IC	-11265	TXNRD2	0.0376547	0.608079	0.575714	0.536501	0.0354112	0.483825	0.427045	0.38956
cg26488183	15	75195105	N_Shelf	NA	LC	3805	C15orf17	0.816857	0.085542	0.0582399	0.354739	0.795581	0.0350387	0.0667931	0.348276
cg09050775	12	46762708	N_Shelf	NA	LC	-3618	SLC38A2	0.063938	0.878703	0.899769	0.85921	0.0613366	0.893443	0.909726	0.849759
cg02841912	6	152955983	N_Shore	NA	LC	1957	SYNE1	0.888443	0.0744835	0.381737	0.481705	0.886054	0.0231534	0.376879	0.506803
cg16503724	3	17130667		TRUE	LC	155980	MIR3714	0.0742041	0.799185	0.847768	0.716608	0.0645541	0.814174	0.836458	0.547376
cg01016119	3	56835282	N_Shore	TRUE	LC	713	ARHGEF3	0.0408739	0.838984	0.868191	0.742286	0.0395939	0.832492	0.810024	0.578164
cg16684117	5	148808456		NA	LC	-24	MIR143	0.943774	0.0867497	0.105244	0.380115	0.938172	0.057235	0.134146	0.461242
cg17250262	2	30457110	S_Shore	NA	LC	2714	LBH	0.0527529	0.711371	0.777296	0.708287	0.0535143	0.729493	0.781539	0.686303
cg04134528	5	126424797		TRUE	LC	-15613	C5orf63	0.125651	0.803092	0.83068	0.67251	0.116548	0.828446	0.833743	0.577553
cg13049483	18	9712461	S_Shelf	NA	LC	4234	RAB31	0.917132	0.203871	0.325611	0.445126	0.925663	0.165567	0.388896	0.523862
cg10864951	7	1159070	S_Shore	NA	LC	18823	C7orf50	0.0663173	0.942031	0.945761	0.88338	0.0559094	0.927237	0.945173	0.794423
cg27519392	8	61778137		NA	IC	49192	CHD7	0.141198	0.890328	0.917107	0.81124	0.163811	0.901532	0.919032	0.759279
cg14053764	14	55761432	N_Shelf	NA	LC	22561	FBXO34	0.136218	0.890332	0.91793	0.902293	0.138187	0.873585	0.888947	0.852229
cg09234252	10	8373659		NA	IC	-63391	BC031880	0.0640978	0.910921	0.883255	0.862002	0.0652556	0.82782	0.826697	0.724198
cg16279861	11	128531312		TRUE	LC	-25117	FLI1	0.945541	0.256568	0.242971	0.513612	0.945937	0.148658	0.264296	0.528556
cg10882599	3	128779586		NA	LC	-58	GP9	0.877523	0.183587	0.163218	0.367304	0.889741	0.173637	0.228311	0.470159
cg10859442	11	73716367		NA	LC	3915	UCP3	0.0469581	0.80971	0.905322	0.703302	0.045656	0.878025	0.891683	0.533928
cg18735089	7	98738998	N_Shelf	NA	LC	2745	SMURF1	0.12043	0.954633	0.958919	0.895905	0.0800873	0.964879	0.960811	0.814358
cg27051683	2	242802069	N_Shelf	TRUE	IC	-1011	PDCD1	0.0557688	0.757305	0.428934	0.65093	0.0592966	0.874446	0.436264	0.608478
cg05348871	11	36397127	N_Shore	NA	LC	-407	PRR5L	0.061505	0.731585	0.737701	0.593012	0.0610919	0.586854	0.632825	0.415376
cg25382751	19	11406877	S_Shelf	NA	LC	54	TSPAN16	0.907543	0.273838	0.66291	0.544494	0.910988	0.249727	0.696351	0.574463
cg18338046	5	133452188	S_Shore	NA	IC	589	TCF7	0.0415089	0.733538	0.817249	0.767887	0.0309888	0.775335	0.823738	0.691245
cg01113988	6	106035528		NA	IC	-184529	PREP	0.121213	0.927021	0.926072	0.866566	0.159055	0.942147	0.9314	0.832889
cg21127597	11	118109650		TRUE	LC	-9810	AK289390	0.912463	0.125333	0.411363	0.610188	0.922811	0.0462035	0.38574	0.625575
cg26164488	2	64440295		TRUE	LC	-7676	LINC00309	0.939429	0.105155	0.287029	0.542457	0.94667	0.0357787	0.33959	0.546853
cg25727853	1	181098609		TRUE	LC	40972	IER5	0.766297	0.175184	0.0816637	0.234265	0.755861	0.208188	0.0759722	0.230089
cg06422467	6	30720484		TRUE	LC	-8157	IER3	0.912661	0.150853	0.0636564	0.318022	0.90912	0.0906052	0.0672475	0.322619
cg17925829	19	36399328		NA	LC	-117	TYROBP	0.685601	0.0950094	0.0722281	0.185482	0.698602	0.0958244	0.07552	0.201184
cg05523906	1	17751761		NA	LC	13298	RCC2	0.906192	0.257125	0.448923	0.536649	0.916945	0.271269	0.458454	0.523687
cg15518883	9	35650561	S_Shelf	TRUE	LC	139	AX748309	0.198598	0.878688	0.894264	0.793267	0.196214	0.891078	0.897626	0.755691
cg06851151	5	133436368		TRUE	LC	-14033	TCF7	0.124296	0.777168	0.807002	0.671392	0.127821	0.827292	0.813413	0.637067
cg03548512	10	73978697	S_Shelf	NA	LC	-1805	ASCC1	0.050858	0.721319	0.737096	0.619665	0.0483159	0.701486	0.710341	0.480979
cg09837977	7	110731201		NA	LC	140	LRRN3	0.289898	0.925319	0.929877	0.875512	0.262639	0.915087	0.931387	0.853881
cg05638589	7	47457995		TRUE	LC	-48777	TNS3	0.959177	0.490962	0.425222	0.659686	0.954711	0.420931	0.391338	0.689462
cg26672098	2	42326070	N_Shelf	NA	LC	50910	PKDCC	0.911188	0.456398	0.492009	0.568221	0.922342	0.478105	0.488403	0.566269
cg07136111	7	30829005		TRUE	LC	17973	FAM188B	0.929535	0.223978	0.511739	0.596791	0.927672	0.11094	0.501119	0.609945
cg27591502	5	169302816		TRUE	LC	104928	FAM196B	0.954552	0.224356	0.335323	0.581143	0.954181	0.156089	0.336002	0.650651
cg26312191	17	80279310	Island	TRUE	HC	-3830	CD7	0.06083	0.577779	0.650238	0.4325	0.0570584	0.589355	0.627565	0.384859
cg02042712	16	57702239		NA	LC	83	GPR97	0.868738	0.12983	0.0806912	0.329325	0.888555	0.0652963	0.105239	0.322182
cg14849855	1	67807960		TRUE	LC	21945	IL12RB2	0.20225	0.896063	0.896208	0.74699	0.203513	0.894107	0.909677	0.606459
cg23739746	13	114905867		NA	ICshore	-7772	RASA3	0.0213946	0.623102	0.615077	0.451481	0.0156751	0.480041	0.411467	0.21787
cg19972822	7	138778744		TRUE	LC	-14731	ZC3HAV1	0.0944253	0.78511	0.8095	0.755605	0.0693216	0.738775	0.767807	0.680313
cg17813891	14	100532036		NA	LC	286	EVL	0.0711153	0.612904	0.573901	0.589553	0.0743454	0.61514	0.591707	0.539874
cg27097542	16	11706435		NA	IC	-25113	LITAF	0.884598	0.096012	0.0589535	0.248322	0.908256	0.0598283	0.0631009	0.263872
cg12649038	10	116282534		TRUE	LC	4151	ABLIM1	0.0739887	0.807313	0.790832	0.744769	0.0604728	0.795541	0.788042	0.648155
cg15742777	2	55339218		TRUE	LC	-61484	RTN4	0.706805	0.0487926	0.0374775	0.245136	0.675415	0.0319316	0.0378915	0.244197
cg16452866	14	99655676		NA	IC	82146	BCL11B	0.0916475	0.951453	0.964776	0.947248	0.0701191	0.973694	0.968198	0.902229
cg19595244	1	110526158	N_Shore	NA	LC	-1228	AHCYL1	0.936911	0.304667	0.287118	0.540436	0.930079	0.249911	0.292612	0.512381
cg25422405	17	3674611		NA	IC	29926	ITGAE	0.215271	0.787933	0.732663	0.762247	0.216471	0.768052	0.726768	0.694755
cg19457770	2	113742967		NA	LC	7362	IL36G	0.100165	0.949087	0.946768	0.879106	0.0999989	0.956729	0.95219	0.828796
cg06226386	8	22500449		NA	LC	-727	FLJ14107	0.0845225	0.860296	0.86151	0.72579	0.087927	0.849682	0.828695	0.574
cg13026137	6	31701260	S_Shelf	NA	LC	3081	CLIC1	0.880461	0.304742	0.380782	0.44658	0.884323	0.328127	0.387117	0.456429
cg00192882	17	19291120		TRUE	LC	-588	MFAP4	0.88681	0.353585	0.452714	0.450211	0.905763	0.317435	0.453359	0.457766
cg14150354	14	99690237		TRUE	LC	47585	BCL11B	0.170393	0.774151	0.759295	0.586047	0.15711	0.767949	0.749246	0.511813
cg24815934	21	46332181		NA	LC	-1440	ITGB2	0.0519318	0.481057	0.513941	0.435598	0.0436832	0.377666	0.355927	0.24374
cg07052063	10	99255236	N_Shelf	NA	LC	2913	MMS19	0.0529254	0.721415	0.781859	0.572684	0.0511877	0.702792	0.732212	0.452049
cg26485825	18	21452895		NA	IC	-88	LAMA3	0.277849	0.923187	0.932159	0.882394	0.241531	0.950407	0.938925	0.823116
cg08462055	15	64944023		TRUE	LC	51439	OAZ2	0.0341342	0.676557	0.798541	0.646485	0.0338095	0.626854	0.717187	0.440361
cg21742790	3	138581702		TRUE	LC	81160	AK128202	0.907183	0.285961	0.24973	0.563369	0.923544	0.304442	0.307186	0.606999
cg17983957	11	118083938		NA	LC	136	AMICA1	0.941711	0.506559	0.634451	0.604523	0.950697	0.512898	0.665015	0.605023
cg17611742	1	197745238	S_Shore	TRUE	LC	-615	DENND1B	0.0698372	0.553697	0.616286	0.468806	0.0614261	0.566456	0.597822	0.366244
cg04425710	8	27630920	N_Shore	NA	LC	-750	CCDC25	0.0765587	0.886464	0.911766	0.836005	0.156866	0.905073	0.921715	0.805184
cg16278496	14	98444476		NA	IC	-15	C14orf64	0.151934	0.847358	0.896376	0.731276	0.15268	0.858949	0.891785	0.707572
cg02319986	19	8568712	N_Shore	NA	LC	-1174	PRAM1	0.927957	0.192638	0.497724	0.519351	0.930101	0.11012	0.489813	0.588339
cg10713839	4	81047158		TRUE	LC	-52681	ANTXR2	0.0591035	0.852534	0.763954	0.723265	0.050416	0.808674	0.741016	0.602286
cg10163998	14	106657793		NA	LC	-59782	BC042994	0.245301	0.893685	0.91099	0.865589	0.22486	0.909803	0.91266	0.834888
cg15078958	1	10997656		NA	LC	26672	C1orf127	0.114858	0.738431	0.765809	0.596019	0.1307	0.774107	0.797517	0.542135
cg23079808	12	6493003	Island	TRUE	IC	-353	LTBR	0.561319	0.0522623	0.0478952	0.0832056	0.533845	0.0447248	0.0372579	0.0934709
cg07571745	1	32715428	S_Shore	NA	LC	-1411	LCK	0.0611483	0.573245	0.648031	0.626368	0.0714571	0.641052	0.64322	0.575829
cg08557970	6	166856094		NA	LC	-18630	RPS6KA2	0.90821	0.214628	0.318875	0.358636	0.911225	0.159916	0.323568	0.376891
cg08639389	4	26995889		TRUE	LC	-8659	STIM2	0.151786	0.938007	0.943992	0.889491	0.143201	0.940738	0.94929	0.858491
cg06898168	7	5447353		TRUE	LC	4426	TNRC18	0.908697	0.279539	0.65195	0.515481	0.911064	0.224365	0.636083	0.556288
cg16578883	5	58421559		TRUE	LC	-86220	PDE4D	0.137924	0.875342	0.895791	0.826119	0.160807	0.882108	0.903353	0.746579
cg05859308	14	71712645		TRUE	LC	143946	PCNX	0.163573	0.899133	0.909499	0.741312	0.17616	0.899503	0.897152	0.610164
cg04006133	16	84172431		TRUE	LC	6369	HSDL1	0.11916	0.744328	0.793097	0.751266	0.102675	0.72598	0.73903	0.625086
cg01167556	12	56323639	N_Shelf	NA	LC	-1306	DGKA	0.0471355	0.607822	0.45126	0.589045	0.0380303	0.525835	0.407907	0.420417
cg02347002	5	138719090		TRUE	LC	-51	SLC23A1	0.83399	0.20018	0.195297	0.459884	0.854204	0.137304	0.187261	0.471669
cg25729350	15	58624534		NA	LC	-53072	ALDH1A2	0.845484	0.0906039	0.050842	0.0969383	0.864243	0.0656387	0.0594859	0.133237
cg11839020	1	90309998	S_Shore	NA	LC	22519	LRRC8D	0.123458	0.820537	0.849556	0.705362	0.0984396	0.822008	0.842272	0.600119
cg13821176	8	126448338	S_Shelf	NA	LC	-323	AK022787	0.928091	0.431605	0.545802	0.652206	0.933505	0.469516	0.568944	0.609102
cg09755397	4	102341105		TRUE	LC	-12	BANK1	0.129076	0.930901	0.914513	0.846112	0.100362	0.935313	0.933405	0.810232
cg19344545	21	45575573	Island	NA	IC	22080	C21orf33	0.133596	0.889282	0.89487	0.781583	0.120001	0.894574	0.879895	0.713186
cg14120703	9	139416102	N_Shore	NA	LC	-2024	MIR4673	0.91628	0.40336	0.337525	0.474051	0.916867	0.425657	0.342319	0.513851
cg24406240	11	88153520		TRUE	LC	-4028	BC038205	0.949953	0.165144	0.0793255	0.440721	0.953504	0.0962217	0.0663075	0.497553
cg04118119	13	47371987	S_Shore	NA	LC	-620	ESD	0.914996	0.135903	0.472321	0.490844	0.910627	0.0709025	0.507371	0.555888
cg04346283	6	82459454	N_Shore	NA	LC	2924	FAM46A	0.9096	0.081611	0.182964	0.566381	0.905636	0.039248	0.209793	0.559456
cg27307183	6	4890095		NA	LC	-130	CDYL	0.840645	0.0695739	0.0515622	0.466007	0.847128	0.0481923	0.0408841	0.572447
cg18477949	15	69760994		TRUE	LC	483	LOC145837	0.0822681	0.722458	0.700527	0.751742	0.0977369	0.749644	0.692393	0.672418
cg13265003	21	43919023	S_Shore	NA	LC	-718	SLC37A1	0.934475	0.24066	0.673068	0.483915	0.924508	0.273447	0.699305	0.500193
cg20267828	6	128222390		NA	LC	-164	THEMIS	0.0393797	0.920451	0.919905	0.814635	0.0391128	0.924818	0.935875	0.736454
cg13298528	11	118763863		NA	LC	-237	CXCR5	0.129363	0.855324	0.873748	0.721703	0.104297	0.849793	0.847498	0.597336
cg26430287	15	67439567		TRUE	IC	9209	SMAD3	0.0863204	0.606415	0.492028	0.590066	0.10676	0.675441	0.532529	0.569116
cg19431495	5	454456		TRUE	LC	11123	EXOC3	0.137529	0.77233	0.815879	0.758637	0.16372	0.73732	0.791161	0.652988
cg24956176	17	33542219		NA	LC	-20807	SLC35G3	0.0400639	0.594919	0.650027	0.533757	0.0385574	0.585765	0.622911	0.416232
cg17850055	2	239403239		NA	IC	-42359	AF055024	0.125584	0.759247	0.798977	0.737379	0.0908936	0.778061	0.792292	0.715586
cg23661483	19	15227219	S_Shelf	NA	LC	7576	SYDE1	0.944022	0.472206	0.344332	0.575194	0.94433	0.455333	0.370103	0.570434
cg13584531	2	99280070		NA	LC	-134	MGAT4A	0.0449576	0.822728	0.919185	0.75798	0.0553557	0.872073	0.924386	0.645375
cg27606341	5	39219632		NA	LC	48	FYB	0.955695	0.0959871	0.0541951	0.470746	0.954242	0.0497497	0.0670383	0.569085
cg12313149	2	136763629		TRUE	LC	-20407	DARS	0.957081	0.216484	0.736737	0.645374	0.963103	0.0874478	0.720507	0.642676
cg08445740	5	156594400		NA	LC	-1121	FAM71B	0.111515	0.876548	0.90151	0.695523	0.117483	0.909984	0.931839	0.721463
cg00103299	15	93362247		TRUE	LC	23534	ASB9P1	0.195904	0.891073	0.904105	0.854838	0.180564	0.903049	0.895552	0.841373
cg15302376	2	25560263	N_Shelf	NA	LC	4511	DNMT3A	0.226707	0.886495	0.915252	0.83475	0.182825	0.902265	0.921004	0.775822
cg10223982	19	4302995	N_Shore	NA	LC	-567	TMIGD2	0.0583938	0.824844	0.817937	0.749153	0.0697552	0.777958	0.786196	0.685757
cg09971549	16	89487322	N_Shore	NA	LC	-2546	ANKRD11	0.256695	0.770533	0.805757	0.707139	0.228925	0.7841	0.792447	0.610538
cg04039397	3	111260783		NA	LC	-142	CD96	0.0404883	0.831017	0.898133	0.718281	0.036847	0.786351	0.875239	0.624386
cg12656896	6	8438818	S_Shelf	NA	LC	2963	LOC100506207	0.845149	0.112662	0.114616	0.414943	0.89196	0.0563485	0.119225	0.536734
cg09006159	2	98329811		NA	LC	-219	ZAP70	0.0434396	0.427715	0.455838	0.485621	0.037324	0.395885	0.416797	0.422908
cg26518580	1	111742515	N_Shelf	NA	LC	766	DENND2D	0.214961	0.893351	0.906642	0.764091	0.204389	0.904617	0.908242	0.67717
cg01791441	1	32255254	S_Shore	NA	LC	3170	BC069257	0.271926	0.865985	0.903885	0.838601	0.267017	0.873809	0.899379	0.810733
cg24168002	2	169588344		TRUE	LC	-40914	AL080192	0.963551	0.116696	0.0669547	0.517018	0.962435	0.069741	0.0540209	0.638738
cg13468685	2	68592737		NA	LC	416	PLEK	0.926263	0.0883166	0.0526827	0.38826	0.924256	0.0515482	0.0580886	0.501206
cg21577598	17	80084751	N_Shore	NA	IC	24738	CCDC57	0.0331232	0.777033	0.866268	0.808283	0.0520544	0.87064	0.872655	0.71356
cg03257930	9	110399293	N_Shore	NA	LC	-147246	KLF4	0.737537	0.110813	0.12355	0.232364	0.722112	0.0751663	0.123778	0.225187
cg07133479	2	86420600	N_Shore	NA	LC	-369	MIR4779	0.344731	0.875281	0.912673	0.851892	0.359827	0.889614	0.912729	0.811045
cg14191024	11	110070509		TRUE	LC	36887	RDX	0.948703	0.377476	0.663119	0.732505	0.95473	0.383481	0.674099	0.724611
cg05183538	16	88536950	Island	NA	HC	16937	ZFPM1	0.0565005	0.669322	0.668645	0.630388	0.0421798	0.571044	0.585867	0.504892
cg06513247	17	75446661	N_Shore	NA	LC	49	41161	0.076403	0.689765	0.463453	0.475257	0.0570713	0.699317	0.44527	0.38468
cg01837846	2	23755343		TRUE	LC	-111	KLHL29	0.0794776	0.761071	0.663737	0.561978	0.0752609	0.716675	0.620893	0.447543
cg00300303	1	1067223		NA	HC	-5173	LOC254099	0.93181	0.353045	0.362755	0.549514	0.941215	0.343153	0.3942	0.600115
cg03604774	1	27849102		TRUE	IC	29524	AHDC1	0.0478952	0.828233	0.831011	0.802657	0.039811	0.84213	0.832653	0.81468
cg00459119	16	12172834		NA	IC	18168	SNX29	0.328856	0.882747	0.888975	0.826187	0.327002	0.904083	0.901148	0.78593
cg01727625	7	35373	S_Shelf	NA	IC	-114223	AK024243	0.844663	0.181871	0.464905	0.492904	0.853687	0.125015	0.464045	0.518322
cg18030943	3	182876556	N_Shelf	NA	LC	4111	LAMP3	0.302444	0.903604	0.843292	0.735581	0.316276	0.910239	0.843979	0.634498
cg05649922	1	27029290		TRUE	LC	6769	ARID1A	0.0840076	0.572319	0.454856	0.413631	0.0678414	0.50324	0.394725	0.28897
cg05074138	2	204732687		NA	LC	177	CTLA4	0.251145	0.885296	0.904426	0.852714	0.239225	0.900425	0.891245	0.790488
cg18919209	11	96012039		TRUE	LC	-62562	MIR1260B	0.305503	0.937562	0.933399	0.825416	0.256071	0.92766	0.941817	0.749641
cg27230882	1	110976749		TRUE	LC	-17038	PROK1	0.929134	0.201501	0.0551423	0.565891	0.938739	0.0987462	0.0617779	0.613251
cg22677556	1	12238390		TRUE	IC	11331	TNFRSF1B	0.0620114	0.751323	0.355679	0.773041	0.0497336	0.69513	0.241992	0.689661
cg19246654	7	139320460		NA	IC	111787	CLEC2L	0.145171	0.897845	0.9279	0.821671	0.147188	0.918508	0.920767	0.747697
cg22145559	20	57583009	S_Shore	NA	LC	-700	CTSZ	0.855896	0.109296	0.057759	0.227338	0.858803	0.0650276	0.0657433	0.284057
cg13149833	2	31455443	N_Shore	NA	LC	1281	CAPN14	0.844042	0.177627	0.150172	0.417824	0.848728	0.147106	0.13803	0.567357
cg16046493	3	58551954		TRUE	LC	11537	FAM107A	0.189478	0.820599	0.83856	0.732165	0.204591	0.82057	0.841736	0.686185
cg26040101	2	60229772		TRUE	LC	89036	JA536032	0.912604	0.440294	0.368511	0.464119	0.909435	0.480384	0.437698	0.49071
cg15739581	2	166626783		NA	LC	24020	GALNT3	0.944979	0.27027	0.583997	0.637213	0.937545	0.19895	0.613097	0.645236
cg26434370	16	10909361	N_Shelf	NA	LC	3260	FAM18A	0.933784	0.244492	0.372473	0.62008	0.940704	0.149829	0.374224	0.660531
cg21697512	1	208081541	N_Shelf	NA	LC	3142	CD34	0.936052	0.242923	0.12134	0.149774	0.934094	0.161269	0.133782	0.23159
cg06748146	10	71104724		TRUE	LC	26122	HK1	0.0428279	0.634214	0.670527	0.686682	0.0462268	0.593767	0.58072	0.494924
cg08069287	11	72868833		TRUE	LC	-15690	FCHSD2	0.734366	0.122745	0.0889677	0.270564	0.739376	0.123754	0.102242	0.337902
cg21506299	6	137105225		NA	LC	5536	MAP3K5	0.406128	0.0410481	0.0429968	0.0679959	0.424814	0.0436158	0.0371676	0.0888462
cg05940122	2	231770489		TRUE	LC	5188	GPR55	0.207239	0.86942	0.889897	0.740627	0.205321	0.88581	0.891145	0.659431
cg16374343	17	1014352	S_Shore	NA	LC	-2028	ABR	0.879641	0.338155	0.164453	0.387504	0.887593	0.266596	0.136334	0.358969
cg21710324	1	226069189	N_Shore	NA	IC	1231	TMEM63A	0.0343775	0.270325	0.257539	0.263656	0.0300474	0.212793	0.189191	0.187367
cg21691367	6	151325642		TRUE	LC	65285	U6	0.929389	0.124104	0.0654843	0.554477	0.936503	0.0841486	0.0654819	0.549957
cg24211388	6	31582837		NA	LC	-156	AIF1	0.907511	0.136455	0.0799579	0.380411	0.914971	0.0725142	0.0963527	0.4246
cg09911083	17	7754956	Island	NA	HC	-3427	TMEM88	0.0933586	0.519727	0.564539	0.572584	0.0847205	0.525096	0.567322	0.536419
cg08418670	19	4374567	S_Shelf	NA	IC	25998	SH3GL1	0.975348	0.193871	0.559656	0.583836	0.971248	0.0857684	0.502475	0.644166
cg22335223	11	117698911		NA	LC	-104	FXYD2	0.0830023	0.744535	0.738207	0.613841	0.0659455	0.643685	0.623741	0.460197
cg20488123	6	20689061		TRUE	LC	121654	Mir_548	0.0307194	0.817413	0.858212	0.486788	0.0371584	0.824566	0.86652	0.345347
cg09489567	2	43364053		TRUE	LC	89692	ZFP36L2	0.0787506	0.756825	0.780966	0.694326	0.0831348	0.767489	0.770808	0.624409
cg01618151	6	35707957		NA	LC	3099	ARMC12	0.939346	0.2385	0.168913	0.477212	0.935242	0.220937	0.19569	0.489823
cg24236839	19	5038822	N_Shore	NA	LC	22555	KDM4B	0.802049	0.196753	0.288764	0.483107	0.799283	0.136374	0.276565	0.48375
cg15586392	8	142238691	S_Shore	TRUE	IC	-18	SLC45A4	0.936127	0.187097	0.204908	0.523544	0.934643	0.151728	0.267163	0.533412
cg00955451	15	29213640		NA	LC	-202	APBA2	0.359723	0.902028	0.906217	0.825114	0.35125	0.897334	0.90105	0.723461
cg02220008	6	13192742		TRUE	LC	103076	LOC100130357	0.935619	0.511667	0.481959	0.612333	0.945711	0.507943	0.518124	0.594896
cg24902461	10	121031392		TRUE	LC	63458	GRK5	0.839598	0.0556656	0.0584085	0.359104	0.843626	0.0758199	0.0544161	0.351397
cg05160234	11	118214762		NA	LC	-296	CD3G	0.0634251	0.867765	0.890349	0.665475	0.0638782	0.896267	0.898291	0.592445
cg15538767	5	149870395		TRUE	LC	-6944	NDST1	0.867692	0.240044	0.282571	0.364426	0.849616	0.273492	0.312205	0.375569
cg16598679	14	90851046	S_Shore	NA	LC	-12280	CALM3	0.0421166	0.650707	0.664897	0.554935	0.0356657	0.617986	0.591384	0.495079
cg23230830	1	248903100		NA	IC	51	LOC646627	0.896792	0.072423	0.280545	0.5037	0.90139	0.0388825	0.29577	0.542338
cg02316506	3	42694803	N_Shore	NA	LC	-372	ZBTB47	0.861009	0.342041	0.403814	0.506765	0.864137	0.310627	0.394033	0.500987
cg27200630	3	138494226		TRUE	LC	-16041	PIK3CB	0.889687	0.186833	0.50439	0.376566	0.885815	0.147255	0.399165	0.349133
cg00816240	2	232477075	N_Shore	TRUE	IC	19501	C2orf57	0.9159	0.330576	0.289603	0.534153	0.917902	0.350554	0.33155	0.593535
cg24038192	7	139320507		NA	IC	111834	CLEC2L	0.0388063	0.537286	0.565857	0.444388	0.0404875	0.521996	0.532637	0.364484
cg02473123	17	80274776	N_Shelf	NA	IC	704	CD7	0.238351	0.889376	0.918414	0.844973	0.181884	0.923629	0.927215	0.800561
cg22712403	11	65384321	S_Shore	NA	IC	539	PCNXL3	0.291974	0.817403	0.828294	0.756352	0.260816	0.823197	0.815273	0.714241
cg12445422	11	113920436		TRUE	LC	-9994	ZBTB16	0.891182	0.306641	0.303668	0.528789	0.907547	0.300934	0.338522	0.593983
cg20682563	5	133460874		TRUE	LC	9275	TCF7	0.163414	0.821027	0.842877	0.656899	0.119771	0.845504	0.8245	0.559246
cg15058645	2	175528343		TRUE	LC	19284	WIPF1	0.93064	0.101901	0.07503	0.254787	0.930022	0.0857967	0.0646766	0.317325
cg24496021	11	72662461		TRUE	LC	137011	ATG16L2	0.942942	0.107195	0.167647	0.432235	0.950752	0.0645982	0.189986	0.433415
cg14671926	6	169930772		TRUE	IC	130140	WDR27	0.137881	0.927691	0.924925	0.872139	0.154524	0.912078	0.937624	0.818046
cg00679520	12	63133578		TRUE	LC	136113	MIRLET7I	0.18626	0.925065	0.938913	0.845278	0.20123	0.943511	0.937091	0.79641
cg04312209	5	35857130		NA	LC	140	IL7R	0.0300392	0.711807	0.655752	0.596688	0.0285117	0.696698	0.634448	0.42347
cg09122593	1	203020141		NA	LC	-169	PPFIA4	0.780112	0.177022	0.128322	0.369231	0.805317	0.135627	0.137842	0.397236
cg26601310	11	36397123	N_Shore	NA	LC	-411	PRR5L	0.0725059	0.724191	0.734249	0.570374	0.0707718	0.623036	0.656064	0.392687
cg06817737	12	966396		TRUE	LC	-3782	WNK1	0.369737	0.960254	0.965063	0.942956	0.305406	0.953999	0.960715	0.934203
cg03322353	4	141069770	N_Shore	NA	LC	5463	MAML3	0.957036	0.259007	0.597385	0.536297	0.962583	0.10514	0.535987	0.580969
cg01797899	14	22978195		NA	LC	-27	TRA@	0.319321	0.899173	0.900911	0.74589	0.307503	0.912715	0.904072	0.673947
cg14801864	20	17540975		NA	LC	-1370	BFSP1	0.932289	0.347214	0.553353	0.594696	0.928783	0.288011	0.554714	0.573265
cg07824422	11	2555406	Island	NA	IC	72723	KCNQ1	0.814796	0.322835	0.337133	0.436618	0.820644	0.321714	0.345758	0.4473
cg20157577	17	61780203	S_Shore	NA	LC	-2158	LIMD2	0.258536	0.829874	0.848015	0.721572	0.202001	0.837684	0.84364	0.651596
cg26108120	3	72440793		TRUE	LC	54981	RYBP	0.855594	0.124193	0.24474	0.302391	0.859914	0.0772171	0.215089	0.317692
cg10376161	1	112057879	N_Shore	NA	LC	-11136	ADORA3	0.899805	0.112246	0.0525859	0.445141	0.904843	0.058132	0.0403199	0.487535
cg24967811	12	123503709		TRUE	LC	-8434	MIR4304	0.950795	0.103362	0.264235	0.632223	0.958785	0.0443152	0.267052	0.668554
cg12494774	2	7811924		TRUE	LC	250533	LOC100506274	0.811588	0.29803	0.266174	0.361765	0.811215	0.340443	0.320153	0.408469
cg00620024	9	127952891	S_Shore	NA	IC	-673	PPP6C	0.376636	0.946782	0.955125	0.933884	0.369527	0.940428	0.951638	0.909304
cg08836542	2	28618831	S_Shelf	NA	LC	253	FOSL2	0.759403	0.096944	0.0639726	0.204266	0.766386	0.0908669	0.0638068	0.191268
cg27044455	5	149878183		TRUE	LC	844	NDST1	0.938421	0.280378	0.481438	0.560314	0.945253	0.245886	0.445043	0.661618
cg10318744	14	69282256	N_Shore	TRUE	LC	-19245	C14orf181	0.0847773	0.902601	0.902857	0.682006	0.0713619	0.902269	0.897182	0.695733
cg07698102	2	205746734		TRUE	LC	336219	PARD3B	0.0671204	0.737495	0.755093	0.693311	0.0566212	0.716911	0.740798	0.545284
cg00390724	3	18484742	N_Shore	NA	LC	-4477	SATB1	0.0622272	0.86278	0.797215	0.84318	0.0427862	0.825802	0.785497	0.78396
cg26648185	21	32927013	N_Shelf	TRUE	LC	4277	TIAM1	0.0950765	0.755033	0.596929	0.629865	0.0999253	0.697757	0.609284	0.529154
cg25978218	1	15738732	S_Shore	NA	LC	2342	EFHD2	0.872469	0.0789683	0.0497024	0.220486	0.89953	0.0428434	0.0473064	0.294695
cg23629187	8	125576109		TRUE	IC	1891	MTSS1	0.27427	0.906699	0.904287	0.852864	0.304002	0.906738	0.895856	0.763139
cg04905719	6	134617250		TRUE	LC	21946	SGK1	0.736968	0.0302032	0.0167231	0.0301461	0.697749	0.0223994	0.0206002	0.0383038
cg03762242	17	9940004		NA	LC	60	GAS7	0.910451	0.127082	0.100451	0.477027	0.910934	0.0808525	0.11239	0.461532
cg08170911	3	53202324		TRUE	LC	7102	PRKCD	0.869947	0.324693	0.50916	0.50388	0.883048	0.283428	0.530384	0.543664
cg20611272	8	103548145		TRUE	LC	-15702	ODF1	0.148465	0.91083	0.926313	0.781892	0.152727	0.921678	0.928845	0.685983
cg26692749	1	24861919	Island	TRUE	IC	-20647	C1orf130	0.0612942	0.79617	0.720696	0.752261	0.0596553	0.813161	0.735245	0.700149
cg04676766	4	153699460	N_Shore	NA	LC	1456	TIGD4	0.899294	0.445888	0.389887	0.458673	0.901635	0.465244	0.415424	0.465394
cg10287970	6	7115345		TRUE	LC	6481	RREB1	0.907477	0.182058	0.359076	0.512054	0.909093	0.0816874	0.313706	0.446084
cg21232015	12	133424221		TRUE	IC	-18795	GOLGA3	0.238697	0.890972	0.911502	0.866307	0.216601	0.907881	0.917337	0.847787
cg04522575	17	61042898	N_Shore	NA	ICshore	21323	Mir_633	0.0502937	0.53571	0.561627	0.581763	0.0526382	0.561026	0.636754	0.591187
cg26776551	13	51944507		TRUE	LC	14320	INTS6	0.915919	0.231998	0.298623	0.515804	0.926427	0.14627	0.269345	0.605605
cg26921093	17	63534688	S_Shore	NA	ICshore	20166	AXIN2	0.125329	0.941898	0.945702	0.908187	0.0993238	0.942689	0.940395	0.817816
cg17048073	8	23102091	N_Shore	NA	LC	942	CHMP7	0.0585177	0.899934	0.885369	0.813949	0.0494423	0.896185	0.911704	0.774527
cg19913496	1	116694158	N_Shore	NA	LC	39783	MAB21L3	0.0579623	0.6724	0.686122	0.63831	0.0657785	0.70791	0.725846	0.615307
cg13634319	12	56323727	N_Shelf	NA	LC	-1218	DGKA	0.0347661	0.571075	0.530111	0.618156	0.0364443	0.485669	0.437007	0.418652
cg04831327	12	114299076		TRUE	LC	87541	TRNA_Pseudo	0.94588	0.163826	0.176597	0.608065	0.949161	0.098363	0.167236	0.631734
cg17451941	1	236254344		TRUE	LC	-25863	NID1	0.906584	0.11062	0.269541	0.563453	0.908042	0.0460881	0.282036	0.587534
cg00483217	2	25321917		TRUE	LC	56945	EFR3B	0.908968	0.278738	0.316105	0.612584	0.924862	0.209333	0.298631	0.60061
cg24827600	2	169355957		TRUE	LC	43123	CERS6	0.934359	0.130625	0.594984	0.674919	0.935162	0.0458927	0.549222	0.730322
cg01022219	18	13641735	Island	NA	HC	20869	C18orf1	0.952534	0.125573	0.114232	0.0915263	0.965358	0.0978717	0.116052	0.178097
cg05642546	7	37298927		NA	IC	17518	ELMO1	0.934973	0.0922204	0.199214	0.558657	0.925085	0.0362231	0.142516	0.5107
cg18084554	19	929046	N_Shore	NA	LC	3010	ARID3A	0.919248	0.143038	0.100554	0.473375	0.913564	0.071725	0.122652	0.561558
cg14392772	9	123666481		NA	LC	10369	TRAF1	0.0333463	0.556346	0.629892	0.562429	0.0360859	0.523964	0.621984	0.378202
cg12803108	14	90748007		TRUE	IC	22513	PSMC1	0.846599	0.302434	0.473759	0.515201	0.86182	0.329651	0.450337	0.471182
cg19296305	4	109030040		TRUE	LC	-29270	LEF1	0.175097	0.914987	0.921943	0.76222	0.119808	0.904257	0.928565	0.655743
cg00858400	16	87904580	S_Shore	TRUE	IC	-1480	SLC7A5	0.936149	0.261559	0.472151	0.242991	0.935777	0.242746	0.455794	0.272886
cg10880902	1	59278781	N_Shore	NA	LC	27959	LOC100131060	0.082367	0.673954	0.379172	0.623679	0.0970261	0.69041	0.407854	0.547254
cg00970057	1	42272694		NA	LC	111802	HIVEP3	0.0946707	0.803706	0.76675	0.592592	0.0925708	0.787871	0.770063	0.50911
cg16097772	12	69742232		NA	LC	99	LYZ	0.928485	0.0860455	0.0557823	0.275956	0.923902	0.0495476	0.0447853	0.462415
cg08548559	22	31686097	N_Shore	NA	ICshore	615	PIK3IP1	0.100548	0.794481	0.792668	0.752561	0.0985843	0.70088	0.678574	0.584432
cg07769015	8	142238770	S_Shore	TRUE	IC	-97	SLC45A4	0.930598	0.240018	0.341193	0.630285	0.936462	0.232167	0.362575	0.646241
cg04231677	1	184808004		TRUE	LC	29173	FAM129A	0.922615	0.0968906	0.0701907	0.619637	0.914795	0.0634267	0.0702443	0.69868
cg07785552	1	26869620		NA	LC	-32	RPS6KA1	0.811741	0.114062	0.0517395	0.283369	0.811626	0.0531242	0.0556353	0.336348
cg14480046	12	122444580		NA	IC	9566	JA660630	0.04134	0.861814	0.793066	0.853408	0.0404497	0.901912	0.826578	0.817796
cg05862438	7	142920096		NA	LC	925	TAS2R40	0.889041	0.114864	0.0811905	0.420578	0.890361	0.0687463	0.0691319	0.424174
cg11895835	5	111078476		TRUE	LC	13472	NREP	0.177642	0.895092	0.919531	0.826246	0.142386	0.890548	0.916977	0.767844
cg05569131	6	36665620		NA	LC	-7	AK125083	0.842793	0.136857	0.0975018	0.236036	0.874657	0.0956095	0.101897	0.298624
cg13573745	9	97405553	S_Shelf	NA	LC	-3022	FBP1	0.839749	0.0970735	0.0633762	0.567657	0.854878	0.0547957	0.0600399	0.607045
cg11186344	1	19253694		TRUE	IC	-24401	ALDH4A1	0.0445814	0.574004	0.499502	0.514773	0.0456107	0.535998	0.504622	0.507602
cg07114422	1	2183438		NA	LC	23305	SKI	0.161109	0.867028	0.916491	0.720805	0.124015	0.88448	0.914898	0.560565
cg02341503	20	45947123		TRUE	LC	-122	LOC100131496	0.845543	0.181852	0.528905	0.440765	0.859715	0.148341	0.543017	0.451065
cg09160123	1	41981735	N_Shore	TRUE	IC	-31391	EDN2	0.886874	0.474138	0.544769	0.554955	0.894082	0.491871	0.53474	0.574287
cg07906046	16	4131584		TRUE	LC	34602	ADCY9	0.0289689	0.609024	0.662904	0.549256	0.0319975	0.568718	0.584517	0.430651
cg21253130	13	32609104	S_Shelf	NA	LC	-3328	BC035084	0.898269	0.338466	0.618016	0.677392	0.901692	0.320993	0.636673	0.69196
cg03081675	6	154540097		TRUE	LC	-5633	IPCEF1	0.0758964	0.866514	0.904241	0.712446	0.0579406	0.872058	0.90604	0.68201
cg05697976	12	29376483		NA	LC	-114	FAR2	0.939558	0.0496522	0.127278	0.408453	0.941135	0.0223816	0.111626	0.527217
cg07363330	5	55148493		NA	LC	-656	IL31RA	0.918655	0.128782	0.0749002	0.619922	0.918019	0.0782363	0.0931471	0.652205
cg00502254	1	12201600		NA	IC	15643	TNFRSF8	0.923454	0.452653	0.521726	0.622266	0.926973	0.508344	0.552769	0.699383
cg08493063	16	11330934	S_Shelf	NA	LC	-12571	RMI2	0.921975	0.168339	0.0589779	0.545577	0.917025	0.0934906	0.0666112	0.53953
cg22726155	21	45575559	Island	NA	IC	22066	C21orf33	0.243699	0.891706	0.909285	0.820631	0.242962	0.901598	0.902841	0.718295
cg27117792	12	102330180		TRUE	LC	59076	DRAM1	0.8622	0.0928367	0.494041	0.251265	0.867761	0.0739948	0.447497	0.271288
cg00299736	11	60869969		NA	LC	40	CD5	0.049065	0.368538	0.36655	0.359444	0.0455096	0.281946	0.274106	0.266005
cg16609995	6	32159036		TRUE	LC	-1073	PBX2	0.0989318	0.734064	0.720148	0.687482	0.0799977	0.713742	0.703728	0.603853
cg19791714	11	118763901		NA	LC	-199	CXCR5	0.0655867	0.665651	0.668568	0.546964	0.0619727	0.625966	0.61136	0.468527
cg24681307	1	110526191	N_Shore	NA	LC	-1195	AHCYL1	0.940568	0.181192	0.187171	0.393408	0.943405	0.134627	0.198469	0.386148
cg07728865	2	242787716	N_Shore	NA	LC	7416	PDCD1	0.384881	0.933429	0.931912	0.868622	0.350166	0.931503	0.935193	0.812197
cg14967987	4	3204843		TRUE	IC	-45923	C4orf44	0.187705	0.809765	0.832291	0.765529	0.177041	0.763737	0.775007	0.698772
cg26861460	22	44575455		NA	LC	-1314	PARVG	0.9461	0.192874	0.636227	0.516657	0.943378	0.113026	0.640628	0.464427
cg01657758	11	121349740		TRUE	IC	-26018	AK091275	0.83805	0.185012	0.283857	0.435384	0.837385	0.144757	0.321443	0.501226
cg09358725	11	33914088		NA	LC	-252	LMO2	0.907831	0.247807	0.231614	0.227119	0.91876	0.193693	0.224718	0.290415
cg06071604	13	100069110		TRUE	IC	-10556	MIR548AN	0.218375	0.836832	0.859237	0.713502	0.183599	0.865322	0.856354	0.65126
cg00373436	3	111721343		TRUE	LC	3337	TAGLN3	0.0853928	0.77832	0.807242	0.680726	0.0984246	0.785291	0.819816	0.615026
cg09879334	11	128481110		TRUE	LC	-23657	ETS1	0.032538	0.435393	0.387695	0.45636	0.0247657	0.333979	0.278559	0.270278
cg27579771	5	142431272		TRUE	LC	-58776	JA682567	0.920699	0.115812	0.0835543	0.492096	0.929683	0.0807785	0.0761177	0.607495
cg10011091	8	104424477	N_Shelf	NA	LC	-2464	DCAF13	0.93683	0.0633727	0.0449883	0.609726	0.950316	0.0326215	0.0429668	0.716657
cg04789529	8	25072319		TRUE	IC	30033	DOCK5	0.860466	0.212301	0.159877	0.351419	0.884716	0.12601	0.164704	0.408308
cg25140190	18	13641529	N_Shore	NA	HC	20663	C18orf1	0.938793	0.124835	0.111666	0.10556	0.946605	0.108024	0.117944	0.1446
cg21442998	3	11597936		NA	IC	12462	VGLL4	0.791066	0.15588	0.368258	0.533496	0.811533	0.116862	0.37636	0.570797
cg02856190	11	94282491	S_Shelf	NA	LC	3733	PIWIL4	0.936205	0.0998371	0.0973753	0.531696	0.938737	0.0385625	0.0787608	0.545174
cg23036852	21	44809983	N_Shelf	NA	IC	37019	SIK1	0.909966	0.0912425	0.04821	0.424273	0.910571	0.0384054	0.0442123	0.477606
cg06806891	3	128323079	N_Shelf	NA	LC	-28150	C3orf27	0.850059	0.197243	0.408141	0.268926	0.866302	0.133189	0.385663	0.320898
cg15373592	6	56405167	N_Shelf	NA	LC	-47936	DST	0.880255	0.111341	0.0533239	0.341129	0.881113	0.0720409	0.0582061	0.390054
cg00907842	5	39219245		NA	LC	435	FYB	0.950543	0.0758964	0.0516146	0.489516	0.956725	0.0374396	0.0523211	0.533886
cg00729654	20	31123895	N_Shore	TRUE	HC	305	C20orf112	0.0401543	0.392316	0.265365	0.484046	0.028868	0.381963	0.277497	0.436243
cg26052586	18	20717411	S_Shore	NA	ICshore	1685	CABLES1	0.833964	0.105075	0.137044	0.180786	0.857188	0.058313	0.146747	0.172581
cg10476003	6	31540169		NA	LC	77	LTA	0.0638459	0.736435	0.709198	0.69939	0.0661524	0.641024	0.616715	0.600189
cg00188748	9	130564509	N_Shore	NA	LC	-644	FPGS	0.73567	0.076335	0.07545	0.130755	0.708773	0.078666	0.0534681	0.163591
cg03249630	10	90611782		NA	LC	-50	ANKRD22	0.959314	0.0719804	0.0432376	0.461228	0.968852	0.0339081	0.0416061	0.571939
cg22192489	5	134521633		TRUE	LC	62234	LOC340073	0.0604539	0.62968	0.655839	0.559094	0.0746696	0.585613	0.608298	0.410113
cg25068347	11	128343784		TRUE	LC	48421	ETS1	0.268776	0.913532	0.926332	0.794725	0.270078	0.92432	0.927869	0.694268
cg07970040	1	9789165	N_Shore	NA	IC	4439	CLSTN1	0.123396	0.921477	0.93217	0.888927	0.129029	0.925586	0.931933	0.876528
cg03961551	1	25251730	N_Shelf	NA	LC	5040	RUNX3	0.0808873	0.860721	0.901905	0.664416	0.0706756	0.887735	0.889991	0.485123
cg19577671	19	42782524	N_Shore	TRUE	LC	5961	DQ597999	0.886477	0.408826	0.386127	0.498245	0.900922	0.401566	0.415861	0.498083
cg23184226	7	97880563	N_Shore	NA	LC	905	TECPR1	0.040886	0.817586	0.824361	0.84065	0.0459519	0.790109	0.772677	0.758731
cg14945937	19	30162771	N_Shore	NA	LC	-1975	PLEKHF1	0.0315562	0.344912	0.390915	0.285439	0.0322506	0.304079	0.340284	0.192616
cg23379806	10	14650660	S_Shelf	NA	LC	-4243	FAM107B	0.794887	0.0777302	0.0614088	0.176304	0.808747	0.0704451	0.0531111	0.20854
cg07197493	11	9884649		TRUE	LC	23961	U80769	0.918707	0.0995599	0.158372	0.37948	0.933204	0.0871178	0.0937495	0.318627
cg14522718	9	130868874		NA	IC	8039	SLC25A25	0.0261177	0.904085	0.94288	0.915297	0.0305349	0.92015	0.93501	0.890751
cg16949914	10	6104515		NA	LC	-182	IL2RA	0.0391627	0.474592	0.435825	0.512916	0.0427182	0.359587	0.295828	0.34146
cg14781242	1	32738251	N_Shelf	NA	LC	-1460	LCK	0.0733244	0.827667	0.860958	0.784814	0.0731766	0.83322	0.860111	0.750291
cg19295314	6	1635640		NA	IC	24960	FOXC1	0.877206	0.206708	0.298653	0.417636	0.888592	0.227355	0.340476	0.519064
cg12949760	11	2542862		NA	IC	60179	KCNQ1	0.853742	0.183194	0.401123	0.569073	0.8671	0.184092	0.432904	0.551498
cg10787197	6	11779941		NA	LC	-661	C6orf105	0.951886	0.204376	0.310684	0.619161	0.95499	0.203024	0.394006	0.646439
cg09540612	20	62492233	N_Shore	NA	LC	-332	ABHD16B	0.883872	0.113675	0.0544559	0.380104	0.886837	0.0511065	0.057106	0.405076
cg23475474	17	63527924		TRUE	LC	26930	AXIN2	0.315004	0.874154	0.900912	0.799671	0.290993	0.877169	0.889876	0.729439
cg10593219	10	72543247		NA	LC	-1125	C10orf27	0.628038	0.0515986	0.0345275	0.118374	0.625605	0.0385299	0.0341543	0.13874
cg25346117	1	116923256		NA	LC	-2735	ATP1A1	0.885852	0.23066	0.0728062	0.410401	0.882728	0.257806	0.104872	0.548489
cg06164961	11	118175675		NA	LC	381	CD3E	0.0478348	0.933793	0.945036	0.818518	0.0384793	0.94737	0.946873	0.722024
cg15961455	1	23590501		TRUE	LC	47885	HNRNPR	0.813505	0.155645	0.496118	0.567422	0.862696	0.0767338	0.521858	0.613811
cg15891546	8	142179908	N_Shelf	NA	IC	12415	DENND3	0.949156	0.158697	0.701324	0.698996	0.93774	0.0524032	0.650189	0.73289
cg10266904	16	18570097	N_Shelf	NA	LC	3337	NOMO2	0.182218	0.849058	0.890633	0.854156	0.171496	0.852602	0.875809	0.812854
cg03121834	7	99970448		TRUE	LC	-619	PILRA	0.814776	0.146282	0.144908	0.401951	0.826709	0.109525	0.143853	0.427354
cg01774645	1	161040044		NA	LC	-284	ARHGAP30	0.23782	0.804106	0.829441	0.731524	0.184731	0.802981	0.821081	0.670207
cg04384112	16	75339383		TRUE	LC	-37432	BCAR1	0.0940486	0.780853	0.793215	0.779508	0.0956645	0.753695	0.753446	0.685218
cg04592811	17	16200581		TRUE	LC	15254	MIR1288	0.926685	0.122594	0.11066	0.322722	0.925623	0.052882	0.128699	0.399303
cg05044994	3	187896605		TRUE	LC	275	FLJ42393	0.171585	0.80893	0.889407	0.692613	0.168459	0.814347	0.869318	0.601583
cg10841756	1	161059267		NA	IC	118	PVRL4	0.958585	0.301594	0.156586	0.368644	0.963559	0.372507	0.251228	0.444642
cg15715337	1	85600447		TRUE	LC	971	MIR4423	0.873771	0.27955	0.409502	0.494984	0.878836	0.236633	0.46249	0.501837
cg16502747	14	23531625	S_Shelf	TRUE	LC	-4878	CDH24	0.933315	0.205897	0.662651	0.60304	0.933957	0.194435	0.621468	0.660316
cg14178895	6	11778902		TRUE	IC	378	C6orf105	0.930639	0.110963	0.262144	0.428454	0.93527	0.110191	0.396398	0.546405
cg21587469	12	56323816	N_Shore	NA	LC	-1129	DGKA	0.0960931	0.853852	0.814427	0.819152	0.11128	0.824249	0.797333	0.749218
cg04682905	7	5523636	N_Shelf	NA	IC	11912	MIR589	0.921282	0.305842	0.554922	0.621729	0.925427	0.256036	0.555602	0.641926
cg21977218	5	65443428	S_Shelf	NA	LC	2766	SREK1	0.119937	0.90003	0.918393	0.804595	0.0875183	0.89278	0.914504	0.763303
cg23825480	22	31336785		NA	LC	18491	MORC2-AS1	0.0887237	0.88065	0.907999	0.866817	0.0614707	0.847212	0.870368	0.614188
cg16219283	6	31540002		NA	IC	-90	LTA	0.0612728	0.851978	0.874725	0.757532	0.0721798	0.818045	0.79243	0.648943
cg03169059	2	240145022		NA	IC	-27869	MGC16025	0.880714	0.117741	0.0484392	0.43186	0.914533	0.0425931	0.0570849	0.526264
cg14685356	6	152639548		NA	LC	-34	SYNE1	0.868307	0.151665	0.0915463	0.504248	0.889732	0.0897294	0.0774637	0.592181
cg02543850	11	33346306		TRUE	LC	-3749	HIPK3	0.873063	0.254321	0.380262	0.452826	0.891094	0.308726	0.460574	0.464161
cg13853141	2	98329942		NA	LC	-88	ZAP70	0.0407915	0.437238	0.330476	0.306059	0.0372234	0.390793	0.306824	0.243336
cg16441068	14	103112066		TRUE	LC	53071	RCOR1	0.951703	0.0963942	0.348423	0.631589	0.963658	0.0455095	0.344496	0.670613
cg09145126	13	50570018	N_Shore	NA	LC	619	MIR3613	0.829922	0.0898546	0.0517116	0.129705	0.799582	0.053302	0.0603167	0.208325
cg02049955	11	118045910		TRUE	LC	1427	SCN2B	0.902017	0.202889	0.107432	0.526154	0.911269	0.213113	0.143057	0.556722
cg20055861	15	68055293		TRUE	LC	-62647	SKOR1	0.183772	0.894488	0.910886	0.765605	0.164882	0.89961	0.909358	0.644419
cg26720010	7	45147131	N_Shelf	NA	LC	-68	TBRG4	0.146442	0.88446	0.909526	0.876421	0.129698	0.893543	0.904951	0.826607
cg04353769	11	59951557		NA	LC	582	MS4A6A	0.87675	0.199107	0.0987862	0.4973	0.877228	0.133763	0.0996373	0.544267
cg10411221	6	32904317		NA	LC	343	HLA-DMB	0.860073	0.216807	0.174681	0.492324	0.878565	0.16401	0.229832	0.545573
cg12565788	2	241644240	S_Shelf	NA	IC	12979	AQP12A	0.069654	0.806833	0.816705	0.708604	0.0787704	0.812159	0.816699	0.661098
cg21890646	14	91816120		TRUE	LC	-64114	CCDC88C	0.0774298	0.603541	0.578297	0.736568	0.075244	0.607556	0.55711	0.686568
cg24025721	7	1220962		NA	IC	20835	AK090593	0.896273	0.320936	0.523341	0.618617	0.892313	0.238525	0.536672	0.633705
cg27022531	6	53678839		TRUE	LC	19306	LRRC1	0.876416	0.186792	0.168916	0.283604	0.8567	0.188222	0.1659	0.291848
cg01797169	12	107711489	N_Shore	NA	ICshore	-707	BTBD11	0.891047	0.349443	0.514584	0.539056	0.887595	0.261548	0.469597	0.497414
cg08460812	4	109087419	N_Shore	TRUE	ICshore	534	LEF1	0.035648	0.775889	0.756553	0.587402	0.0363938	0.793475	0.795497	0.554442
cg05655806	3	111260756		NA	LC	-169	CD96	0.0546883	0.90247	0.920116	0.766282	0.0490557	0.905332	0.928709	0.749898
cg11683242	1	32716557	S_Shelf	NA	LC	-282	LCK	0.292724	0.92082	0.94276	0.820318	0.302688	0.939594	0.944539	0.757062
cg03082779	20	45947025		TRUE	LC	-220	LOC100131496	0.830889	0.107977	0.297159	0.442496	0.824841	0.0484163	0.293542	0.486505
cg17734802	1	54358862	S_Shelf	NA	LC	-998	DIO1	0.814951	0.072475	0.0453157	0.370595	0.83422	0.0411615	0.0490745	0.453761
cg17494897	2	3200012		NA	LC	-70214	AK095310	0.943364	0.105555	0.0883777	0.454783	0.946751	0.0671184	0.0682729	0.595226
cg04694209	16	89228970	N_Shelf	NA	IC	3343	LINC00304	0.271855	0.896037	0.902187	0.854089	0.307603	0.908491	0.902181	0.758538
cg22630748	12	57848870		NA	LC	-225	INHBE	0.880656	0.452922	0.623908	0.554407	0.880998	0.397787	0.602971	0.538217
cg05266474	14	99708736	N_Shelf	TRUE	IC	29086	BCL11B	0.0594529	0.629941	0.625077	0.56171	0.0692189	0.596817	0.590382	0.498597
cg25032321	13	99227533	N_Shore	NA	LC	1863	STK24	0.085839	0.860675	0.882474	0.793989	0.0756819	0.895703	0.884892	0.730513
cg07223106	1	233155919		TRUE	LC	38345	PCNXL2	0.926535	0.40344	0.29508	0.608576	0.930664	0.401504	0.306177	0.616191
cg26551200	7	2681369		NA	IC	-5682	TTYH3	0.94379	0.287773	0.430416	0.558372	0.952702	0.265982	0.482312	0.615071
cg21159128	1	54693933		NA	IC	28094	MRPL37	0.94716	0.0620812	0.0335201	0.170019	0.940937	0.0308956	0.0310185	0.240621
cg25890838	2	242801046	S_Shore	NA	IC	12	PDCD1	0.0901999	0.538384	0.565731	0.473508	0.0903256	0.524685	0.538791	0.445367
cg12353788	17	7792061	S_Shelf	TRUE	IC	-107	CHD3	0.238441	0.905425	0.939908	0.700213	0.213318	0.920909	0.934783	0.660264
cg07815238	15	64341005	S_Shelf	NA	LC	-2484	DAPK2	0.861972	0.298803	0.461638	0.549092	0.877712	0.326479	0.506878	0.54805
cg05707655	17	908690	N_Shore	NA	IC	7139	ABR	0.261553	0.891187	0.901183	0.826932	0.312491	0.908115	0.90387	0.803879
cg11399589	20	36147549	N_Shore	TRUE	IC	27	BLCAP	0.908546	0.507699	0.623667	0.624236	0.911254	0.426814	0.618702	0.593883
cg08338281	12	56322667	S_Shore	NA	LC	-970	WIBG	0.059981	0.868542	0.835777	0.868203	0.0573058	0.876346	0.84085	0.875603
cg18430255	10	121028978		TRUE	LC	61044	GRK5	0.0981221	0.869022	0.912014	0.798293	0.0931026	0.883827	0.892685	0.695481
cg26406563	1	55117536		NA	LC	76	HEATR8	0.870238	0.158534	0.263714	0.455057	0.872481	0.110205	0.257811	0.464935
cg14118997	14	39308881		NA	LC	-473	LOC283547	0.74654	0.100698	0.292523	0.314838	0.774884	0.0592638	0.306897	0.32561
cg02519218	12	133424286		TRUE	IC	-18860	GOLGA3	0.171379	0.838454	0.852702	0.758744	0.139279	0.846455	0.874822	0.677686
cg10552523	11	313478	N_Shelf	NA	LC	-512	IFITM1	0.0488281	0.512309	0.619314	0.548498	0.0401685	0.461387	0.537604	0.49646
cg24259291	20	47874072		NA	LC	-20642	ZNFX1-AS1	0.825394	0.188322	0.271556	0.390071	0.830461	0.179857	0.31034	0.465687
cg20780105	5	60455790	N_Shelf	NA	LC	208	C5orf43	0.951262	0.11332	0.0812448	0.737278	0.954359	0.0453759	0.0805597	0.747248
cg03305017	7	151036715	N_Shelf	NA	LC	-2131	NUB1	0.87191	0.109756	0.0702335	0.563984	0.88137	0.0516857	0.067058	0.641849
cg11893955	8	28918821		NA	IC	612	DQ595103	0.11905	0.912861	0.901058	0.860124	0.0991062	0.92707	0.871829	0.770007
cg06829969	1	10460205	S_Shore	NA	ICshore	1121	PGD	0.909919	0.247599	0.50958	0.439143	0.910838	0.19091	0.518189	0.464904
cg04569651	5	177956199	S_Shelf	NA	IC	61357	COL23A1	0.880792	0.247615	0.279627	0.467472	0.883364	0.151519	0.258702	0.50672
cg10965178	1	43766752	N_Shelf	NA	LC	187	TIE1	0.918945	0.46535	0.382015	0.429623	0.924689	0.485201	0.454102	0.416266
cg07143125	11	48110045		TRUE	LC	-47197	PTPRJ	0.915976	0.290172	0.532881	0.499721	0.917818	0.185188	0.421817	0.436827
cg03917473	17	38764244		TRUE	LC	37855	SMARCE1	0.210298	0.873897	0.880486	0.749389	0.205463	0.881151	0.868071	0.639813
cg09287328	10	134231487		NA	IC	20786	PWWP2B	0.970474	0.135717	0.0756644	0.572916	0.966387	0.15659	0.0741717	0.595708
cg15289466	4	103740913		TRUE	LC	7427	UBE2D3	0.0501475	0.689849	0.575014	0.465023	0.0507773	0.733572	0.587145	0.377632
cg26404422	11	128367010		TRUE	LC	25195	ETS1	0.0900283	0.876845	0.869158	0.761381	0.0914197	0.866233	0.839284	0.71332
cg02341197	21	34185927		NA	IC	126	C21orf62	0.659112	0.0640108	0.148635	0.299591	0.667993	0.0630806	0.192209	0.316128
cg18044543	10	91144795		NA	LC	6983	IFIT1B	0.811592	0.0697367	0.0581386	0.204319	0.764597	0.0512177	0.0505228	0.207515
cg09813400	5	150431636		TRUE	LC	11672	TNIP1	0.87344	0.390205	0.489754	0.55187	0.881285	0.41598	0.504898	0.61015
cg07285167	1	36948981		NA	LC	-66	CSF3R	0.945294	0.0984029	0.0399032	0.474472	0.948743	0.0468725	0.0390185	0.50771
cg22668906	11	128180077		TRUE	LC	212128	ETS1	0.125941	0.920868	0.918519	0.852665	0.122202	0.929773	0.926502	0.815009
cg05667818	7	116786870		NA	LC	-1256	ST7-AS2	0.880114	0.080519	0.0586728	0.148265	0.862	0.0585163	0.0725532	0.209428
cg08471738	2	64373042	S_Shore	NA	LC	-1437	PELI1	0.12112	0.877179	0.840965	0.634574	0.135046	0.86089	0.851719	0.629417
cg25576997	14	56257750		TRUE	LC	5642	LINC00520	0.963608	0.0986397	0.0428003	0.398778	0.960117	0.0398344	0.04471	0.549805
cg04493247	7	72719224	S_Shore	NA	LC	3640	NSUN5	0.882372	0.165176	0.148756	0.471422	0.887359	0.148128	0.165909	0.529785
cg10417386	17	8772067		NA	LC	-1073	PIK3R6	0.923171	0.281328	0.625136	0.597504	0.932113	0.365819	0.638139	0.59157
cg16134718	2	204973770		TRUE	IC	172300	ICOS	0.34214	0.930913	0.941562	0.840907	0.303604	0.940299	0.935631	0.773283
cg00409658	6	138744549	N_Shore	NA	LC	11882	MIR3145	0.880098	0.188021	0.163523	0.509317	0.885904	0.122699	0.17689	0.506657
cg21746120	11	68142234		NA	LC	62127	LRP5	0.909322	0.312681	0.205137	0.61063	0.903046	0.288175	0.198532	0.602552
cg00218914	3	129146731	N_Shore	NA	LC	763	C3orf25	0.623781	0.137234	0.116585	0.283447	0.624971	0.116581	0.125587	0.330701
cg17184477	15	67360705	S_Shore	NA	LC	2511	SMAD3	0.128455	0.821164	0.866574	0.515344	0.13363	0.861401	0.870161	0.416622
cg19682870	14	99715826	S_Shelf	NA	LC	21996	BCL11B	0.233687	0.911242	0.923682	0.86839	0.228742	0.923909	0.910202	0.817222
cg16030878	17	77914307	N_Shore	NA	IC	-2030	AK097283	0.888702	0.232227	0.322849	0.47638	0.900512	0.261767	0.415385	0.593089
cg22689323	8	143926325		NA	LC	10109	GML	0.0727702	0.91407	0.935964	0.816839	0.0716892	0.924794	0.925361	0.697829
cg01403010	22	38609534	N_Shore	NA	LC	-7	MAFF	0.848667	0.152834	0.0769528	0.370278	0.861344	0.148993	0.0910964	0.433566
cg24593372	1	54562121		NA	IC	42370	MIR4781	0.755085	0.175352	0.151957	0.234503	0.78567	0.143259	0.144474	0.24359
cg23206873	20	1303672	N_Shelf	NA	IC	-2314	LOC100507495	0.774516	0.191601	0.140444	0.244133	0.804168	0.140436	0.147816	0.233376
cg26103719	14	92336250		NA	LC	-2370	TC2N	0.268258	0.913019	0.92964	0.805453	0.26462	0.916603	0.922103	0.717795
cg09554443	1	167487762		NA	IC	85	CD247	0.0527807	0.598175	0.552439	0.620004	0.0537471	0.463033	0.422471	0.474166
cg08008352	16	27322356	N_Shelf	NA	LC	-2894	IL4R	0.821193	0.148935	0.273225	0.453542	0.83177	0.102494	0.317414	0.465118
cg13599613	9	130524902		TRUE	IC	-183	SH2D3C	0.941358	0.141253	0.0866251	0.323658	0.952949	0.090555	0.0981499	0.420096
cg27516100	6	30624520		TRUE	LC	5240	DHX16	0.75261	0.142423	0.133928	0.325756	0.785264	0.164363	0.190663	0.460426
cg17389988	7	40740924		TRUE	LC	-92131	C7orf10	0.0819255	0.601832	0.563094	0.594379	0.073229	0.541326	0.5461	0.514214
cg21954370	15	45018720		NA	IC	-2498	TRIM69	0.0492272	0.596368	0.316995	0.68051	0.0462305	0.517947	0.274461	0.573128
cg02098313	6	128222378		NA	LC	-152	THEMIS	0.0379407	0.651071	0.630504	0.610581	0.0334325	0.602461	0.635212	0.506697
cg13036546	6	30460576	S_Shelf	NA	LC	3288	HLA-E	0.12942	0.895745	0.922234	0.870258	0.0805719	0.90225	0.915007	0.822665
cg04747180	4	39116218		TRUE	LC	52367	KLHL5	0.925199	0.186627	0.28432	0.604886	0.928384	0.0895799	0.307453	0.655236
cg09735627	7	106407970		TRUE	IC	2683	AF086203	0.170103	0.812147	0.819047	0.705078	0.14203	0.82871	0.826816	0.626527
cg20489909	2	242711046	Island	TRUE	HC	-5193	GAL3ST2	0.823259	0.162739	0.133168	0.429386	0.836705	0.115083	0.151923	0.470725
cg05350315	1	32716961	S_Shelf	NA	IC	122	LCK	0.0425404	0.470116	0.459055	0.468341	0.0416121	0.471974	0.453169	0.412676
cg04674060	17	7792063	S_Shelf	TRUE	IC	-105	CHD3	0.153737	0.801048	0.843263	0.519549	0.141002	0.829428	0.857576	0.460647
cg14933494	7	2661902		TRUE	LC	-9700	TTYH3	0.838275	0.126198	0.10585	0.241778	0.865012	0.0911527	0.122754	0.303728
cg06256596	16	66511944		NA	LC	482	BEAN1	0.896959	0.553496	0.508016	0.6382	0.894193	0.604088	0.549359	0.621418
cg08315613	19	11074303	S_Shore	NA	IC	2706	SMARCA4	0.0564185	0.6375	0.884425	0.7627	0.0610298	0.727867	0.883063	0.742803
cg09017001	1	31870508		TRUE	LC	-11903	SERINC2	0.883099	0.117806	0.0729644	0.383908	0.895007	0.0813264	0.0797539	0.434981
cg02343604	1	23884703	N_Shore	NA	ICshore	1582	ID3	0.0768987	0.574522	0.588197	0.468403	0.0853668	0.570702	0.569375	0.41157
cg25137372	12	96390059	S_Shore	NA	LC	12	HAL	0.844073	0.106892	0.0781494	0.43485	0.862725	0.0641617	0.0709332	0.435333
cg07110949	4	1309878	S_Shore	NA	IC	694	MAEA	0.0683784	0.944729	0.970929	0.959798	0.0777483	0.968869	0.972755	0.939504
cg14641757	21	36410464		NA	LC	1259	RUNX1-IT1	0.225606	0.901169	0.936083	0.778303	0.16714	0.903944	0.922559	0.627568
cg12225979	21	44103900	N_Shore	TRUE	IC	30039	PDE9A	0.130267	0.756165	0.79296	0.670737	0.129285	0.773285	0.788009	0.590399
cg19725377	14	69535979		TRUE	LC	83935	DCAF5	0.864685	0.0744009	0.224332	0.325822	0.866659	0.0424273	0.20554	0.317414
cg16535080	6	30460600	S_Shelf	NA	LC	3312	HLA-E	0.146903	0.875934	0.908634	0.818885	0.0901695	0.888891	0.896375	0.696343
cg16115689	17	78764256		TRUE	LC	-158979	RPTOR	0.129263	0.619246	0.53617	0.580776	0.115532	0.617804	0.528594	0.475415
cg13408795	3	143050350		TRUE	LC	165867	Mir_544	0.90088	0.351608	0.286692	0.555229	0.909636	0.345396	0.292156	0.552287
cg20086579	19	11665102		NA	LC	1180	ELOF1	0.187626	0.856722	0.875012	0.859805	0.195861	0.861276	0.868821	0.801873
cg24375364	7	2755000	N_Shelf	NA	IC	12891	AMZ1	0.140615	0.883341	0.721181	0.867363	0.121986	0.898031	0.7579	0.823826
cg00812557	4	38073835		TRUE	LC	-37966	TBC1D1	0.873349	0.124464	0.0516673	0.464061	0.873818	0.0782162	0.0611929	0.464567
cg15593510	1	158369112		NA	LC	144	OR10T2	0.255602	0.866479	0.862297	0.810912	0.23441	0.884636	0.877924	0.726742
cg17117243	6	109341365		TRUE	LC	-10607	SESN1	0.0576553	0.756661	0.816047	0.661484	0.0502572	0.752757	0.806853	0.591812
cg16943126	10	134311114		TRUE	IC	20581	AF086154	0.594954	0.0761772	0.0634828	0.190675	0.584372	0.0631628	0.0618878	0.18956
cg01925950	13	115022228		TRUE	LC	21867	CDC16	0.881167	0.116847	0.036651	0.353834	0.875966	0.103557	0.0364886	0.481493
cg10761804	19	1865012	S_Shore	NA	ICshore	-1448	KLF16	0.465922	0.0603729	0.0514421	0.0635693	0.486358	0.053031	0.0563963	0.0636798
cg04032292	16	88973054	N_Shelf	NA	IC	-25489	CBFA2T3	0.881005	0.148069	0.156249	0.414914	0.878212	0.109871	0.188493	0.481488
cg13679804	3	59734950		TRUE	LC	224032	NPCR	0.931902	0.117692	0.053527	0.57402	0.94053	0.0428821	0.0466669	0.57206
cg13112407	2	97204931	S_Shore	NA	LC	2468	ARID5A	0.0433913	0.361323	0.427921	0.432894	0.0445969	0.313959	0.391114	0.351234
cg11909467	8	132912348	N_Shelf	NA	LC	-4007	EFR3A	0.164549	0.894823	0.910348	0.825837	0.159105	0.911238	0.908264	0.711513
cg26105956	1	154471433	N_Shelf	NA	LC	3093	SHE	0.95054	0.128084	0.513073	0.628405	0.952048	0.0617814	0.662104	0.746841
cg07658702	12	110182938		TRUE	LC	28354	MGC14436	0.719734	0.0605306	0.0537592	0.230731	0.694317	0.0501766	0.0412696	0.265389
cg24595152	3	43733831	S_Shore	NA	LC	1457	ABHD5	0.899988	0.158017	0.163758	0.570404	0.900514	0.0738831	0.194212	0.606674
cg23859635	2	42795262	N_Shore	TRUE	LC	78	MTA3	0.37384	0.857967	0.87563	0.777735	0.363218	0.867947	0.881584	0.797151
cg16068833	1	26644515		TRUE	LC	105	CD52	0.038931	0.547873	0.507985	0.418523	0.0334294	0.51107	0.456976	0.284731
cg24585377	1	26857774	S_Shore	TRUE	LC	-44	RPS6KA1	0.89617	0.291691	0.300684	0.371786	0.905505	0.240382	0.264058	0.338122
cg15453278	11	67134607		NA	LC	4723	7SK	0.909876	0.195999	0.373617	0.231729	0.911412	0.135655	0.372292	0.250926
cg03803086	21	34185960		NA	IC	93	C21orf62	0.324208	0.0392813	0.0398435	0.0757378	0.32016	0.032597	0.0414124	0.0871428
cg01525376	1	32716212	S_Shelf	NA	LC	-627	LCK	0.0867891	0.469854	0.507816	0.428243	0.0686906	0.488251	0.514548	0.392327
cg15044453	6	151258520		NA	IC	-1837	U6	0.93349	0.221402	0.485738	0.727653	0.94269	0.151631	0.475897	0.784693
cg02455383	22	27014116		TRUE	LC	-125	CRYBB1	0.850415	0.230656	0.0843275	0.272538	0.841611	0.203262	0.101634	0.283364
cg01932823	16	57701726		NA	LC	-430	GPR97	0.898234	0.328455	0.657769	0.616749	0.901876	0.25542	0.631336	0.62708
cg11874976	14	101908830	Island	NA	IC	113183	DIO3AS	0.0569272	0.738951	0.787852	0.701355	0.0542408	0.682467	0.677608	0.562354
cg16024530	11	128673534		TRUE	LC	36604	KCNJ1	0.793687	0.13965	0.0885826	0.342408	0.810037	0.0857971	0.0978728	0.352871
cg17517296	2	43107458		TRUE	LC	-14769	Mir_548	0.871316	0.311636	0.325159	0.49857	0.867573	0.207569	0.273887	0.482471
cg01620379	14	21052361		NA	LC	272	RNASE11	0.908133	0.250756	0.351658	0.523695	0.907724	0.142084	0.351111	0.509178
cg14464245	9	139580482	N_Shore	NA	LC	1429	AGPAT2	0.925608	0.37327	0.457259	0.445991	0.925478	0.335974	0.442334	0.446599
cg18150584	1	23887816	S_Shore	NA	LC	-1531	ID3	0.939959	0.0595306	0.0359446	0.0888059	0.940798	0.0388596	0.0457623	0.109968
cg13573513	12	14996143		NA	LC	270	ART4	0.956759	0.295276	0.437217	0.295418	0.955488	0.411674	0.503519	0.396512
cg01431057	1	153362927		NA	IC	737	S100A8	0.875642	0.188722	0.209648	0.498642	0.877723	0.102812	0.224655	0.495467
cg10250177	1	32739752	N_Shore	TRUE	LC	12	LCK	0.0567764	0.573415	0.563122	0.505456	0.0456343	0.407887	0.380434	0.273656
cg19126615	11	47290188	N_Shore	NA	IC	-738	MADD	0.883338	0.473463	0.427368	0.554028	0.88246	0.517333	0.488984	0.598485
cg12350196	3	121951185	S_Shore	NA	LC	-13427	SNORD112	0.797299	0.21716	0.198356	0.378727	0.795637	0.242056	0.220249	0.425107
cg15730481	7	1126318	N_Shore	NA	LC	-124	GPER	0.229737	0.826344	0.851925	0.79003	0.226441	0.843777	0.858565	0.754455
cg16565294	14	51713038		TRUE	LC	6153	TMX1	0.0592839	0.70891	0.738848	0.772442	0.0493245	0.690248	0.717019	0.656358
cg01040649	3	186738320		NA	LC	-1344	ST6GAL1	0.192737	0.938301	0.941544	0.859666	0.215848	0.934599	0.9482	0.78378
cg22074114	3	134326341		TRUE	LC	13358	KY	0.914407	0.164644	0.327517	0.555487	0.923034	0.0655947	0.386767	0.62046
cg25213720	5	176734343	N_Shore	NA	LC	720	MXD3	0.906543	0.0893766	0.047839	0.435354	0.906304	0.0441191	0.0569828	0.491649
cg12835012	4	183795785		NA	LC	42845	DCTD	0.490171	0.0646352	0.0609903	0.0805717	0.499415	0.0699926	0.0854823	0.104853
cg25276892	22	40573076		NA	IC	-852	TNRC6B	0.092157	0.669715	0.728428	0.590321	0.0937742	0.752526	0.779754	0.645152
cg25662857	17	80275542	N_Shore	NA	LC	-62	CD7	0.0323495	0.534694	0.54319	0.446149	0.031946	0.639323	0.621451	0.428732
cg24484138	20	31070190	Island	NA	HC	1098	C20orf112	0.763083	0.0559493	0.0443944	0.257742	0.768177	0.0450413	0.0410225	0.297
cg02458141	2	20817916		TRUE	LC	32948	HS1BP3	0.788909	0.174523	0.138996	0.227518	0.770515	0.123842	0.124508	0.233474
cg26024874	18	54541128		TRUE	LC	-83372	U3	0.0570492	0.526469	0.527295	0.529461	0.0545073	0.629352	0.658567	0.591297
cg27433482	1	211498962	N_Shore	NA	LC	-994	TRAF5	0.32096	0.850174	0.85111	0.802356	0.320657	0.808507	0.826639	0.698618
cg21923525	18	9474143	N_Shore	NA	LC	-863	RALBP1	0.91329	0.135066	0.190821	0.521126	0.910762	0.0639445	0.204107	0.536218
cg24084564	19	39892799	N_Shore	TRUE	ICshore	-4687	ZFP36	0.24134	0.758264	0.742538	0.802686	0.223821	0.75245	0.717724	0.728204
cg12792931	14	77499162	Island	TRUE	ICshore	-4128	IRF2BPL	0.113466	0.735755	0.793295	0.680072	0.0986986	0.743414	0.756596	0.607148
cg11691844	11	85460604		TRUE	LC	8553	SYTL2	0.88637	0.289628	0.435133	0.481827	0.880928	0.239679	0.446235	0.465345
cg12172478	3	16357591		NA	LC	46959	OXNAD1	0.102147	0.894926	0.903401	0.840868	0.0723746	0.910181	0.912534	0.832159
cg05873568	14	105155145	N_Shore	NA	LC	-797	INF2	0.808803	0.211585	0.173593	0.249919	0.78831	0.147099	0.142638	0.237926
cg01099825	9	140166114	N_Shore	NA	IC	-6165	C9orf167	0.0540912	0.624399	0.513171	0.775086	0.045364	0.522593	0.423351	0.68728
cg01142676	11	117695591		NA	LC	-132	FXYD2	0.920541	0.0902673	0.0363943	0.413749	0.925167	0.0443792	0.0405057	0.418039
cg09354050	21	43824262		NA	LC	292	UBASH3A	0.03853	0.883365	0.918318	0.385375	0.0371532	0.907111	0.905902	0.294248
cg20241876	6	32180045		NA	IC	-8535	NOTCH4	0.90998	0.201558	0.629353	0.582998	0.913055	0.116661	0.64347	0.599428
cg03188000	12	68634913		NA	LC	12368	IL22	0.0508958	0.696322	0.35549	0.475704	0.0474139	0.573303	0.223244	0.198402
cg04084348	10	75677011		NA	LC	5524	C10orf55	0.848177	0.112073	0.157634	0.441904	0.86324	0.0505702	0.14372	0.448082
cg17969683	8	24151514		TRUE	LC	-65	ADAM28	0.651751	0.0615956	0.0347874	0.257722	0.697779	0.0333996	0.0318446	0.257781
cg04858110	7	30009236		TRUE	LC	309	SCRN1	0.291602	0.878208	0.895308	0.725455	0.278034	0.882027	0.902084	0.664226
cg04730794	5	169144438		TRUE	LC	13486	DOCK2	0.9508	0.307309	0.445947	0.720841	0.963188	0.165276	0.361901	0.731329
cg01765406	2	129231478	S_Shelf	TRUE	LC	-155307	HS6ST1	0.907717	0.499311	0.445992	0.575765	0.911633	0.440217	0.385781	0.494834
cg11997536	19	16176297	N_Shelf	TRUE	IC	-2019	TPM4	0.935196	0.379697	0.388573	0.622332	0.930572	0.446771	0.46724	0.688506
cg03018771	1	27940619	N_Shore	NA	LC	1555	FGR	0.1959	0.774588	0.824766	0.695017	0.155125	0.807755	0.820712	0.599846
cg02135245	17	998711		NA	IC	-3611	ABR	0.928266	0.403138	0.51918	0.618364	0.927129	0.342021	0.472402	0.613176
cg15412815	11	93271088		NA	LC	5458	C11orf75	0.822172	0.0510637	0.0460308	0.131613	0.829119	0.0399211	0.0326564	0.192409
cg10453850	6	32905320		NA	LC	-87	HLA-DMB	0.903586	0.118082	0.056952	0.398605	0.919437	0.0694135	0.0777067	0.470601
cg05155319	4	109355164		TRUE	LC	186449	LOC285456	0.0546025	0.656317	0.675949	0.393236	0.064033	0.680478	0.667037	0.309191
cg17679987	8	106535882		TRUE	LC	-167235	ZFPM2	0.21622	0.84478	0.873495	0.820214	0.235752	0.85683	0.864137	0.80176
cg19279310	11	47413087	N_Shelf	NA	LC	-12960	SPI1	0.916471	0.355008	0.082186	0.429109	0.906996	0.289554	0.0811651	0.403625
cg01155092	17	53810494		NA	LC	-1012	TMEM100	0.910947	0.0845793	0.267756	0.654054	0.936506	0.035387	0.339034	0.668034
cg05552543	16	75322715		TRUE	LC	-20764	BCAR1	0.234445	0.824497	0.840651	0.697933	0.182709	0.842801	0.838457	0.604184
cg08783514	15	63772233		TRUE	LC	-24576	USP3	0.104829	0.852032	0.73996	0.825366	0.0836005	0.847941	0.696295	0.772484
cg00329618	12	113515439	Island	TRUE	HC	19778	DTX1	0.803141	0.169747	0.156619	0.162364	0.854515	0.199084	0.193738	0.228105
cg00359365	1	26880547		NA	LC	-485	MIR1976	0.837598	0.104316	0.067428	0.0930749	0.834417	0.0689856	0.0613541	0.127909
cg19679865	1	8467904		NA	LC	15843	RERE	0.0942462	0.934363	0.936045	0.865166	0.0958747	0.925007	0.937894	0.854663
cg14523734	7	128020864		TRUE	LC	-11736	DQ596633	0.26646	0.865722	0.882528	0.725164	0.268301	0.877483	0.891262	0.645338
cg11798182	14	98444513		NA	IC	-52	C14orf64	0.220892	0.888123	0.914219	0.795958	0.226079	0.893732	0.913995	0.745216
cg21221263	2	134933179		TRUE	LC	48484	MIR3679	0.869715	0.16907	0.132696	0.560174	0.876716	0.0861097	0.12645	0.577223
cg02976843	17	2843257		TRUE	IC	123644	OR1D5	0.905455	0.241707	0.230082	0.608397	0.92754	0.380683	0.275358	0.661946
cg05436845	11	65378622	N_Shelf	NA	LC	-79	MAP3K11	0.925312	0.13517	0.0850188	0.485505	0.93142	0.072785	0.097345	0.554883
cg22318806	6	31540411		NA	LC	-293	LTA	0.096725	0.761551	0.780611	0.549437	0.0982252	0.772572	0.737259	0.469038
cg02656594	16	27412496		NA	LC	-986	IL21R	0.931825	0.417479	0.379952	0.419303	0.935481	0.400007	0.416882	0.372209
cg00854392	16	30394532	S_Shelf	NA	IC	-361	41153	0.174243	0.720745	0.73436	0.662361	0.162754	0.71468	0.736361	0.578176
cg16225773	3	33002878		NA	LC	7964	CCR4	0.135169	0.647682	0.653593	0.589155	0.164645	0.617915	0.653677	0.494099
cg15921911	14	69156160		TRUE	LC	104471	ZFP36L1	0.889121	0.351557	0.373429	0.513994	0.888118	0.365136	0.409249	0.528766
cg21578596	6	32906460		NA	LC	-1227	HLA-DMB	0.89753	0.176521	0.0623891	0.514544	0.896744	0.0995143	0.0777564	0.502481
cg22652378	17	78533842		TRUE	LC	15218	RPTOR	0.936212	0.205227	0.667356	0.631391	0.941023	0.165625	0.696171	0.70042
cg27631389	11	12263892		TRUE	IC	2910	MICAL2	0.030707	0.776375	0.598155	0.770669	0.0303887	0.789849	0.582943	0.656988
cg22794214	1	42123463	N_Shelf	NA	LC	-72474	HIVEP3	0.393976	0.911344	0.922315	0.846421	0.37822	0.924003	0.91727	0.783054
cg17306848	14	61793064	S_Shelf	NA	LC	-3528	BC050301	0.109174	0.948788	0.942234	0.779415	0.078666	0.938664	0.947193	0.802603
cg07516556	5	1475096		NA	IC	-7656	LPCAT1	0.948291	0.171827	0.549437	0.608385	0.950794	0.0936489	0.598911	0.64488
cg16988611	10	82224946		TRUE	LC	10909	TSPAN14	0.130984	0.628226	0.710569	0.545991	0.109755	0.671581	0.735617	0.529471
cg26721382	1	31196596	S_Shelf	NA	LC	-164	MATN1	0.842975	0.312666	0.3024	0.410961	0.841167	0.366643	0.352658	0.441399
cg00027570	1	117306669		NA	IC	9584	CD2	0.125365	0.752018	0.782085	0.611649	0.122518	0.7926	0.807693	0.657032
cg26118358	14	23321005		TRUE	LC	15213	MMP14	0.898785	0.387012	0.459211	0.565383	0.898867	0.266743	0.414889	0.557877
cg23542902	3	193807749		TRUE	LC	-20431	BC038368	0.920297	0.20962	0.078351	0.518405	0.925792	0.126254	0.0713852	0.571316
cg09425279	16	31188401	N_Shelf	NA	LC	-3029	FUS	0.423659	0.879206	0.865006	0.839995	0.39421	0.898821	0.857339	0.781529
cg04964845	14	60761524		NA	LC	-32075	JA429117	0.93213	0.237992	0.191741	0.509484	0.936812	0.20613	0.204955	0.586234
cg16143049	3	124768294		TRUE	LC	6508	HEG1	0.86431	0.471474	0.476115	0.488112	0.869824	0.45694	0.479002	0.48131
cg05699739	13	47373579	S_Shelf	NA	LC	-2212	ESD	0.887791	0.0944179	0.107815	0.437667	0.902876	0.0584253	0.0958263	0.496635
cg10264003	11	110198965		NA	IC	-164	AK124179	0.315604	0.843076	0.8467	0.701833	0.241017	0.779065	0.746804	0.566225
cg21129729	2	42719678	N_Shore	NA	HC	1559	KCNG3	0.857279	0.391803	0.416092	0.389549	0.852012	0.41363	0.431799	0.385539
cg21987515	4	153274118		NA	LC	-8	FBXW7	0.163217	0.79227	0.801681	0.761931	0.182621	0.802342	0.856065	0.744571
cg20554353	7	72839549	S_Shore	NA	ICshore	-8559	FZD9	0.853028	0.387592	0.370815	0.451871	0.870379	0.376341	0.397318	0.489087
cg03553758	5	121456948		TRUE	LC	-8266	ZNF474	0.917635	0.146299	0.0697001	0.634052	0.913551	0.0893465	0.0886591	0.635036
cg10154812	5	80253900	N_Shelf	NA	LC	-2607	RASGRF2	0.0932036	0.875823	0.872062	0.75665	0.0896808	0.864611	0.871902	0.683797
cg17709873	6	31540456		NA	LC	-248	LTA	0.127388	0.868449	0.909459	0.762219	0.123949	0.919888	0.922206	0.71245
cg01824466	8	95959531	N_Shore	NA	LC	2084	TP53INP1	0.075716	0.82913	0.819476	0.70652	0.085493	0.739433	0.679793	0.443929
cg25025545	6	14136628		NA	LC	18764	CD83	0.948024	0.0926879	0.323614	0.58717	0.953404	0.0449656	0.336308	0.673151
cg02647874	11	47380751	S_Shelf	NA	LC	3751	SLC39A13	0.870658	0.393073	0.498264	0.521314	0.886462	0.404206	0.492076	0.527646
cg16261114	15	99551997		NA	IC	-973	PGPEP1L	0.917753	0.103334	0.0606239	0.251518	0.92804	0.0534797	0.0619667	0.271494
cg11251470	7	30008931		TRUE	LC	-44	SCRN1	0.376822	0.93825	0.949675	0.865631	0.348902	0.939577	0.940856	0.808372
cg27170268	14	104171695		NA	IC	10128	XRCC3	0.941127	0.108567	0.0715158	0.376944	0.941248	0.103678	0.0875462	0.410805
cg13916835	17	2078431		TRUE	LC	60949	AJ276246	0.850352	0.273791	0.20698	0.214827	0.868385	0.24155	0.208647	0.216716
cg10898310	13	100019647		TRUE	LC	11263	MIR623	0.200459	0.795561	0.868689	0.705134	0.204847	0.794214	0.86453	0.627459
cg10208610	1	27326422		TRUE	LC	6145	TRNP1	0.899665	0.287142	0.355244	0.547728	0.898281	0.254858	0.3898	0.567471
cg24782497	19	18385409		NA	LC	-90	KIAA1683	0.0837508	0.839942	0.500603	0.819018	0.0817487	0.843699	0.67952	0.762803
cg04430911	1	36914349	N_Shore	NA	LC	1737	OSCP1	0.918719	0.148658	0.361483	0.534325	0.925398	0.0965469	0.382049	0.613415
cg10338518	4	87895137		TRUE	LC	-33015	AFF1	0.951434	0.146564	0.34351	0.273553	0.954693	0.0587763	0.356672	0.284631
cg05604874	17	80200785	Island	NA	HC	7136	SLC16A3	0.87313	0.0914382	0.417054	0.638842	0.871655	0.0612078	0.472642	0.656101
cg19654743	17	75446592	N_Shore	NA	LC	-20	41161	0.319173	0.874556	0.75438	0.690923	0.257476	0.897577	0.754387	0.622312
cg24553417	13	50244794		TRUE	LC	20829	EBPL	0.914466	0.289547	0.339871	0.612855	0.923508	0.209554	0.324587	0.664317
cg04677123	5	90466501		TRUE	LC	143718	AK091866	0.940656	0.390902	0.499116	0.434657	0.945001	0.40795	0.556027	0.503767
cg09037630	6	31528239		TRUE	LC	-11636	LTA	0.813609	0.0896759	0.0389648	0.223312	0.825369	0.0521224	0.0348603	0.259456
cg22435313	17	64669739		TRUE	LC	-113450	MIR634	0.192999	0.918865	0.93282	0.810128	0.119362	0.926593	0.934944	0.787559
cg01715745	1	54930156		TRUE	LC	-58064	SSBP3	0.817041	0.294326	0.355226	0.315492	0.837549	0.335676	0.431872	0.342168
cg00510689	5	156594470		NA	LC	-1191	FAM71B	0.0793778	0.939869	0.952376	0.813833	0.103225	0.946767	0.946688	0.772717
cg11646762	5	68180149		TRUE	LC	145605	AK128486	0.0580125	0.517497	0.50318	0.487392	0.0679481	0.462044	0.42524	0.349069
cg27317813	12	4398508		NA	IC	15607	CCND2	0.696745	0.0595306	0.0427966	0.261895	0.745216	0.0431767	0.0387091	0.326208
cg27064845	19	48252623	S_Shelf	NA	IC	-2153	GLTSCR2	0.279643	0.799199	0.849634	0.723533	0.248257	0.846769	0.849222	0.669234
cg15321306	12	46918065		TRUE	LC	-151420	SLC38A2	0.199741	0.838324	0.893346	0.656079	0.206952	0.843525	0.897311	0.601429
cg10111816	16	22384715	N_Shore	NA	LC	1223	CDR2	0.0688079	0.876939	0.91587	0.828394	0.0644875	0.911295	0.914668	0.838267
cg16356622	1	36351841	S_Shelf	TRUE	LC	3032	EIF2C1	0.860927	0.225986	0.0917529	0.259138	0.87664	0.235772	0.120649	0.309197
cg11800635	2	74783088	S_Shore	NA	ICshore	806	DOK1	0.912567	0.104581	0.089086	0.221785	0.909562	0.0957524	0.120775	0.291461
cg08594651	11	47415397	N_Shore	TRUE	LC	-13429	SLC39A13	0.800472	0.132678	0.138867	0.45375	0.813412	0.0921738	0.147477	0.468116
cg04784315	9	125797284		NA	LC	439	GPR21	0.943287	0.467593	0.662571	0.419766	0.939652	0.361547	0.550293	0.345126
cg26761618	11	72928926	N_Shore	NA	ICshore	-417	P2RY2	0.830061	0.332281	0.499187	0.522901	0.828433	0.328001	0.514474	0.557722
cg04174091	11	122935222	S_Shore	NA	LC	-2036	HSPA8	0.0804255	0.869705	0.902964	0.700611	0.0807107	0.856187	0.870632	0.613591
cg20772590	17	75446431	N_Shore	NA	LC	-181	41161	0.239355	0.858838	0.85139	0.73268	0.186892	0.885586	0.856494	0.654193
cg21999229	6	31540014		NA	IC	-78	LTA	0.0304523	0.757767	0.791257	0.62562	0.0318238	0.693296	0.678458	0.466792
cg21545857	2	242710824	Island	TRUE	HC	-5415	GAL3ST2	0.977426	0.609127	0.7369	0.730625	0.972079	0.670017	0.804507	0.77645
cg05475440	17	26452975		TRUE	LC	83288	NLK	0.835015	0.144504	0.134846	0.534709	0.846527	0.074945	0.146961	0.575863
cg20673721	17	25859382		TRUE	LC	-27960	KSR1	0.937909	0.150621	0.355725	0.64051	0.949737	0.107336	0.405284	0.677763
cg01087254	15	57052190		TRUE	LC	-26403	ZNF280D	0.955189	0.0927123	0.0361337	0.571083	0.955971	0.0264498	0.0426559	0.620423
cg16755833	17	80866063	S_Shelf	NA	IC	12363	TBCD	0.132282	0.924255	0.926535	0.932094	0.127766	0.948807	0.927331	0.899102
cg07630255	15	75185989	S_Shelf	NA	LC	3580	MPI	0.19513	0.899713	0.919007	0.808809	0.144656	0.912628	0.919406	0.699913
cg23582982	11	47416109	N_Shore	NA	LC	-12717	SLC39A13	0.889691	0.114664	0.0524861	0.250833	0.894427	0.0610427	0.0595253	0.299439
cg16462073	16	28995843		NA	LC	-303	LAT	0.226387	0.74718	0.659344	0.642843	0.183772	0.718907	0.57991	0.561707
cg10227678	16	54096340		TRUE	LC	128444	FTO	0.260954	0.874065	0.900145	0.712657	0.271177	0.882006	0.905223	0.644521
cg07917978	16	21650166		TRUE	LC	-3208	U6	0.0817392	0.610755	0.628289	0.660739	0.0712725	0.608664	0.637364	0.604993
cg00461022	5	16618052	S_Shore	NA	IC	-885	FAM134B	0.0768999	0.792026	0.811185	0.763312	0.070688	0.734065	0.721442	0.678845
cg10133462	4	1305113	Island	NA	HC	1515	MAEA	0.212613	0.86525	0.881676	0.787353	0.285349	0.899046	0.904253	0.744948
cg08622198	1	239979505		TRUE	LC	-91246	CHRM3	0.91695	0.216587	0.160595	0.614825	0.922972	0.132823	0.176475	0.687541
cg02461269	6	156509874		TRUE	LC	359246	TRNA_Pseudo	0.830084	0.337692	0.386895	0.37974	0.826791	0.198324	0.273662	0.312753
cg02178957	16	85964200		NA	IC	27883	IRF8	0.913041	0.336407	0.221909	0.525145	0.922122	0.319161	0.228871	0.533756
cg05180856	15	91428056	S_Shore	NA	LC	-210	FES	0.841908	0.177819	0.138625	0.257078	0.868963	0.132239	0.151675	0.27455
cg00435173	17	40284046		TRUE	LC	9291	HSPB9	0.880154	0.259884	0.20929	0.543583	0.906187	0.256429	0.270143	0.598042
cg25140783	1	24861872	Island	TRUE	IC	-20694	C1orf130	0.0500504	0.762171	0.76317	0.797458	0.049569	0.805162	0.737385	0.657369
cg07220903	3	46973284		TRUE	LC	44986	CCDC12	0.916535	0.314613	0.215316	0.461616	0.91814	0.217076	0.138665	0.392713
cg03441853	15	73075003	N_Shore	NA	LC	-172	LOC100287559	0.0362156	0.602049	0.584691	0.448336	0.0450123	0.601115	0.558377	0.37129
cg13374432	15	86192745		TRUE	LC	-5902	AKAP13	0.892722	0.178282	0.0416472	0.429792	0.904343	0.124535	0.035778	0.382847
cg16352321	20	33299610	S_Shore	TRUE	LC	295	AL122050	0.816718	0.326538	0.206676	0.466311	0.827195	0.327242	0.216674	0.465071
cg22021597	1	226841240		NA	LC	85636	ITPKB	0.107902	0.545256	0.56064	0.537	0.104129	0.488789	0.477326	0.42429
cg05152300	16	17458534		TRUE	LC	-25818	AX747757	0.0435004	0.507754	0.655649	0.605904	0.0312891	0.367695	0.514116	0.426463
cg20543645	8	12923280		TRUE	LC	50473	DLC1	0.16119	0.903437	0.904847	0.859382	0.138544	0.907074	0.886269	0.823956
cg12413156	20	62368256	N_Shore	NA	LC	1124	LIME1	0.147171	0.799087	0.772747	0.717294	0.113507	0.803838	0.754802	0.667335
cg10416784	2	58797233		TRUE	LC	49346	FLJ30838	0.180745	0.896092	0.840942	0.789884	0.176452	0.896819	0.832901	0.71508
cg18091385	14	99502466		TRUE	IC	212558	Mir_320	0.880049	0.21848	0.128339	0.362957	0.869222	0.239967	0.16021	0.35574
cg08120831	12	122669186	S_Shore	NA	ICshore	1520	LRRC43	0.543522	0.0618796	0.0436989	0.239254	0.54443	0.0425787	0.0380326	0.257972
cg26416887	12	111618925		NA	IC	81605	CUX2	0.620878	0.0482466	0.0397861	0.102975	0.547518	0.0479075	0.0377354	0.0940017
cg00825252	1	214455388	S_Shore	NA	ICshore	824	SMYD2	0.609914	0.0542988	0.053133	0.315311	0.704442	0.0497629	0.0535114	0.487889
cg12209946	3	14987434	N_Shore	NA	LC	1521	BC063441	0.893549	0.117103	0.538137	0.415733	0.895032	0.108313	0.601307	0.56356
cg12981272	3	37281848	N_Shelf	NA	LC	-2833	GOLGA4	0.907143	0.35905	0.469123	0.594259	0.920154	0.326546	0.486604	0.568384
cg14918744	8	23018464	N_Shelf	NA	LC	3076	TNFRSF10D	0.123565	0.860793	0.897167	0.740429	0.13298	0.884591	0.890885	0.657156
cg01373166	22	24823389	S_Shelf	NA	LC	-140	ADORA2A	0.180866	0.742528	0.734532	0.628944	0.168152	0.65994	0.657057	0.548301
cg00510149	11	10674966		NA	LC	-1118	MRVI1	0.96355	0.503033	0.353722	0.703872	0.957607	0.535341	0.431704	0.68462
cg08220149	16	15766327		TRUE	LC	7735	NDE1	0.718609	0.0477928	0.165057	0.412647	0.706264	0.0307705	0.192674	0.472844
cg05091997	17	60897721		TRUE	LC	-12016	40978	0.732809	0.0576546	0.0503404	0.301971	0.736963	0.0393649	0.0389718	0.334652
cg08545593	20	57582856	S_Shore	NA	ICshore	-547	CTSZ	0.931168	0.0992422	0.0583334	0.450633	0.927891	0.0492905	0.0573102	0.52346
cg02041484	7	129266958		TRUE	LC	-2960	NRF1	0.920371	0.0990787	0.0540548	0.685841	0.903538	0.0406192	0.0499349	0.757018
cg03727968	1	167451830		NA	LC	36017	CD247	0.0483577	0.883747	0.916311	0.639928	0.0652825	0.925049	0.918117	0.50479
cg15039797	7	139320346		NA	IC	111673	CLEC2L	0.0883313	0.948799	0.968217	0.897333	0.0847347	0.968837	0.969871	0.8412
cg21242144	5	148808487		NA	LC	7	MIR143	0.748446	0.128816	0.225529	0.350934	0.765308	0.0768301	0.287834	0.423349
cg27172287	22	46974976	S_Shore	TRUE	LC	-41909	CELSR1	0.889658	0.365847	0.456109	0.481683	0.875628	0.29566	0.413277	0.505051
cg07698591	4	1840877	N_Shelf	NA	LC	192	LETM1	0.454641	0.872452	0.890113	0.864864	0.434104	0.877509	0.896642	0.794752
cg16768966	17	9940227		NA	LC	-163	GAS7	0.915381	0.283012	0.420203	0.612039	0.926515	0.1747	0.432286	0.576452
cg07621645	2	144503739		TRUE	LC	310577	ARHGAP15	0.921064	0.0852996	0.387756	0.474927	0.914635	0.0617454	0.480023	0.500592
cg22395765	7	157362094	S_Shore	NA	IC	5020	MIR153-2	0.874472	0.370015	0.324701	0.41977	0.86841	0.448086	0.444002	0.441806
cg25420477	2	70319121	S_Shelf	NA	LC	4537	PCBP1	0.0659071	0.742367	0.900492	0.555014	0.0688699	0.85867	0.901736	0.524538
cg17645677	5	149185704		TRUE	LC	-11622	PPARGC1B	0.894146	0.292435	0.270021	0.395763	0.911621	0.341949	0.300842	0.396373
cg25966016	10	134353618	S_Shelf	TRUE	LC	2266	INPP5A	0.112307	0.73105	0.577911	0.666002	0.107815	0.645545	0.446045	0.543806
cg26130864	20	3208100	N_Shore	TRUE	LC	10273	SLC4A11	0.91039	0.399032	0.571344	0.660983	0.912952	0.32602	0.515579	0.644467
cg19913118	1	145471701	N_Shore	TRUE	LC	1194	ANKRD34A	0.0827046	0.697545	0.754953	0.534904	0.0765252	0.745597	0.760821	0.444779
cg05117208	17	40438312	N_Shore	NA	IC	-1252	STAT5A	0.886791	0.228755	0.253105	0.349503	0.89264	0.226433	0.291305	0.393015
cg11210357	8	144543951		NA	IC	-31349	MAFA	0.0637191	0.88572	0.916657	0.889153	0.0702296	0.914103	0.920297	0.847661
cg00534022	2	8686087		NA	IC	-136025	ID2	0.919685	0.221544	0.0959566	0.525631	0.933447	0.190204	0.10852	0.509246
cg27513684	1	27729053		TRUE	LC	8751	GPR3	0.767842	0.117124	0.105831	0.249572	0.764217	0.084444	0.0986965	0.260859
cg00115639	17	54701692		TRUE	LC	30633	NOG	0.924789	0.453435	0.401842	0.508904	0.933696	0.443462	0.386712	0.508848
cg12044210	15	29213858		NA	IC	16	APBA2	0.418803	0.906591	0.921275	0.877253	0.385566	0.915382	0.91115	0.840921
cg15599182	6	56623606		TRUE	LC	-65505	DST	0.294776	0.921097	0.933286	0.837536	0.273259	0.902271	0.929317	0.73504
cg12058064	15	86315201	S_Shelf	TRUE	IC	-1392	MIR1276	0.92639	0.255924	0.324582	0.603199	0.922191	0.158722	0.304389	0.629697
cg09084200	11	134095863	S_Shore	NA	ICshore	1303	VPS26B	0.0633222	0.499785	0.610405	0.470148	0.0703412	0.504635	0.555934	0.384126
cg01474011	2	225435131		TRUE	LC	-589	CUL3	0.947676	0.111759	0.33865	0.664959	0.943556	0.0433114	0.404367	0.776268
cg10699171	6	24936965		TRUE	LC	-777	FAM65B	0.0781814	0.890922	0.569808	0.759364	0.0659898	0.900791	0.663307	0.666572
cg14596967	11	113956944	S_Shelf	NA	LC	25657	ZBTB16	0.859842	0.294421	0.408023	0.452546	0.86917	0.244843	0.443323	0.462635
cg17823175	19	828170		NA	IC	340	AZU1	0.783385	0.290885	0.354658	0.487907	0.779381	0.246404	0.343081	0.50459
cg05070273	3	48310897		NA	IC	28302	ZNF589	0.431275	0.944615	0.954623	0.857631	0.391787	0.951207	0.959829	0.832347
cg03917803	13	44947247	N_Shore	NA	ICshore	-730	SERP2	0.887328	0.474437	0.533231	0.484896	0.895811	0.500271	0.567989	0.53018
cg07682160	19	18959935		NA	LC	-10255	UPF1	0.933171	0.416574	0.304846	0.57813	0.923231	0.576501	0.382411	0.675988
cg19914554	17	80275401	N_Shore	NA	LC	79	CD7	0.0659856	0.553674	0.516796	0.440454	0.0549919	0.607739	0.592771	0.421584
cg02208313	17	80085332	Island	NA	IC	24157	CCDC57	0.203459	0.891176	0.912309	0.851608	0.182233	0.905767	0.913015	0.79982
cg15321908	3	53187213	N_Shelf	NA	LC	-8009	PRKCD	0.890145	0.540161	0.596926	0.580677	0.893752	0.481954	0.576506	0.551505
cg19118972	3	184323327	S_Shore	NA	LC	42838	TRNA_Asp	0.929774	0.449686	0.301215	0.623108	0.936139	0.439461	0.376044	0.642566
cg14414154	21	27538021	N_Shelf	NA	LC	1621	AK074469	0.957491	0.09072	0.261325	0.68796	0.960637	0.0416393	0.255749	0.730157
cg05403316	2	55339939		TRUE	IC	-62205	RTN4	0.783059	0.0842031	0.0421748	0.218949	0.767975	0.0412728	0.052206	0.277448
cg11771383	10	134362126	S_Shore	NA	IC	10774	INPP5A	0.942363	0.154434	0.345628	0.582937	0.942079	0.167163	0.287633	0.582029
cg10763374	10	22608858	S_Shelf	NA	LC	-1280	BMI1	0.889844	0.206963	0.138514	0.232106	0.90972	0.193051	0.150482	0.231447
cg03594078	8	22131675	N_Shore	TRUE	LC	-1134	PIWIL2	0.942567	0.115974	0.0917749	0.616057	0.949585	0.0705254	0.0777817	0.698621
cg00639635	6	143837891		TRUE	LC	-4871	FUCA2	0.912113	0.449339	0.313242	0.64468	0.921467	0.436661	0.32522	0.648261
cg21565575	20	35274281		NA	LC	338	SLA2	0.0469362	0.642904	0.626584	0.621056	0.0362616	0.554705	0.537306	0.491641
cg06856840	15	80446451		TRUE	LC	1219	FAH	0.886522	0.239116	0.27724	0.493575	0.8955	0.160717	0.231622	0.502181
cg21727359	6	82459006	N_Shelf	NA	LC	3372	FAM46A	0.940424	0.11162	0.215493	0.647643	0.951578	0.0626375	0.251656	0.657356
cg00030296	17	75318732		TRUE	IC	3136	41161	0.792146	0.151985	0.119481	0.446878	0.81328	0.133737	0.132568	0.50815
cg11554295	7	5523691	N_Shelf	NA	IC	11857	MIR589	0.934492	0.310372	0.519458	0.575497	0.937513	0.267855	0.488814	0.594053
cg00409104	17	8762014		TRUE	IC	8980	PIK3R6	0.874645	0.113713	0.068974	0.341172	0.884119	0.0683942	0.0794824	0.393272
cg00391031	10	72237473	N_Shore	NA	LC	-1090	KIAA1274	0.124009	0.820008	0.806514	0.760594	0.124613	0.797001	0.804424	0.68857
cg19750657	13	38935967		NA	LC	12026	UFM1	0.946906	0.53361	0.352663	0.656725	0.943888	0.594544	0.483638	0.680207
cg19825898	1	2949651		NA	IC	11606	ACTRT2	0.110897	0.881458	0.916008	0.849603	0.0919648	0.906714	0.895835	0.776399
cg11218434	13	45911764	N_Shelf	NA	LC	-20	SNORA31	0.477925	0.917511	0.931345	0.906497	0.398473	0.926631	0.917399	0.875193
cg04738464	2	218868754		NA	LC	-1036	TNS1	0.831446	0.186882	0.12834	0.410913	0.851796	0.159798	0.126742	0.429907
cg03366884	17	8844506		TRUE	LC	24523	PIK3R5	0.256091	0.773511	0.81815	0.614335	0.238693	0.806203	0.786035	0.499614
cg07472373	10	50595181		TRUE	LC	4726	DRGX	0.950894	0.278276	0.460886	0.73292	0.962543	0.132746	0.462646	0.748123
cg02618071	17	42406184	S_Shelf	NA	LC	-3967	SLC25A39	0.899169	0.383291	0.292295	0.591748	0.900796	0.387032	0.305528	0.632365
cg09855140	13	100004097		NA	LC	424	FKSG29	0.136464	0.871372	0.919844	0.81401	0.140478	0.909499	0.918599	0.784979
cg16374333	1	157103641		NA	LC	4742	ETV3	0.0553188	0.919261	0.937115	0.879454	0.0456302	0.933235	0.933277	0.860935
cg11922563	5	75016955	S_Shelf	NA	LC	-3642	POC5	0.946734	0.0988233	0.371409	0.634531	0.962945	0.0500652	0.404496	0.713701
cg26696162	6	151709522	N_Shore	TRUE	LC	3155	ZBTB2	0.814483	0.0886492	0.0499707	0.37971	0.798469	0.0570273	0.0365694	0.390854
cg12774429	14	21853470	S_Shore	NA	LC	-1045	SUPT16H	0.845487	0.09941	0.0507993	0.239292	0.859067	0.0691605	0.0600616	0.326083
cg19368911	1	245541456		TRUE	LC	-7737	Mir_548	0.0439365	0.805741	0.833162	0.634395	0.0441115	0.796572	0.814754	0.453991
cg21500909	19	41870640	S_Shore	NA	LC	-562	B9D2	0.775872	0.0846	0.090109	0.177504	0.766454	0.0851445	0.0618626	0.227088
cg00637104	20	1785303	S_Shore	TRUE	LC	-24911	LOC100289473	0.933832	0.130757	0.515059	0.553154	0.937827	0.0633613	0.599521	0.567675
cg27614309	16	85478580		TRUE	IC	-141578	LOC727710	0.198472	0.826491	0.851771	0.75975	0.18757	0.858979	0.857166	0.684848
cg08408668	19	1173241	Island	NA	ICshore	1041	SBNO2	0.754548	0.200417	0.22157	0.324055	0.788366	0.178963	0.220724	0.38451
cg18418928	1	23953778		NA	LC	553	MDS2	0.0544821	0.939331	0.953735	0.885278	0.0583904	0.94349	0.932257	0.785183
cg20186396	17	80275498	N_Shore	NA	LC	-18	CD7	0.052634	0.559635	0.573313	0.502603	0.0495102	0.652106	0.658852	0.512593
cg04159878	1	110179127		TRUE	LC	7179	AMPD2	0.87702	0.204418	0.106759	0.520082	0.887077	0.136827	0.124909	0.565606
cg08400494	13	111318490		NA	IC	31599	CARKD	0.923317	0.0811896	0.112934	0.585823	0.926253	0.0640763	0.183767	0.683338
cg04962480	8	101962118	N_Shore	NA	LC	681	YWHAZ	0.0634657	0.598161	0.630318	0.478234	0.0416112	0.541205	0.581437	0.353541
cg25857569	3	160717237		TRUE	LC	-75203	AK055323	0.30218	0.928747	0.925579	0.814118	0.241314	0.929596	0.920312	0.800179
cg17803993	3	71276214		NA	IC	18102	FOXP1	0.0755746	0.670416	0.685175	0.454407	0.0781097	0.592344	0.576288	0.347605
cg13119578	11	65196696		TRUE	LC	6428	NEAT1	0.738885	0.0698472	0.2682	0.191109	0.727746	0.0456713	0.203488	0.210031
cg23926598	2	47406858	S_Shelf	NA	IC	-3118	C2orf61	0.887583	0.259303	0.357263	0.525698	0.887277	0.230078	0.493888	0.65835
cg08973191	8	144894328	N_Shore	NA	IC	884	MIR937	0.953893	0.341741	0.683	0.63134	0.952213	0.287127	0.717995	0.7136
cg23745290	4	106392021	N_Shelf	NA	LC	3155	AK299501	0.956266	0.0950254	0.401577	0.72889	0.964317	0.0598905	0.379121	0.810177
cg05692819	2	149432332		TRUE	LC	29773	EPC2	0.215753	0.732841	0.83995	0.639631	0.192341	0.747709	0.858352	0.59518
cg14115756	9	125795935		NA	IC	148	RABGAP1	0.710306	0.106445	0.0975876	0.0901308	0.689482	0.063788	0.0778907	0.107947
cg22230912	3	16331335		TRUE	LC	20703	OXNAD1	0.0601182	0.791065	0.934588	0.617049	0.0665574	0.858797	0.920581	0.619984
cg21854332	1	144989624		TRUE	LC	5409	PDE4DIP	0.770016	0.0802083	0.0497352	0.427708	0.80311	0.0363425	0.0392098	0.492814
cg25773695	1	116191657		TRUE	LC	6408	VANGL1	0.0679215	0.601203	0.62728	0.508395	0.0585273	0.647526	0.6746	0.487049
cg08859278	2	98329691		NA	LC	-339	ZAP70	0.31165	0.859989	0.858911	0.671497	0.278007	0.866752	0.859082	0.608709
cg22417613	7	138560796		TRUE	IC	415	U6	0.0351362	0.355414	0.545377	0.402121	0.0365835	0.360332	0.525279	0.352292
cg16207263	14	99413386		TRUE	LC	123478	Mir_320	0.681034	0.0542482	0.0524594	0.0484893	0.675126	0.0487414	0.0634436	0.0642387
cg16436762	11	94307971		TRUE	IC	7498	PIWIL4	0.873211	0.0781856	0.0536495	0.492881	0.892614	0.0431162	0.0540974	0.549103
cg11510938	7	1220897		NA	IC	20770	AK090593	0.913034	0.382696	0.630771	0.578583	0.920415	0.33117	0.614599	0.599634
cg05290737	12	123215151		NA	IC	-22	HCAR1	0.345932	0.83864	0.83149	0.690945	0.379807	0.870818	0.830939	0.618137
cg22973003	12	133005676		NA	IC	-61480	FBRSL1	0.678088	0.0586401	0.0524499	0.10599	0.656229	0.0587445	0.0542141	0.106292
cg18546006	13	50569769	N_Shore	NA	LC	868	MIR3613	0.722459	0.0633354	0.0374936	0.232399	0.680445	0.0518613	0.036314	0.243401
cg05709770	3	59703569		TRUE	LC	255413	NPCR	0.86161	0.362284	0.629038	0.58296	0.884602	0.257917	0.659194	0.549423
cg00951869	14	24805349	S_Shore	NA	LC	-1072	ADCY4	0.825101	0.119942	0.061737	0.20785	0.837159	0.0938204	0.0746536	0.240576
cg03056494	11	124595710		TRUE	LC	-14118	NRGN	0.810935	0.130737	0.066509	0.215435	0.820177	0.0980991	0.0651613	0.27769
cg24866700	19	2235103	N_Shore	NA	LC	-955	MIR1227	0.781809	0.138806	0.282494	0.437151	0.791202	0.0848809	0.276929	0.466623
cg14377681	17	37875709	N_Shelf	NA	LC	-7022	MIR4728	0.897825	0.236569	0.330731	0.536426	0.903409	0.175086	0.358179	0.593053
cg15774510	10	90749966	N_Shore	NA	LC	-321	FAS	0.604819	0.0351566	0.0374026	0.108767	0.582468	0.0318551	0.0333874	0.0850564
cg13579752	5	153577937		TRUE	LC	7643	GALNT10	0.385547	0.886627	0.894906	0.821611	0.402678	0.898577	0.896185	0.789064
cg00434573	19	2041960	Island	TRUE	HC	119	MKNK2	0.0541419	0.572911	0.591306	0.485385	0.0478034	0.530542	0.53633	0.379979
cg08760493	4	109994039		TRUE	LC	-62508	COL25A1	0.927103	0.240007	0.107725	0.616554	0.927044	0.148428	0.102785	0.628516
cg03840289	4	2262318	N_Shore	NA	IC	1421	MXD4	0.863753	0.322017	0.509219	0.604261	0.861342	0.331044	0.49589	0.640003
cg03962678	11	118398094	N_Shelf	NA	LC	-115	TTC36	0.801527	0.255841	0.40996	0.453913	0.797639	0.216729	0.433381	0.442772
cg12787553	20	57583188	S_Shore	NA	LC	-879	CTSZ	0.817937	0.125476	0.0701398	0.373943	0.807646	0.0843923	0.0740144	0.369895
cg05573626	16	49672687	Island	NA	IC	25449	ZNF423	0.853534	0.206991	0.153231	0.505815	0.876095	0.15769	0.184407	0.531213
cg17128308	4	4420864		NA	LC	33281	D4S234E	0.120001	0.733218	0.805953	0.776779	0.120598	0.732009	0.772951	0.729997
cg09571972	6	2104322		TRUE	LC	71903	GMDS	0.926076	0.0900016	0.0617907	0.452679	0.929448	0.0527945	0.0706177	0.617905
cg17158941	7	1073255	N_Shelf	NA	IC	-5267	C7orf50	0.348818	0.920476	0.927161	0.85877	0.416477	0.916042	0.928836	0.807153
cg12079904	2	43195545		TRUE	LC	-102856	Mir_548	0.902122	0.365418	0.275771	0.483695	0.894584	0.290465	0.242603	0.480756
cg20875821	18	61557735		NA	LC	2797	SERPINB2	0.920328	0.155225	0.251053	0.563753	0.927455	0.124093	0.313016	0.587366
cg14516183	3	122928186		NA	LC	1018	SEC22A	0.962778	0.124256	0.266243	0.627154	0.969444	0.0578745	0.307379	0.772513
cg10426076	11	57158282		NA	LC	-152	PRG2	0.886265	0.112147	0.118316	0.206801	0.922622	0.0712583	0.127649	0.399472
cg02551745	3	156809115	S_Shelf	NA	LC	1446	LOC100498859	0.745037	0.055974	0.0313825	0.178687	0.727105	0.0381873	0.0321797	0.29952
cg11077171	15	74881051		TRUE	LC	-2440	ARID3B	0.903728	0.468137	0.20046	0.633122	0.895178	0.463388	0.238846	0.64665
cg17959183	2	26297671		TRUE	LC	32128	U6	0.922099	0.10253	0.318114	0.560062	0.925624	0.0666465	0.316241	0.652066
cg01479187	2	43158610		TRUE	LC	-65921	Mir_548	0.889227	0.110904	0.31278	0.546321	0.88963	0.0551525	0.203526	0.537543
cg10785537	2	74603226		NA	LC	-1364	DCTN1	0.780985	0.27687	0.292489	0.367977	0.786017	0.327602	0.335637	0.351716
cg25430838	10	89823823		TRUE	LC	116899	AK130076	0.917283	0.0917211	0.0425687	0.570588	0.91191	0.0444077	0.0358976	0.571732
cg11612617	12	102872937		TRUE	LC	-508	IGF1	0.0316325	0.461071	0.462357	0.404489	0.0253703	0.40649	0.405024	0.314839
cg10138630	17	74024966		NA	LC	-1459	EVPL	0.783585	0.307081	0.337552	0.331756	0.792665	0.263384	0.307574	0.323513
ch.2.207814544R	2	208106299		NA	LC	-5510	BC038530	0.475732	0.0403036	0.0360105	0.0347645	0.54857	0.0305259	0.0324091	0.029976
cg14181576	1	27961563	Island	NA	ICshore	164	FGR	0.677276	0.0264082	0.0292367	0.0279874	0.732418	0.0259181	0.0155026	0.0399915
cg20012308	1	161498450	N_Shore	NA	LC	1764	TRNA_Leu	0.920181	0.0853149	0.439093	0.598178	0.914959	0.0403343	0.386202	0.602469
cg07091529	2	16804409		NA	LC	-65	FAM49A	0.923267	0.291509	0.257437	0.667354	0.940019	0.336394	0.306586	0.662329
cg24596116	12	68665317		TRUE	LC	-17932	IL22	0.889237	0.257069	0.648935	0.511145	0.888063	0.167625	0.699349	0.507584
cg01152726	18	21452844		NA	IC	-139	LAMA3	0.467372	0.949004	0.956612	0.895561	0.399394	0.963182	0.957178	0.847457
cg23014871	10	43656166		TRUE	LC	22233	CSGALNACT2	0.901705	0.0832037	0.0798259	0.40878	0.909243	0.0649002	0.0739068	0.494774
cg20069407	11	121460973		NA	LC	-154	SORL1	0.671398	0.0520352	0.0381283	0.243044	0.650882	0.0463574	0.0357991	0.266823
cg11254053	1	33497125		TRUE	LC	5387	AK2	0.944417	0.175343	0.325569	0.699831	0.942978	0.083457	0.327409	0.729592
cg01123946	16	89163343	N_Shelf	TRUE	LC	3127	ACSF3	0.255271	0.910451	0.920453	0.88466	0.267902	0.922875	0.92323	0.872528
cg16001689	6	135042205		TRUE	LC	-98362	DQ591448	0.824207	0.0807595	0.0349933	0.214566	0.842411	0.0364467	0.0356965	0.257285
cg04630823	22	45575276		NA	LC	1697	NUP50	0.0603804	0.597911	0.599323	0.665848	0.0720849	0.555821	0.562401	0.577157
cg05146536	4	77140678		TRUE	LC	5486	FAM47E	0.927915	0.0960696	0.0335843	0.499685	0.938546	0.0324623	0.0400804	0.501105
cg00593607	12	93530780		TRUE	LC	-207673	EEA1	0.929095	0.104971	0.0589939	0.403042	0.933873	0.0529475	0.0693882	0.47904
cg07265444	7	76956562		TRUE	IC	239	PION	0.572764	0.03645	0.032752	0.0766752	0.567302	0.0377304	0.0329305	0.0591848
cg23302989	7	25174492		NA	LC	-9512	CYCS	0.930612	0.191822	0.612928	0.728206	0.935831	0.0721861	0.645871	0.732694
cg07030287	2	242174797		NA	IC	26286	DKFZp686L08115	0.865004	0.175503	0.270724	0.554171	0.874671	0.118138	0.269998	0.581073
cg01211396	6	30624478		TRUE	LC	5282	DHX16	0.914477	0.178013	0.0978728	0.493426	0.925541	0.188568	0.176157	0.621409
cg16458838	15	57250375		TRUE	LC	39543	TCF12	0.253442	0.938994	0.946049	0.922974	0.241715	0.940208	0.941288	0.890124
cg22539431	7	127423253		TRUE	LC	64604	SND1	0.921631	0.0899369	0.06827	0.617441	0.93785	0.0535606	0.0559855	0.726054
cg18569623	14	89631502	S_Shelf	TRUE	LC	186061	TRNA_Ala	0.671084	0.165108	0.100957	0.18468	0.639741	0.151591	0.114081	0.183966
cg16888658	2	25142117	N_Shore	NA	ICshore	-62	ADCY3	0.0270251	0.685662	0.750461	0.712583	0.0381623	0.563655	0.70887	0.624737
cg11804414	12	122712137	S_Shore	NA	IC	-69	DIABLO	0.201312	0.84178	0.897776	0.840743	0.153408	0.852585	0.908675	0.733514
cg10207553	15	65277977	N_Shelf	NA	IC	3835	SPG21	0.466811	0.0536968	0.0545061	0.13655	0.459018	0.0543761	0.058845	0.131319
cg12450823	2	85752248		TRUE	LC	13761	LOC100630918	0.92606	0.324728	0.641384	0.621086	0.932007	0.332231	0.667391	0.660062
cg22694271	1	109823096	N_Shore	NA	LC	1945	PSRC1	0.846848	0.0860393	0.0530227	0.276148	0.845794	0.0526756	0.0598055	0.372325
cg07714276	6	7169632		TRUE	LC	-12470	RREB1	0.943635	0.128403	0.0715798	0.531888	0.947999	0.0651464	0.100188	0.542301
cg02402436	6	31540051		NA	LC	-41	LTA	0.0228141	0.493717	0.555505	0.450213	0.0249245	0.41339	0.421463	0.298327
cg21263566	1	95561502		TRUE	LC	3430	TMEM56	0.945103	0.116194	0.0763107	0.611791	0.937836	0.0544782	0.0727064	0.635493
cg18560638	13	100008200		NA	LC	-184	MIR623	0.290878	0.838661	0.872017	0.764907	0.283252	0.839696	0.856108	0.728774
cg01462349	7	157664568	N_Shore	NA	LC	17292	LOC100506585	0.216097	0.773157	0.803039	0.688518	0.198241	0.772537	0.796963	0.617223
cg16643542	19	827843		NA	LC	13	AZU1	0.887766	0.202161	0.142659	0.477217	0.890386	0.127219	0.121407	0.480739
cg09379497	6	30624467		TRUE	LC	5293	DHX16	0.939052	0.127359	0.0713911	0.400042	0.941742	0.107391	0.124917	0.526261
cg02129885	20	30218466	N_Shore	NA	LC	-7224	COX4I2	0.694796	0.107344	0.235503	0.427107	0.699229	0.0547553	0.240973	0.4147
cg01553004	14	77495672	S_Shore	NA	ICshore	-638	IRF2BPL	0.0648519	0.611086	0.635141	0.502619	0.0541598	0.67926	0.668284	0.488877
cg03379681	3	151058527		NA	LC	58	P2RY12	0.663513	0.0653636	0.087422	0.298276	0.685894	0.0474544	0.0761652	0.297527
cg12489775	22	43544017	N_Shelf	NA	LC	-3517	TSPO	0.886644	0.113029	0.0866179	0.434212	0.886603	0.0863861	0.0919245	0.455382
cg16744996	14	70168865		TRUE	LC	-24753	SRSF5	0.453236	0.047359	0.029892	0.0393434	0.449208	0.0585462	0.0229854	0.0390534
cg04902811	10	99478719		NA	LC	-817	NR_026754	0.897226	0.196319	0.179184	0.324736	0.899397	0.126777	0.186437	0.314235
cg15033269	3	42631489	N_Shore	NA	LC	-808	SS18L2	0.93006	0.14047	0.450697	0.699968	0.9225	0.0614413	0.459242	0.729489
cg16624482	21	43548126	S_Shore	NA	IC	345	UMODL1	0.937706	0.13428	0.172291	0.517225	0.9436	0.105735	0.180105	0.635357
cg25509467	20	30622849	S_Shelf	NA	LC	12672	C20orf160	0.862957	0.175211	0.17018	0.530228	0.872816	0.0890383	0.240845	0.545247
cg08329113	16	70771142		TRUE	IC	-5680	VAC14	0.279918	0.865118	0.888499	0.850493	0.317024	0.876144	0.869551	0.826177
cg10323962	16	87921685	N_Shelf	NA	LC	-18585	SLC7A5	0.944496	0.166183	0.0734235	0.585394	0.956762	0.0779999	0.0561533	0.667174
cg24163242	8	48648813	N_Shore	NA	LC	1913	CEBPD	0.906564	0.132608	0.0972537	0.544259	0.918981	0.104386	0.109527	0.59768
cg00786084	3	45942460		NA	LC	144	CCR9	0.298773	0.878039	0.915104	0.816173	0.281636	0.88159	0.912754	0.757753
cg25298189	19	935259	S_Shelf	NA	ICshore	9223	ARID3A	0.862524	0.172647	0.141467	0.406432	0.880335	0.0875952	0.114649	0.373535
cg03154580	2	121009176	N_Shore	NA	LC	-1237	RALB	0.826565	0.17732	0.0920361	0.443281	0.85487	0.210311	0.120734	0.520022
cg26027052	6	36821364		TRUE	LC	-4964	AK096023	0.907069	0.097321	0.0495556	0.499646	0.919911	0.0444778	0.0565016	0.556367
cg07781401	17	19773621	S_Shore	NA	IC	-2382	ULK2	0.165117	0.958028	0.943502	0.892482	0.142847	0.948314	0.958029	0.879502
cg07530172	11	95431373		TRUE	LC	91581	FAM76B	0.905628	0.245	0.551205	0.463391	0.89269	0.175204	0.475076	0.444389
cg08185095	8	74527135		TRUE	LC	123449	STAU2	0.943617	0.130024	0.109552	0.298721	0.943838	0.131026	0.146851	0.285256
cg25647583	15	91427184	N_Shore	NA	IC	-480	FES	0.876864	0.224589	0.290929	0.456161	0.864415	0.165938	0.267869	0.444182
cg13681496	9	95817516	N_Shelf	NA	LC	-3472	SUSD3	0.75897	0.133404	0.10375	0.356824	0.781681	0.101719	0.106929	0.390526
cg00967073	1	244443687		TRUE	LC	-72249	C1orf100	0.827642	0.0878203	0.0391241	0.374177	0.846094	0.0349333	0.0359005	0.384437
cg22027204	6	36216248		TRUE	LC	5304	PNPLA1	0.612759	0.0423758	0.0294014	0.160594	0.642004	0.0307795	0.0346101	0.18423
cg02673417	6	137105249		NA	LC	5512	MAP3K5	0.636919	0.0482234	0.0257108	0.104708	0.633498	0.0251751	0.0315437	0.157236
cg14308082	10	131568021		NA	LC	73617	MIR4297	0.870208	0.260276	0.395241	0.552418	0.858896	0.201697	0.38838	0.559576
cg08554257	16	50730737		NA	LC	-312	NOD2	0.779395	0.0838004	0.0502283	0.105098	0.758353	0.0530497	0.0497114	0.100651
cg17398227	20	57582787	S_Shore	NA	ICshore	-478	CTSZ	0.679716	0.112704	0.0945135	0.120438	0.662527	0.0814889	0.0791765	0.13913
cg13071069	3	13005914	N_Shelf	NA	LC	3046	IQSEC1	0.887316	0.173782	0.402863	0.571703	0.8932	0.144295	0.424259	0.626762
cg27485921	2	46747379		NA	LC	-283	ATP6V1E2	0.907302	0.145515	0.0936297	0.449837	0.912838	0.0737998	0.114718	0.513748
cg13524037	6	32904074		NA	LC	586	HLA-DMB	0.848748	0.0907188	0.0365142	0.324592	0.873442	0.0394202	0.0378955	0.363445
cg06201717	1	2949633		NA	IC	11588	ACTRT2	0.119112	0.871442	0.897328	0.821463	0.0973475	0.888141	0.884566	0.757847
cg26115531	12	48340533		TRUE	LC	-16796	TMEM106C	0.843441	0.360956	0.560035	0.53701	0.864871	0.349629	0.594845	0.534228
cg22489510	2	8675599		TRUE	LC	-146513	ID2	0.917413	0.245647	0.206652	0.597279	0.925318	0.178548	0.223952	0.667356
cg24575128	3	52502445		TRUE	LC	12824	NISCH	0.882908	0.264224	0.219484	0.46266	0.88615	0.242524	0.22938	0.472652
cg02010481	7	28218524	N_Shore	NA	LC	-1551	JAZF1-AS1	0.865466	0.0562078	0.0737474	0.491759	0.906348	0.0284418	0.0731455	0.541917
cg15382933	11	33745399		NA	LC	-901	CD59	0.929965	0.166629	0.110334	0.533233	0.934917	0.144263	0.119389	0.551534
cg07369374	6	40359130	N_Shore	NA	LC	12968	TDRG1	0.135508	0.83212	0.850822	0.745035	0.113637	0.849632	0.843702	0.663765
cg05830425	13	21654356		TRUE	LC	-18634	LATS2	0.960062	0.26337	0.662884	0.676984	0.966004	0.170281	0.631673	0.71119
cg17521665	6	106546704		TRUE	IC	-32	PRDM1	0.0891172	0.614938	0.565255	0.48744	0.122669	0.654271	0.623905	0.502991
cg02923224	3	60133085		TRUE	IC	-174103	NPCR	0.216366	0.849543	0.855975	0.755937	0.198135	0.838175	0.860632	0.658439
cg14375890	6	13355672		TRUE	LC	5522	AK127555	0.038331	0.789282	0.917424	0.658578	0.0312513	0.863652	0.889832	0.415648
cg05209306	19	39899376	N_Shore	NA	ICshore	942	MIR4530	0.262126	0.885061	0.777994	0.797143	0.241202	0.899759	0.746483	0.746023
cg23433345	12	77059628		TRUE	LC	-98225	ZDHHC17	0.829449	0.152866	0.59208	0.492832	0.838072	0.0645602	0.645289	0.469343
cg18463686	7	141646690		NA	LC	93	CLEC5A	0.93828	0.259218	0.188519	0.556709	0.941032	0.153209	0.238056	0.603361
cg14132103	11	60680165	N_Shore	NA	IC	-1205	TMEM109	0.167958	0.842297	0.860546	0.789994	0.154568	0.843823	0.858369	0.755491
cg05305327	20	32156436		NA	LC	-5343	CBFA2T2	0.327217	0.878067	0.908591	0.818614	0.329364	0.902671	0.909425	0.743201
cg26311610	7	73593138	S_Shelf	NA	LC	4433	EIF4H	0.646413	0.113812	0.185511	0.202743	0.669767	0.0843613	0.180564	0.214252
cg07145988	1	8692312		NA	LC	-106468	RERE	0.118128	0.881733	0.922958	0.84062	0.144965	0.900414	0.923968	0.780963
cg09472600	1	183537770		TRUE	LC	21969	NCF2	0.704659	0.0606741	0.0409418	0.217137	0.679861	0.0477197	0.0476966	0.235972
cg18404652	8	42009622	N_Shore	NA	ICshore	-841	AP3M2	0.238001	0.796087	0.835467	0.769544	0.17108	0.805826	0.824326	0.734437
cg20366831	19	3760955	N_Shore	NA	LC	718	APBA3	0.447913	0.903115	0.916198	0.85719	0.455535	0.916877	0.914877	0.841383
cg14414943	1	111770718		TRUE	LC	438	CHI3L2	0.266886	0.950585	0.957831	0.869059	0.264129	0.955425	0.960525	0.838639
cg09664445	17	2612406	N_Shore	NA	LC	2521	KIAA0664	0.887049	0.504344	0.482407	0.567782	0.889434	0.552853	0.47015	0.520052
cg24721964	3	150662697		NA	LC	-674	CLRN1	0.814169	0.101728	0.255744	0.380664	0.864787	0.0425472	0.264376	0.403846
cg07893801	20	39767358	S_Shore	NA	IC	-718	BC035080	0.0521753	0.86353	0.899533	0.838583	0.0409992	0.850242	0.865129	0.782823
cg20391895	4	10686394		NA	LC	-8	CLNK	0.66	0.112193	0.116985	0.251761	0.66897	0.0961865	0.0968222	0.238184
cg09555124	6	160451213		TRUE	LC	61083	IGF2R	0.267726	0.88115	0.923257	0.871286	0.235312	0.907804	0.924306	0.845775
cg09825309	12	124990897		NA	IC	-10983	NCOR2	0.427226	0.0618403	0.0662646	0.0936642	0.399699	0.0594339	0.0578251	0.0908967
cg09026253	11	313267	S_Shore	NA	LC	-723	IFITM1	0.0981341	0.80293	0.85081	0.691846	0.067464	0.813139	0.819004	0.605799
cg14654385	11	63973006	N_Shore	NA	IC	-1145	FERMT3	0.896028	0.237532	0.380885	0.577708	0.901716	0.175412	0.386347	0.619747
cg00147751	7	99818709		NA	LC	1838	PVRIG	0.0492379	0.639396	0.706233	0.565037	0.0579961	0.662503	0.665823	0.501433
cg20861822	20	30406707	N_Shelf	NA	LC	-470	MYLK2	0.861082	0.402262	0.637793	0.572115	0.864451	0.377407	0.666609	0.598432
cg20795401	2	173291908	N_Shore	NA	HC	-173	ITGA6	0.0551337	0.448169	0.469741	0.412462	0.0450041	0.426534	0.421451	0.369191
cg02266731	12	69357333		TRUE	LC	-313	CPM	0.920703	0.116483	0.0418073	0.511779	0.932309	0.0418353	0.0566715	0.609877
cg23240927	11	1320497	S_Shelf	NA	IC	3476	TOLLIP	0.895149	0.0843401	0.0526525	0.348696	0.91423	0.0487137	0.0533579	0.298867
cg06457011	20	39767490	S_Shore	NA	IC	-850	BC035080	0.0514346	0.586161	0.646329	0.546719	0.0432774	0.480755	0.522467	0.402593
cg09672452	15	55665236		NA	LC	-4	MIR628	0.736404	0.0867215	0.0757883	0.223536	0.732022	0.0747804	0.0881199	0.242099
cg17487784	8	19369752		TRUE	LC	82178	BC048103	0.954482	0.452601	0.360756	0.705008	0.960056	0.383619	0.312073	0.67075
cg21283680	3	15384005		NA	LC	-1104	SH3BP5	0.939535	0.299341	0.576298	0.544852	0.943416	0.233209	0.66825	0.525519
cg24769348	10	74692575		NA	LC	21935	PLA2G12B	0.877438	0.166605	0.154288	0.499976	0.8933	0.134064	0.149746	0.466417
cg08243626	10	6442501		TRUE	IC	114779	PRKCQ	0.807666	0.0750734	0.0366991	0.33289	0.7658	0.0379147	0.0413248	0.340971
cg23261443	7	101596340		TRUE	IC	135459	CUX1	0.893049	0.372413	0.276718	0.512342	0.894034	0.30338	0.237325	0.551906
cg22626169	6	6890951		TRUE	LC	165833	BC039678	0.908728	0.118188	0.229597	0.150786	0.92299	0.091465	0.252812	0.232174
cg07600998	1	147146108	S_Shelf	NA	LC	-3474	ACP6	0.808883	0.192119	0.453214	0.538834	0.831704	0.1715	0.483659	0.569128
cg25235205	7	98970792	N_Shore	NA	IC	-1505	ARPC1B	0.372263	0.88185	0.899164	0.822157	0.413476	0.89598	0.902073	0.749177
cg20567280	3	101289945	N_Shelf	NA	LC	-3096	PCNP	0.068949	0.907816	0.889137	0.828491	0.106049	0.896228	0.911413	0.820849
cg08129129	14	99714031	S_Shore	TRUE	LC	23791	BCL11B	0.243681	0.85082	0.859503	0.737679	0.228191	0.873831	0.861301	0.689126
cg08009902	2	42793517	N_Shelf	NA	LC	-1667	MTA3	0.15664	0.924469	0.92362	0.759907	0.151843	0.928984	0.939781	0.687454
cg07076915	16	2174754	N_Shelf	NA	IC	-1661	TCRBV20S1	0.598207	0.0774968	0.056122	0.110534	0.603963	0.0620752	0.0657575	0.139186
cg17540545	19	35630355	N_Shelf	TRUE	LC	-36	FXYD1	0.815645	0.10417	0.068731	0.39351	0.819732	0.077353	0.0703149	0.463218
cg04789365	1	27687695	Island	NA	HC	663	MAP3K6	0.680696	0.149663	0.157432	0.275956	0.704979	0.14433	0.188921	0.333849
cg11961845	7	129008179		TRUE	LC	216	AHCYL2	0.808165	0.180024	0.1402	0.367298	0.843622	0.262889	0.210714	0.426551
cg26065247	7	37734052		TRUE	LC	10674	BC043356	0.865607	0.166767	0.110503	0.49994	0.865407	0.112807	0.114184	0.545835
cg04093633	15	82469848		TRUE	LC	85256	EFTUD1	0.918616	0.290723	0.16346	0.596617	0.909618	0.241521	0.146548	0.527541
cg23582644	18	61557687		NA	LC	2749	SERPINB2	0.937785	0.343541	0.376737	0.658787	0.925641	0.332837	0.423069	0.645981
cg27301230	7	65761563		TRUE	LC	91305	TPST1	0.932693	0.458321	0.525408	0.59331	0.937323	0.424203	0.544497	0.624883
cg15580458	10	121155124		TRUE	LC	17641	MIR4681	0.924408	0.103819	0.0567291	0.368349	0.924888	0.0561045	0.0645774	0.381753
cg06100973	19	852114	N_Shore	NA	ICshore	-176	ELANE	0.90164	0.203678	0.346058	0.390573	0.878654	0.113933	0.169639	0.413268
cg09953583	14	22974144		NA	LC	41	TCRA	0.488006	0.93843	0.946953	0.848475	0.493819	0.952666	0.953953	0.842352
cg02508830	7	102576358		TRUE	LC	23015	LRRC17	0.706947	0.0423244	0.034804	0.120569	0.707878	0.0309633	0.034223	0.131832
cg01627252	2	31397283		NA	LC	-19215	GALNT14	0.936492	0.178322	0.381703	0.622775	0.939404	0.0895836	0.418617	0.682747
cg23691006	17	1510666	S_Shore	TRUE	LC	-2455	SLC43A2	0.64404	0.06438	0.0355516	0.214845	0.685066	0.039805	0.039218	0.296133
cg00121045	16	1416053	S_Shore	NA	IC	13631	UNKL	0.935797	0.18432	0.607312	0.533633	0.934019	0.132218	0.573056	0.503469
cg26478401	10	90749920	N_Shore	NA	LC	-367	FAS	0.939987	0.109562	0.0613635	0.608516	0.944831	0.0566969	0.0492071	0.681295
cg22799499	1	40773045	S_Shelf	NA	LC	9936	COL9A2	0.921058	0.407358	0.540831	0.562094	0.918647	0.30047	0.527296	0.592101
cg19772161	6	3746570		TRUE	IC	5676	PXDC1	0.728816	0.15173	0.301418	0.426106	0.708295	0.10994	0.312516	0.417078
cg14648237	17	64422393		TRUE	LC	-9421	BC033554	0.883587	0.167674	0.370224	0.481111	0.863349	0.0551478	0.456905	0.494746
cg25380464	6	52923340	N_Shelf	NA	LC	2632	ICK	0.27354	0.882205	0.934173	0.882473	0.225704	0.890466	0.940429	0.880655
cg23717186	1	226924311	N_Shore	NA	ICshore	2565	ITPKB	0.172071	0.834057	0.857969	0.816747	0.156617	0.85059	0.877665	0.816761
cg10236239	2	108994514		TRUE	LC	94	SULT1C4	0.495145	0.0714857	0.0413816	0.216303	0.451874	0.0497236	0.0513311	0.231343
cg18067520	6	107114594		TRUE	LC	-36228	RTN4IP1	0.935499	0.568529	0.532462	0.654315	0.938444	0.636909	0.633345	0.642747
cg19279042	6	31550090	S_Shore	NA	LC	112	LTB	0.0690422	0.450185	0.379793	0.378897	0.0694122	0.450588	0.375578	0.303807
cg07015803	14	99655593		NA	IC	82229	BCL11B	0.119223	0.924713	0.955259	0.907242	0.099146	0.949794	0.953653	0.850816
cg19445588	12	116904641		TRUE	LC	-38518	MIR4472-2	0.966908	0.414066	0.458085	0.658081	0.962467	0.415868	0.491125	0.644798
cg10857250	12	122986080	S_Shore	NA	LC	-537	ZCCHC8	0.59779	0.0399857	0.041866	0.127333	0.564799	0.0365583	0.0329269	0.134806
cg18009621	11	114129200		TRUE	LC	648	NNMT	0.914096	0.491007	0.530499	0.526759	0.928356	0.508786	0.602471	0.562438
cg20136855	1	12233852		NA	LC	6793	TNFRSF1B	0.0776611	0.555511	0.546256	0.540617	0.092816	0.586009	0.564015	0.48899
cg23824902	1	9619882		NA	LC	20355	SLC25A33	0.0678542	0.813206	0.926159	0.721272	0.0621716	0.866952	0.9271	0.674261
cg06801857	1	230367682		TRUE	IC	-29933	GALNT2	0.35983	0.922942	0.939927	0.869538	0.389559	0.93984	0.93992	0.840231
cg10599446	3	189073674		TRUE	LC	183912	TPRG1	0.117752	0.930338	0.94675	0.786109	0.0994077	0.923492	0.946984	0.788926
cg00982136	2	201726139	N_Shelf	NA	LC	3145	CLK1	0.123376	0.872334	0.874572	0.764929	0.107234	0.817538	0.798464	0.63498
cg06867089	2	218867385		TRUE	LC	333	TNS1	0.925906	0.303287	0.590339	0.569429	0.930489	0.284178	0.632219	0.590471
cg26253663	22	25799504	N_Shore	TRUE	LC	-21960	LRP5L	0.906465	0.222638	0.359795	0.292853	0.89353	0.118834	0.26143	0.323716
cg27615938	17	16344574	S_Shore	NA	LC	35	SNORD65	0.912863	0.265144	0.469049	0.410749	0.926602	0.159591	0.461332	0.337358
cg27592794	10	74454766	S_Shelf	NA	LC	2390	MCU	0.547937	0.0376715	0.0520649	0.223159	0.487297	0.0418374	0.0414921	0.155284
cg15787636	17	80866113	S_Shelf	NA	IC	12413	TBCD	0.107629	0.882622	0.884873	0.866732	0.0921392	0.88371	0.865649	0.802176
cg21404980	8	144599027	N_Shelf	NA	IC	24593	ZC3H3	0.0503708	0.580385	0.587836	0.5632	0.0416336	0.444199	0.422848	0.450789
cg25865108	6	45559104		TRUE	LC	169191	RUNX2	0.948531	0.480791	0.524961	0.630112	0.936598	0.449095	0.510722	0.59194
cg07101781	11	128337228		TRUE	LC	54977	ETS1	0.328692	0.89035	0.890685	0.739635	0.269074	0.904995	0.891912	0.681031
cg22149555	12	133410880	N_Shore	NA	LC	-5454	GOLGA3	0.0385215	0.447318	0.426025	0.669089	0.0388688	0.48696	0.451707	0.635855
cg05204104	2	235403141	N_Shore	NA	LC	2092	ARL4C	0.044453	0.638566	0.690124	0.547893	0.0483788	0.707217	0.738808	0.580821
cg05132828	12	123560479		TRUE	LC	-5451	LOC100507091	0.0751489	0.731382	0.757903	0.434283	0.0704694	0.710988	0.742149	0.319892
cg00278392	6	16802505		TRUE	LC	-40784	ATXN1	0.945728	0.11558	0.105084	0.57019	0.944531	0.0507634	0.133746	0.59084
cg24169315	2	242048359		NA	IC	-6612	MTERFD2	0.0477972	0.627499	0.731716	0.777473	0.0543324	0.60565	0.676948	0.703536
cg16936289	17	29148918	N_Shelf	NA	LC	2860	CRLF3	0.112789	0.831395	0.870034	0.820602	0.0707666	0.728555	0.738764	0.644659
cg17679427	10	35480749		TRUE	LC	-3305	CREM	0.82579	0.149084	0.0960046	0.317082	0.848556	0.106783	0.0808102	0.382572
cg18222759	14	22989081		TRUE	LC	134	TRAC	0.242872	0.951816	0.941133	0.825403	0.211223	0.947129	0.94921	0.766208
cg02563156	2	105977603		NA	LC	7325	FHL2	0.0412007	0.464135	0.473495	0.476595	0.0356011	0.388368	0.405622	0.449606
cg16268734	12	56690194	N_Shelf	NA	LC	3981	CS	0.953667	0.132716	0.2453	0.715858	0.953858	0.0960294	0.291847	0.780307
cg25179876	10	33483109		TRUE	LC	94420	Metazoa_SRP	0.945266	0.123669	0.0582981	0.628515	0.949854	0.0603911	0.0478615	0.689383
cg15636879	20	33300430	S_Shelf	TRUE	LC	1115	AL122050	0.398325	0.898174	0.915598	0.838461	0.359649	0.895367	0.924735	0.765677
cg07744502	11	93271083		NA	LC	5463	C11orf75	0.636946	0.125616	0.0788881	0.191527	0.648335	0.095288	0.0992909	0.234536
cg05897169	17	33568598	N_Shore	NA	ICshore	-1487	SLFN5	0.24435	0.90003	0.920503	0.885594	0.239218	0.915317	0.928153	0.851158
cg11204139	17	3907470	Island	TRUE	HC	2542	AB062083	0.859025	0.123475	0.216345	0.372886	0.902253	0.16304	0.408019	0.540169
cg06222774	8	66743912		TRUE	LC	10057	PDE7A	0.124781	0.884378	0.914863	0.748868	0.0932306	0.90251	0.914296	0.693918
cg11847636	19	50015523	N_Shore	NA	IC	-12	FCGRT	0.905973	0.34083	0.305826	0.571049	0.908309	0.435285	0.406114	0.619119
cg09183124	1	173092323		TRUE	LC	-72220	TNFSF18	0.937061	0.0673034	0.0643124	0.550461	0.93962	0.0519538	0.0511587	0.709475
cg21964466	5	39526937		TRUE	LC	-64537	BC026261	0.85434	0.220661	0.149207	0.411737	0.869183	0.203031	0.180195	0.426834
cg17591816	1	172239092		TRUE	LC	-81485	TRNA_Glu	0.957187	0.254333	0.367646	0.624203	0.962769	0.141318	0.3376	0.650218
cg07375836	17	35717813	S_Shore	NA	LC	-1754	ACACA	0.908372	0.0608055	0.0440966	0.371098	0.934788	0.0292704	0.0324235	0.461228
cg23896972	12	122079102		NA	IC	14648	ORAI1	0.201424	0.751009	0.795868	0.760345	0.173301	0.710868	0.741716	0.642948
cg10271819	7	139426030		TRUE	LC	51663	HIPK2	0.888862	0.150342	0.0948408	0.501697	0.887851	0.083773	0.101678	0.567315
cg20438472	3	184293365	S_Shelf	TRUE	LC	13779	EPHB3	0.883811	0.290208	0.320095	0.624446	0.883294	0.225307	0.329613	0.629279
cg05052463	4	153274105		NA	LC	5	FBXW7	0.166765	0.857342	0.873923	0.830107	0.171618	0.875362	0.888753	0.778013
cg22409100	2	40658918		TRUE	LC	-1474	SLC8A1	0.903589	0.265574	0.0951428	0.478744	0.911844	0.186145	0.0924952	0.490673
cg04112866	2	105925965		TRUE	LC	-10803	TGFBRAP1	0.922961	0.195538	0.216006	0.658638	0.926068	0.153119	0.183013	0.663268
cg24879087	10	134310936		TRUE	IC	20759	AF086154	0.780339	0.151174	0.306329	0.451992	0.729918	0.158712	0.302063	0.407299
cg03778909	17	80833393	S_Shelf	TRUE	IC	-20307	TBCD	0.923883	0.128317	0.262769	0.638258	0.937259	0.065265	0.382126	0.691671
cg19389293	18	13641872	Island	NA	HC	21006	C18orf1	0.927364	0.092432	0.10307	0.0919307	0.944305	0.111973	0.157903	0.157603
cg14272075	17	55122538	N_Shore	NA	LC	-300	RNF126P1	0.876881	0.130433	0.32361	0.661231	0.875179	0.0696679	0.338241	0.713115
cg06653796	20	62367805	N_Shore	NA	IC	673	LIME1	0.0339865	0.650427	0.582367	0.399333	0.0359449	0.572283	0.447229	0.18541
cg24441810	2	120436039	N_Shore	NA	ICshore	-703	TMEM177	0.0660903	0.830954	0.849144	0.792621	0.0548407	0.83577	0.837029	0.767603
cg08363067	16	16170085		NA	IC	20137	ABCC1	0.917817	0.124881	0.0754374	0.473577	0.917298	0.0732701	0.0750429	0.487034
cg05991009	2	102080674		TRUE	LC	10491	RFX8	0.916419	0.142611	0.0424352	0.47937	0.922245	0.0597315	0.052761	0.542275
cg06407843	6	43279607	S_Shelf	NA	LC	-3077	CRIP3	0.944468	0.111763	0.0733448	0.653449	0.949343	0.0621978	0.0560076	0.72886
cg17056676	10	116301354		TRUE	IC	-14669	ABLIM1	0.0682209	0.792123	0.819322	0.369527	0.0636466	0.840478	0.806357	0.284229
cg04387347	16	88537187	Island	NA	HC	17174	ZFPM1	0.0248235	0.620658	0.646181	0.586936	0.020534	0.512038	0.512908	0.418497
cg05944840	16	89401621		TRUE	LC	14081	LOC100287036	0.83287	0.309629	0.376305	0.449087	0.85789	0.316583	0.381353	0.47259
cg03412153	10	13139217	N_Shelf	NA	LC	2496	AK311458	0.121913	0.821129	0.859195	0.639727	0.0915066	0.851743	0.85503	0.548533
cg22514722	3	127473755		NA	IC	-18555	MGLL	0.119049	0.827571	0.7315	0.835279	0.0874665	0.741006	0.547737	0.791173
cg07053114	10	129794994		NA	LC	-1395	PTPRE	0.926086	0.128055	0.0751854	0.532349	0.931167	0.060219	0.0867037	0.586711
cg08165960	15	101777800		NA	IC	14337	CHSY1	0.854545	0.06472	0.0340628	0.500493	0.85812	0.0356394	0.041926	0.514754
cg25017777	1	9298817	S_Shelf	NA	LC	3955	H6PD	0.772219	0.217447	0.173564	0.234472	0.76117	0.179425	0.193799	0.264393
cg00291478	10	121301041	N_Shore	NA	ICshore	1181	RGS10	0.0774678	0.773804	0.619353	0.65951	0.0787283	0.804906	0.663793	0.707251
cg16346032	1	180100912		TRUE	LC	-23055	QSOX1	0.864904	0.121907	0.0811759	0.609776	0.886938	0.0733409	0.0899541	0.663006
cg19257402	12	132356988		TRUE	LC	-22290	ULK1	0.756973	0.164347	0.239913	0.450373	0.795682	0.130635	0.247301	0.494865
cg13595556	9	129648322		TRUE	LC	6632	ZBTB34	0.952074	0.14656	0.695885	0.708314	0.953788	0.0533769	0.693781	0.715143
cg15756507	17	65471461		TRUE	IC	97538	PITPNC1	0.0481875	0.500436	0.593197	0.456543	0.0508575	0.470479	0.501174	0.373573
cg23258615	10	81961468	N_Shelf	NA	LC	2779	ANXA11	0.783729	0.10776	0.0734871	0.300001	0.740099	0.0667569	0.0907024	0.324192
cg18443571	15	90547692	S_Shore	NA	LC	2941	ZNF710	0.893631	0.359826	0.0915796	0.368692	0.906277	0.342069	0.127681	0.431938
cg02304751	4	99583945	S_Shelf	NA	LC	-4133	TSPAN5	0.201995	0.911754	0.916005	0.777216	0.132784	0.909102	0.920849	0.79969
cg17972213	1	101704898	S_Shelf	NA	ICshore	358	S1PR1	0.302215	0.90894	0.931168	0.824704	0.298449	0.927894	0.92482	0.792573
cg00405190	2	175545838	N_Shore	NA	LC	1789	WIPF1	0.905777	0.146795	0.349966	0.602222	0.874054	0.0599353	0.401608	0.668697
cg10960375	3	42694144	N_Shore	TRUE	LC	-1031	ZBTB47	0.909202	0.46277	0.311905	0.472601	0.913131	0.443733	0.33091	0.375782
cg19160629	11	116742145		TRUE	LC	-1178	SIK3	0.855732	0.219296	0.166303	0.366916	0.868116	0.170967	0.166748	0.40902
cg01849093	11	110876141		TRUE	LC	34791	5S_rRNA	0.215963	0.867084	0.914713	0.669442	0.223447	0.869539	0.897843	0.523055
cg23357533	13	42044673		NA	LC	13132	C13orf15	0.318484	0.933746	0.938176	0.915984	0.253047	0.9336	0.938711	0.901635
cg04205769	1	101488098	N_Shelf	NA	LC	3264	DPH5	0.939912	0.125891	0.0664018	0.547583	0.931581	0.0733234	0.0643276	0.642632
cg01424562	14	69256677	Island	NA	HC	3954	ZFP36L1	0.219747	0.874282	0.904645	0.827566	0.252665	0.891395	0.905408	0.81505
cg10687644	11	72527565	S_Shore	NA	LC	2115	ATG16L2	0.829821	0.161672	0.261566	0.479796	0.850888	0.116108	0.269488	0.537474
cg00444740	8	129162178		NA	LC	-183	MIR1208	0.856311	0.0787766	0.0348638	0.398421	0.867422	0.0666452	0.0392039	0.452326
cg04537602	11	118763859		NA	LC	-241	CXCR5	0.12053	0.780851	0.78858	0.661051	0.0910236	0.78031	0.763768	0.545201
cg20281375	19	13946770	S_Shelf	NA	LC	-332	hsa-miR-3074-5p	0.836524	0.0938696	0.0478237	0.133078	0.865395	0.0426509	0.0512457	0.166598
cg13462957	7	142493732	N_Shore	NA	IC	-89	X04930	0.064288	0.750418	0.743579	0.668623	0.0628827	0.678211	0.683649	0.535192
cg07156336	3	128501650		TRUE	LC	56672	RAB7A	0.891816	0.263553	0.547856	0.614871	0.881038	0.245184	0.506564	0.540247
cg05372753	6	11804635		TRUE	LC	-25355	C6orf105	0.929797	0.142125	0.195686	0.687467	0.934458	0.0843477	0.256142	0.751921
cg15700582	2	68960656		NA	LC	-1256	ARHGAP25	0.811479	0.209692	0.106633	0.487777	0.807888	0.143972	0.115407	0.527049
cg08571738	2	2605398		NA	IC	-270353	MYT1L	0.877593	0.301143	0.402903	0.649724	0.890934	0.368791	0.521187	0.69829
cg00168694	21	40193056	N_Shore	NA	IC	15208	ETS2	0.963791	0.148157	0.0457802	0.670718	0.968102	0.0496126	0.0436106	0.693382
cg24804768	12	754911	S_Shelf	NA	LC	-2109	NINJ2	0.916145	0.353669	0.22895	0.280175	0.905042	0.325202	0.212165	0.251165
cg10408430	11	73979900		TRUE	LC	-16303	SNORA7	0.354078	0.817929	0.8352	0.79219	0.353461	0.816815	0.815201	0.720881
cg09858862	1	23887514	S_Shore	NA	LC	-1229	ID3	0.931625	0.294526	0.29406	0.217721	0.929238	0.267262	0.28764	0.206573
cg05799811	1	167487396		NA	IC	451	CD247	0.0249256	0.836634	0.876922	0.583606	0.0166829	0.856115	0.872177	0.534971
cg26501007	8	126614261		TRUE	LC	-44820	Mir_544	0.888548	0.38401	0.140546	0.519464	0.882602	0.394782	0.142966	0.467598
cg20284891	1	9182171		NA	LC	7058	GPR157	0.195226	0.912874	0.912278	0.880174	0.213415	0.933528	0.937099	0.809016
cg12182124	18	21451563		NA	LC	-1420	LAMA3	0.066447	0.421675	0.52231	0.587965	0.0541245	0.340034	0.46893	0.500672
cg13008174	8	11640960		NA	LC	-12121	FDFT1	0.844052	0.226049	0.203049	0.43981	0.858006	0.128756	0.187043	0.42681
cg14236758	9	137252129	Island	NA	IC	-19127	MIR4669	0.910226	0.260819	0.267777	0.520934	0.909987	0.314017	0.339848	0.627242
cg26853368	19	2856730	N_Shelf	NA	LC	-10602	ZNF556	0.300065	0.901259	0.927574	0.81732	0.255262	0.921826	0.927353	0.753493
cg13371705	12	2452955		TRUE	LC	-160646	CACNA1C	0.934201	0.319437	0.293653	0.545747	0.940116	0.250905	0.251507	0.488964
cg03388043	17	80084554	N_Shore	NA	IC	24935	CCDC57	0.0526622	0.89634	0.943804	0.883496	0.0468474	0.951383	0.943333	0.834826
cg00883212	2	173795201		TRUE	LC	2269	RAPGEF4	0.929351	0.1914	0.212647	0.637244	0.931672	0.17346	0.235903	0.684395
cg06303168	12	56322959	S_Shore	NA	LC	-1262	WIBG	0.0426228	0.653155	0.511145	0.819818	0.039377	0.615313	0.555873	0.764495
cg04616529	16	11181986		TRUE	LC	-37849	CLEC16A	0.398603	0.923731	0.931568	0.894836	0.372388	0.936766	0.926228	0.831817
cg01561719	10	90611855		NA	LC	-123	ANKRD22	0.924695	0.11371	0.0591966	0.575756	0.937136	0.047489	0.053836	0.583887
cg13992008	9	130739838	N_Shelf	NA	LC	2974	FAM102A	0.0429712	0.821969	0.886462	0.426804	0.0495959	0.903652	0.909075	0.42828
cg26828017	16	22409023		TRUE	LC	-23085	CDR2	0.942445	0.156991	0.510967	0.453396	0.952335	0.0818425	0.532391	0.585893
cg24457026	17	42426018		NA	LC	-507	L01117	0.821276	0.118599	0.0571293	0.514677	0.814818	0.0621137	0.0610021	0.532561
cg07133930	10	70821371		NA	LC	-26456	SRGN	0.641947	0.0649416	0.0432036	0.33603	0.658064	0.0381457	0.0411965	0.368511
cg04111435	11	63448455	N_Shore	NA	HC	-466	RTN3	0.653139	0.0661878	0.0597035	0.297628	0.692535	0.0435855	0.0526848	0.330703
cg26732720	11	64392533		NA	LC	-1065	NRXN2	0.78766	0.0915005	0.055433	0.126171	0.772657	0.0583894	0.0601653	0.131217
cg23925650	14	77507461		NA	IC	-12427	IRF2BPL	0.0573722	0.468999	0.463671	0.495612	0.0637634	0.364181	0.394511	0.429336
cg19640821	19	18503517	S_Shelf	NA	LC	4898	LRRC25	0.676652	0.0518855	0.0471065	0.0760303	0.682786	0.0432947	0.0447924	0.113177
cg03469804	17	72732432	N_Shore	NA	ICshore	-304	RAB37	0.863438	0.391516	0.285017	0.422651	0.877682	0.373486	0.305114	0.37327
cg08562099	17	55389809		TRUE	LC	50334	MSI2	0.747153	0.116141	0.147227	0.279984	0.752745	0.0951739	0.217471	0.304664
cg19879906	19	16392219	N_Shelf	NA	IC	-43431	KLF2	0.893044	0.245555	0.284595	0.454656	0.904771	0.203795	0.371896	0.471722
cg25234117	3	155423168		NA	LC	-1171	PLCH1	0.854786	0.310548	0.52292	0.561247	0.857707	0.243459	0.489448	0.543039
cg14202146	10	104182414	S_Shore	NA	IC	1088	CUEDC2	0.805177	0.234592	0.244193	0.26449	0.80914	0.194221	0.228648	0.26571
cg12927730	2	97260774		NA	LC	10474	KANSL3	0.297246	0.85745	0.888686	0.760784	0.28315	0.866464	0.853106	0.623754
cg20671781	10	43626471		NA	IC	-7462	CSGALNACT2	0.936311	0.406775	0.329022	0.475652	0.937602	0.438119	0.38744	0.483931
cg16469046	2	99062999	S_Shore	TRUE	LC	1679	INPP4A	0.0656123	0.90325	0.942059	0.845497	0.0573394	0.909688	0.941529	0.848737
cg25907743	10	90519680		NA	LC	-1482	LIPN	0.785	0.0582798	0.0372404	0.400395	0.773203	0.0283807	0.031734	0.444921
cg05756492	1	206729685	N_Shore	NA	LC	-806	RASSF5	0.136415	0.846855	0.898403	0.786531	0.138193	0.859208	0.895292	0.70937
cg04388548	13	114905640		NA	HC	-7545	RASA3	0.259922	0.823956	0.845531	0.715692	0.206465	0.825855	0.812021	0.60203
cg05824218	17	38499096	S_Shore	NA	ICshore	826	RARA	0.853865	0.32898	0.217792	0.357948	0.855404	0.293074	0.228926	0.365413
cg26572392	10	24496943		TRUE	LC	-776	KIAA1217	0.908405	0.304859	0.420127	0.542037	0.914949	0.262623	0.38605	0.556869
cg07658508	4	973177		TRUE	IC	-5833	DGKQ	0.745051	0.0912162	0.112664	0.312367	0.810613	0.0813414	0.11359	0.437777
cg10959672	1	35972127		TRUE	LC	-35566	KIAA0319L	0.370691	0.908839	0.917532	0.86622	0.336202	0.922319	0.920652	0.831953
cg07611843	7	128453143		TRUE	LC	6853	CCDC136	0.863119	0.411347	0.392759	0.540896	0.867514	0.399104	0.40164	0.532407
cg22327338	7	2205691		NA	IC	49953	MAD1L1	0.932246	0.418717	0.409553	0.527004	0.937541	0.412893	0.405282	0.542151
cg18463607	4	56718320	N_Shore	NA	LC	-1495	EXOC1	0.328912	0.938899	0.943056	0.869056	0.288761	0.945077	0.954674	0.783511
cg26333564	14	105147781	S_Shelf	NA	IC	-3695	MIR4710	0.759534	0.237152	0.19239	0.391263	0.768683	0.214953	0.204744	0.393879
cg21281463	19	38423760		TRUE	LC	25893	SIPA1L3	0.930119	0.171909	0.0500201	0.482568	0.935664	0.0782529	0.0577873	0.489251
cg18038894	17	48506385	S_Shelf	NA	IC	2867	ACSF2	0.930025	0.263061	0.489116	0.70045	0.929473	0.142428	0.481437	0.718267
cg23670055	14	34481752		TRUE	LC	-61468	EGLN3	0.0856688	0.765854	0.77053	0.681145	0.061678	0.75735	0.779018	0.543899
cg23738708	1	206240661		NA	LC	16379	AVPR1B	0.935249	0.490448	0.388443	0.452863	0.949122	0.518996	0.420437	0.480266
cg19023589	13	114182159	N_Shelf	NA	IC	36852	TMCO3	0.950171	0.11593	0.0872397	0.715106	0.953593	0.0638288	0.0610082	0.758732
cg09076123	1	183559527		NA	LC	212	NCF2	0.77	0.0873463	0.0759801	0.427612	0.793181	0.0387098	0.0900942	0.451191
cg07584494	19	5074758	Island	NA	IC	4130	KDM4B	0.75	0.139694	0.101007	0.428737	0.760305	0.108112	0.091151	0.472669
cg23723835	10	73869442		TRUE	LC	-20652	SPOCK2	0.168114	0.940983	0.942609	0.873429	0.12728	0.944604	0.955037	0.828342
cg17072494	6	149401166		TRUE	LC	-115346	LOC100128176	0.938363	0.33959	0.0688053	0.601733	0.953916	0.398321	0.0821855	0.671253
cg05336188	19	18959506		TRUE	LC	-10684	UPF1	0.795641	0.178459	0.145823	0.370787	0.828436	0.225863	0.212429	0.458533
cg14899408	11	117698932		NA	LC	-125	FXYD2	0.0593946	0.558673	0.532694	0.475915	0.0617581	0.370588	0.358606	0.324491
ch.19.16251119F	19	16390119		NA	LC	-45531	KLF2	0.395707	0.0274678	0.0302599	0.0365634	0.409912	0.0320023	0.0224959	0.034264
cg16640599	4	119732131		TRUE	LC	25195	SEC24D	0.945419	0.260861	0.237836	0.600583	0.944138	0.131528	0.187525	0.622302
cg02405193	16	3639839	S_Shore	NA	IC	-12447	NLRC3	0.845149	0.17233	0.0505514	0.113292	0.842296	0.104479	0.0570615	0.158586
cg18558767	3	71592056		TRUE	LC	652	FOXP1	0.822865	0.105876	0.0690255	0.227081	0.812594	0.0730177	0.0776101	0.278763
cg25095518	2	98329337		NA	LC	-693	ZAP70	0.211189	0.815183	0.814078	0.712365	0.0852245	0.747982	0.722193	0.571516
cg01973676	7	101596404		TRUE	IC	135523	CUX1	0.777259	0.0822847	0.0493215	0.183606	0.814973	0.0486119	0.0512239	0.227195
cg16699540	3	156793711		TRUE	LC	-13958	LOC100498859	0.0750602	0.526802	0.535625	0.361823	0.0800408	0.560333	0.54818	0.355049
cg06902099	6	35002597		TRUE	LC	62219	ANKS1A	0.767888	0.0851637	0.048755	0.242999	0.771227	0.0427929	0.062016	0.238461
cg03348466	15	91104770		TRUE	LC	31573	CRTC3	0.393952	0.920918	0.92103	0.855721	0.330465	0.932496	0.921899	0.787879
cg02187259	2	16804452		NA	LC	-108	FAM49A	0.911696	0.222832	0.314378	0.657721	0.91063	0.291779	0.407574	0.664951
cg20874785	2	74612674		NA	LC	-170	LOC100189589	0.875578	0.153885	0.18031	0.411686	0.897382	0.108125	0.207819	0.58427
cg24328774	6	44537819		TRUE	LC	134442	MIR4642	0.669972	0.193978	0.174282	0.249655	0.665935	0.230953	0.234718	0.287889
cg17267737	7	158819531	S_Shore	TRUE	IC	10383	LOC154822	0.216039	0.915585	0.916978	0.77171	0.268752	0.915809	0.918348	0.730496
cg03823431	17	79229385		TRUE	IC	-8861	SLC38A10	0.702357	0.163988	0.150346	0.372261	0.750013	0.135598	0.169192	0.419877
cg03035849	6	91003200	N_Shore	NA	LC	3427	BACH2	0.241762	0.917543	0.929503	0.792988	0.243152	0.929719	0.916019	0.728596
cg24914483	18	2653997	N_Shore	NA	LC	1397	CBX3P2	0.881634	0.0686008	0.165956	0.498269	0.872173	0.0520074	0.234228	0.666286
cg14086692	9	91398891		TRUE	LC	-38071	MIR4289	0.669718	0.200845	0.147944	0.23929	0.65524	0.181556	0.139929	0.238455
cg14023009	8	1870798		NA	IC	39998	ARHGEF10	0.636412	0.051493	0.040493	0.209662	0.694337	0.0393114	0.0406696	0.223308
cg09597638	17	3907349	N_Shore	TRUE	ICshore	2663	AB062083	0.878069	0.248323	0.300571	0.554445	0.889336	0.239621	0.44915	0.640293
cg03766174	16	81547907		TRUE	LC	18954	CMIP	0.659074	0.127069	0.0841394	0.148332	0.660894	0.0958098	0.0849965	0.132289
cg20519581	20	48959844	N_Shore	NA	IC	-7421	TRNA_Leu	0.846345	0.336173	0.311602	0.516084	0.849848	0.318954	0.326208	0.507686
cg11636504	2	99439883	Island	NA	HC	-92294	MGAT4A	0.782108	0.28766	0.523649	0.467022	0.813781	0.267539	0.545085	0.46996
cg25105652	5	39413038		TRUE	LC	12297	DAB2	0.940277	0.55264	0.314333	0.63319	0.947463	0.544871	0.272591	0.553902
cg15611912	10	121300857	N_Shore	NA	LC	1365	RGS10	0.0692365	0.548934	0.516264	0.419672	0.0749079	0.585033	0.563335	0.500325
cg05899984	12	125038763	N_Shore	NA	IC	13247	NCOR2	0.227762	0.883584	0.92515	0.894923	0.208668	0.904256	0.935254	0.847096
cg08700083	4	48382815		TRUE	LC	-1712	SLAIN2	0.795171	0.0848503	0.0759659	0.204231	0.753318	0.0599037	0.0796549	0.168248
cg16097041	1	154965544		NA	IC	-517	LENEP	0.905409	0.372477	0.42105	0.483797	0.908963	0.394471	0.457717	0.50701
cg24107728	1	53760337		TRUE	LC	-26067	LRP8	0.0945143	0.743721	0.74851	0.682533	0.120843	0.689225	0.708589	0.554466
cg07986469	10	129795003		NA	LC	-1386	PTPRE	0.887471	0.201588	0.133921	0.563383	0.892276	0.121194	0.147296	0.625482
cg21307484	22	37546220		NA	IC	-258	IL2RB	0.0698252	0.422771	0.463461	0.428795	0.0696927	0.416684	0.437596	0.38059
cg02012974	3	66492992		TRUE	LC	9065	LRIG1	0.930825	0.117537	0.0735864	0.638596	0.935405	0.0587904	0.0810639	0.695664
cg20789700	4	40589108		TRUE	LC	42775	RBM47	0.91389	0.257705	0.359936	0.582703	0.910613	0.105101	0.294811	0.597043
cg13098318	6	34663277	N_Shore	NA	LC	1348	C6orf106	0.56479	0.09128	0.118337	0.207692	0.569086	0.0681104	0.100913	0.207251
cg22102703	21	43346284		TRUE	LC	515	C2CD2	0.355918	0.80636	0.789799	0.786694	0.309028	0.77155	0.748647	0.707057
cg23221013	7	99817027		NA	LC	156	PVRIG	0.0718818	0.52285	0.561732	0.554517	0.0716538	0.546727	0.530163	0.468607
cg12073436	1	206958014		NA	IC	-11980	IL10	0.131011	0.889733	0.89577	0.748078	0.184536	0.902729	0.892771	0.674953
cg00071250	1	172628263		NA	LC	79	FASLG	0.255522	0.891354	0.886876	0.744941	0.25916	0.903746	0.89043	0.616592
cg05388840	1	41981911	Island	TRUE	IC	-31567	EDN2	0.322812	0.0706239	0.0617481	0.0659694	0.333857	0.0577862	0.0616352	0.0717372
cg07986887	22	20310676	S_Shelf	TRUE	LC	-3048	DGCR6L	0.0548702	0.45097	0.449073	0.483074	0.0780061	0.51037	0.52744	0.502087
cg14028856	1	41845592	N_Shore	NA	LC	87107	5S_rRNA	0.833539	0.225411	0.372357	0.546739	0.845715	0.134096	0.315128	0.548067
cg10721755	1	211547951		NA	LC	-8145	LINC00467	0.905422	0.127701	0.0721839	0.555332	0.915408	0.0542779	0.063602	0.510311
cg19588519	10	125817817	S_Shore	NA	IC	34113	CHST15	0.899026	0.263338	0.183101	0.574795	0.894986	0.357352	0.241292	0.627288
cg25101396	2	27346296	N_Shore	NA	IC	-360	ABHD1	0.753567	0.0876969	0.0611135	0.498598	0.725426	0.0591992	0.0677079	0.473404
cg18638581	2	75059602	N_Shore	NA	LC	-179	HK2	0.871826	0.178878	0.0657366	0.305874	0.85867	0.11871	0.0732374	0.301374
cg26184474	5	61623163		TRUE	LC	-20711	KIF2A	0.949077	0.161684	0.337146	0.503988	0.952744	0.0887644	0.312886	0.505994
cg07996532	1	21620812	S_Shelf	NA	LC	1030	LOC100506801	0.165235	0.723116	0.542851	0.733265	0.156699	0.737027	0.594737	0.678489
cg06739107	3	188399479		TRUE	LC	-7089	Mir_28	0.929427	0.213095	0.28918	0.686264	0.936863	0.0825644	0.308504	0.681425
cg27051231	2	232213012		TRUE	LC	-14406	MIR4777	0.896553	0.197954	0.207562	0.627925	0.900277	0.0976914	0.233667	0.724514
cg25119743	10	11059290	N_Shore	NA	HC	-602	CELF2	0.871456	0.308596	0.33126	0.241449	0.880418	0.334898	0.353744	0.237229
cg07333021	6	30612330	N_Shelf	NA	LC	-2485	C6orf136	0.940225	0.392149	0.620842	0.652688	0.93444	0.404988	0.678964	0.709399
cg08053370	8	144870747	N_Shore	NA	LC	15579	SCRIB	0.841537	0.383846	0.437109	0.533844	0.858643	0.400279	0.478195	0.522583
cg06738887	15	60688010	N_Shore	NA	LC	2175	ANXA2	0.875833	0.10316	0.0434819	0.501901	0.858182	0.0543479	0.0509792	0.453862
cg02566391	1	67805528		TRUE	LC	19513	IL12RB2	0.261403	0.902703	0.854997	0.834476	0.262671	0.907947	0.830658	0.768208
cg23115933	17	7814172		NA	IC	1354	CHD3	0.853718	0.229198	0.263145	0.511484	0.868892	0.185699	0.261701	0.537777
cg15721448	8	144239503	N_Shore	NA	LC	1954	LY6H	0.865307	0.419841	0.21458	0.530333	0.86799	0.324166	0.186592	0.529819
cg10907868	2	175355057	S_Shelf	NA	LC	-3246	GPR155	0.0965999	0.799795	0.802749	0.736498	0.115221	0.788907	0.806053	0.655391
cg21072795	12	54920931		TRUE	LC	-22245	PDE1B	0.863088	0.123671	0.0504766	0.298241	0.893892	0.144907	0.050517	0.298761
cg04858631	10	74035570	S_Shore	NA	LC	-17	FU270193	0.0530187	0.85704	0.867745	0.530976	0.0461872	0.857534	0.848586	0.357991
cg17627898	12	118782453		TRUE	LC	14959	TAOK3	0.893143	0.107239	0.115536	0.224523	0.886529	0.0898088	0.11632	0.226264
cg23167606	14	22265369		NA	LC	-89	TCRA	0.113699	0.726979	0.771788	0.771913	0.120341	0.688916	0.738776	0.682572
cg05128520	16	84676746		TRUE	LC	-5384	KLHL36	0.885645	0.205693	0.162846	0.475713	0.892195	0.126421	0.153036	0.534711
cg05964918	10	96953953		NA	LC	-3	C10orf129	0.361651	0.935605	0.939796	0.866033	0.352038	0.952834	0.94011	0.80655
cg06298740	1	227125826	N_Shore	NA	LC	-2111	ADCK3	0.94546	0.138542	0.0502742	0.535009	0.942052	0.0581894	0.0539037	0.607026
cg23056923	10	73497629		NA	IC	-48	C10orf105	0.702632	0.213222	0.263797	0.350417	0.679761	0.159818	0.236032	0.355478
cg24996282	15	74692822		TRUE	LC	-32741	CYP11A1	0.296412	0.820828	0.854518	0.818153	0.294958	0.826659	0.827565	0.789335
cg17008031	11	104972907		NA	LC	-749	CASP1	0.929103	0.350393	0.123093	0.552999	0.930773	0.36578	0.21948	0.553961
cg11874426	11	118781731	Island	TRUE	HC	-118	BCL9L	0.328482	0.84045	0.856805	0.777332	0.360679	0.870651	0.876842	0.741171
cg06123753	2	60593185		TRUE	LC	21395	MIR4432	0.665706	0.0982428	0.106251	0.149938	0.661713	0.0978416	0.0996359	0.124871
cg23772226	22	29225779		NA	LC	-29219	XBP1	0.926764	0.0934308	0.0443911	0.439945	0.929635	0.0502761	0.0552526	0.534991
cg13361023	15	26105176	N_Shelf	NA	IC	3173	ATP10A	0.0809245	0.661588	0.697153	0.559892	0.102815	0.682401	0.716999	0.52546
cg16416987	1	155177561	N_Shore	TRUE	LC	211	THBS3	0.770328	0.111717	0.0655124	0.256418	0.806246	0.0800974	0.0757596	0.334471
cg10675058	11	63858880		TRUE	LC	-12481	FLRT1	0.892454	0.337365	0.296484	0.615483	0.893475	0.215397	0.195163	0.623663
cg10061805	10	111695004		TRUE	LC	-11693	XPNPEP1	0.170481	0.713189	0.748743	0.64485	0.176847	0.728284	0.712782	0.593351
cg16837898	20	3796808	N_Shelf	NA	LC	-4362	C20orf29	0.0484892	0.372221	0.371354	0.382331	0.0423784	0.324006	0.320717	0.322972
cg02730804	5	125799820		NA	LC	-966	GRAMD3	0.357831	0.922338	0.936163	0.777117	0.338305	0.944308	0.937881	0.655488
cg16762030	15	50148234		TRUE	LC	20493	ATP8B4	0.94651	0.0941553	0.0760783	0.624785	0.956205	0.035059	0.0562616	0.640508
cg24681499	1	42706997		TRUE	LC	-76602	GUCA2A	0.375682	0.813136	0.819449	0.714602	0.36	0.827281	0.828854	0.683956
cg09107438	12	56819060		NA	LC	24140	TIMELESS	0.136624	0.847943	0.883909	0.853103	0.102497	0.822763	0.859118	0.831917
cg22890825	10	80725166		TRUE	LC	38394	AX747983	0.794366	0.384913	0.361304	0.35103	0.804274	0.34149	0.340291	0.300282
cg21012139	1	6553510	S_Shelf	NA	IC	-1750	PLEKHG5	0.152161	0.863349	0.886993	0.756194	0.177686	0.886272	0.874869	0.633893
cg07924575	22	26881231	S_Shore	NA	LC	1382	SRRD	0.900098	0.471991	0.604162	0.611042	0.906301	0.410228	0.567752	0.586813
cg00940546	8	81785255	N_Shore	NA	HC	1761	ZNF704	0.25619	0.0440356	0.0393486	0.0479285	0.255284	0.0387452	0.0447293	0.0564171
cg04924511	3	10334731		NA	IC	-100	GHRL	0.469735	0.0479781	0.0351473	0.0435942	0.481363	0.0414828	0.0413486	0.0618309
cg21210041	17	27443831		TRUE	IC	4910	MYO18A	0.932466	0.199911	0.373477	0.630628	0.938	0.185597	0.372399	0.729005
cg26955845	16	57680131		TRUE	IC	6925	GPR56	0.938965	0.552805	0.510262	0.738736	0.941475	0.494033	0.480218	0.709654
cg10506318	5	60239580	N_Shore	NA	LC	1325	ERCC8	0.793726	0.0837468	0.0884594	0.426741	0.798879	0.0604637	0.0582883	0.489259
cg22986770	8	61648691		TRUE	LC	-5126	CHD7	0.872831	0.181589	0.285353	0.26488	0.881052	0.179865	0.227102	0.239689
cg00799984	8	134307105	N_Shore	NA	LC	2442	NDRG1	0.919627	0.342086	0.699794	0.558389	0.924902	0.244948	0.705878	0.600304
cg24088496	11	96071506		TRUE	LC	-3095	MIR1260B	0.106317	0.780674	0.544304	0.712975	0.105034	0.691198	0.465066	0.669976
cg01830053	13	41064545		NA	LC	-9402	TTL	0.051471	0.694572	0.776227	0.609556	0.0474901	0.695439	0.674652	0.497036
cg10752406	19	827776		NA	LC	-54	AZU1	0.905923	0.086161	0.0556889	0.273063	0.896501	0.0456408	0.0480876	0.252812
cg17547295	5	157282503	N_Shelf	NA	LC	3680	CLINT1	0.939203	0.380652	0.628186	0.381175	0.937134	0.342111	0.622893	0.334997
cg24916358	10	126315761		TRUE	LC	21992	LHPP	0.055596	0.696085	0.628273	0.731504	0.0477068	0.55407	0.404569	0.357792
cg07280097	3	128779601		NA	LC	-43	GP9	0.749208	0.0626065	0.0393763	0.179757	0.788395	0.0425355	0.079304	0.25474
cg05103064	10	7311500		TRUE	LC	139803	SFMBT2	0.265339	0.913629	0.922802	0.754696	0.292068	0.920357	0.921859	0.682214
cg13984746	17	80398412	S_Shore	TRUE	HC	3410	HEXDC	0.913204	0.0943349	0.0458278	0.487537	0.92677	0.0471138	0.0426743	0.507982
cg26984593	10	14051636		NA	IC	-1476	FRMD4A	0.0790573	0.499879	0.529897	0.493206	0.0535292	0.468871	0.463729	0.407855
cg05753799	20	3746315	N_Shore	NA	LC	2137	C20orf27	0.896864	0.230252	0.10186	0.47481	0.887973	0.146269	0.113558	0.502082
cg12940181	2	145353012		TRUE	LC	-72521	DKFZp686O1327	0.919782	0.0684698	0.0396743	0.135544	0.920272	0.0457885	0.0530648	0.163594
cg14075731	17	72527607		NA	LC	6	CD300LB	0.88145	0.0835943	0.0552436	0.379871	0.888909	0.0417005	0.0384836	0.378357
cg03334072	7	150435779		NA	LC	1344	GIMAP5	0.191638	0.90899	0.925461	0.700462	0.168079	0.917345	0.904266	0.58932
cg00796963	6	84936558	N_Shore	NA	LC	777	KIAA1009	0.78575	0.216267	0.567359	0.496136	0.773669	0.127059	0.579882	0.493646
cg25306006	11	71932630	N_Shore	NA	LC	-3251	INPPL1	0.68525	0.134409	0.10663	0.24521	0.707269	0.129145	0.095533	0.267062
cg01004762	9	34956991	N_Shore	NA	LC	-529	KIAA1045	0.869248	0.388026	0.459922	0.662243	0.86584	0.262821	0.479173	0.650317
cg22699620	21	46348691	N_Shelf	NA	IC	62	ITGB2	0.251436	0.779537	0.765839	0.677206	0.227816	0.796079	0.791487	0.585607
cg04407215	3	53304322		TRUE	LC	-14192	TKT	0.444728	0.06036	0.0409197	0.0483638	0.421261	0.0397979	0.0390403	0.0518949
cg26206598	20	47445432	S_Shore	NA	LC	-1012	PREX1	0.898351	0.529849	0.570682	0.489649	0.911829	0.521576	0.566398	0.52086
cg18011672	2	190522601	N_Shelf	NA	LC	-3523	ASNSD1	0.0547292	0.79653	0.832382	0.784206	0.0445812	0.822804	0.805806	0.632464
cg25734726	19	40948296	N_Shore	NA	LC	209	SERTAD3	0.945742	0.266891	0.298025	0.663832	0.951137	0.247247	0.318164	0.722412
cg01870113	9	140106010	N_Shore	NA	IC	5892	NDOR1	0.889588	0.347554	0.42975	0.648113	0.903317	0.29737	0.452054	0.685578
cg19280540	19	16553711		NA	IC	-5887	EPS15L1	0.755421	0.136313	0.258992	0.266561	0.759694	0.0936707	0.288531	0.267044
cg06834507	1	200876957	N_Shelf	NA	LC	13009	C1orf106	0.793392	0.127257	0.0886638	0.459561	0.812841	0.0734267	0.0972453	0.507182
cg23581252	6	32897912		NA	LC	6748	HLA-DMB	0.887903	0.214857	0.278877	0.649008	0.900406	0.16513	0.303721	0.691218
cg16785938	4	10022984	S_Shore	NA	LC	130	SLC2A9	0.89937	0.370293	0.222681	0.545692	0.903144	0.274959	0.209415	0.55309
cg13492133	1	183516266		TRUE	LC	43473	NCF2	0.874318	0.249797	0.379169	0.36682	0.900103	0.472869	0.62175	0.543799
cg15312943	11	17843855		TRUE	LC	43137	KCNC1	0.956405	0.282603	0.40592	0.688407	0.954242	0.174943	0.318415	0.732884
cg27315249	16	450562	N_Shore	NA	LC	-1295	DECR2	0.850264	0.298276	0.39431	0.361553	0.856266	0.287705	0.387179	0.35174
cg02806156	12	89728752		TRUE	LC	17544	DUSP6	0.940127	0.136822	0.154401	0.708081	0.947234	0.0469442	0.178795	0.740372
cg25811633	3	71626654	N_Shelf	NA	LC	-3046	AK025793	0.737091	0.0885461	0.0458117	0.181712	0.717399	0.0417089	0.0477829	0.210424
cg25684151	8	126588554		TRUE	IC	-19113	Mir_544	0.946382	0.150355	0.0902369	0.60747	0.943085	0.0847869	0.114175	0.67756
cg17042439	1	117529772		NA	IC	-14609	CD101	0.060043	0.58575	0.766039	0.707512	0.0542923	0.589059	0.755721	0.67827
cg05007997	2	219246985		NA	LC	234	SLC11A1	0.901565	0.112732	0.085987	0.529022	0.905711	0.0791703	0.0758231	0.591006
cg24961795	20	39769764	S_Shelf	TRUE	LC	-3124	BC035080	0.22662	0.888812	0.870975	0.735418	0.214109	0.886124	0.863968	0.635206
cg10557578	8	37758453	S_Shore	NA	LC	-1438	RAB11FIP1	0.932739	0.236827	0.19959	0.633379	0.939674	0.188009	0.24089	0.68751
cg17156633	1	46215776	N_Shore	NA	ICshore	709	IPP	0.823211	0.204701	0.35305	0.525442	0.841932	0.133162	0.416688	0.580196
cg00932063	10	126234138		NA	IC	-59631	LHPP	0.0558513	0.659963	0.667841	0.58549	0.0547882	0.479319	0.492953	0.379089
cg13721397	9	131831038		NA	LC	-499	FAM73B	0.256051	0.783033	0.844943	0.589116	0.269785	0.792008	0.808877	0.54698
cg23786209	10	116285554		TRUE	LC	1131	ABLIM1	0.0723111	0.782668	0.725576	0.610979	0.0601356	0.725454	0.640872	0.462477
cg25408950	1	198290080		NA	LC	163953	NEK7	0.826666	0.0810622	0.0994423	0.543413	0.837085	0.0638054	0.0966089	0.598699
cg14841483	5	131310671		TRUE	IC	-943	ACSL6	0.169695	0.752443	0.794525	0.780222	0.138646	0.781466	0.825488	0.726133
cg15125868	21	35746798	N_Shore	NA	LC	-950	FAM165B	0.868513	0.105556	0.0578836	0.204108	0.872505	0.0517199	0.0632628	0.237565
cg06665622	6	46293571		TRUE	LC	58	RCAN2	0.212549	0.831119	0.847875	0.745658	0.280419	0.873392	0.869577	0.667311
cg22848646	1	203171499		TRUE	LC	-15577	CHI3L1	0.946309	0.268688	0.199322	0.653136	0.942493	0.189983	0.204572	0.624402
cg23174662	14	62166083	S_Shelf	NA	LC	1744	HIF1A	0.130024	0.797839	0.781604	0.7425	0.105961	0.784466	0.755012	0.655808
cg02527527	22	38303310	S_Shore	NA	ICshore	1156	MICALL1	0.86103	0.170966	0.218687	0.506838	0.849277	0.104653	0.186143	0.48898
cg18907610	12	11992925		TRUE	LC	-29432	ETV6	0.914976	0.168784	0.123956	0.301727	0.915826	0.148111	0.108654	0.29062
cg02493846	1	151809534	N_Shore	NA	LC	-1410	LOC100132111	0.902951	0.48957	0.508519	0.571358	0.915549	0.409209	0.391078	0.450407
cg00866476	2	95740682	N_Shore	NA	LC	47072	MRPS5	0.0285714	0.3504	0.321207	0.371363	0.031368	0.217226	0.189939	0.223427
cg07920381	12	132303685		NA	IC	-9255	MMP17	0.891616	0.195153	0.0559562	0.556931	0.900015	0.162062	0.0575368	0.615918
cg01490728	9	136565608	N_Shore	NA	LC	3215	SARDH	0.0919624	0.897311	0.923119	0.805913	0.106742	0.895601	0.907035	0.696841
cg23254569	6	35451487	N_Shelf	NA	LC	-2468	TEAD3	0.876958	0.159952	0.183193	0.575249	0.873014	0.0892201	0.204132	0.626513
cg19312427	1	198174503		TRUE	LC	48376	NEK7	0.910489	0.400519	0.598092	0.648283	0.907371	0.260433	0.503583	0.606059
cg26856257	1	32805350	S_Shelf	NA	LC	-3516	MARCKSL1	0.771928	0.0640464	0.0458469	0.0848463	0.762331	0.0405441	0.0407633	0.119801
cg01686975	7	138816336	N_Shelf	NA	LC	-2153	TTC26	0.899285	0.102222	0.0476582	0.626937	0.892767	0.0455587	0.0492798	0.684935
cg07929956	16	70437897		TRUE	LC	-3356	ST3GAL2	0.16294	0.872507	0.905823	0.853065	0.123937	0.853238	0.887221	0.788182
cg27506442	13	30948716		NA	LC	-680	LINC00426	0.0179897	0.42917	0.596714	0.61152	0.0208473	0.31154	0.478602	0.508937
cg26697605	7	1850801		TRUE	ICshore	33088	MIR4655	0.890874	0.0890357	0.087036	0.357743	0.884259	0.0604782	0.0618108	0.364457
cg07672688	16	79625412	S_Shore	TRUE	LC	9210	MAF	0.943612	0.491233	0.134464	0.558195	0.945655	0.486934	0.207407	0.53057
cg16660220	11	46576948		TRUE	LC	-6898	AMBRA1	0.171925	0.904336	0.91215	0.808979	0.0946174	0.896222	0.927929	0.725077
cg08884752	1	2162001	S_Shore	NA	IC	1868	SKI	0.229005	0.869686	0.842138	0.798988	0.237908	0.891378	0.821268	0.715301
cg12465678	1	27953336		NA	LC	-230	FGR	0.920383	0.196376	0.0693172	0.570277	0.927057	0.113961	0.084975	0.602196
cg07481273	14	93653027	S_Shore	NA	LC	407	C14orf109	0.917377	0.149731	0.290599	0.294333	0.918623	0.0743467	0.244521	0.388123
cg07545743	12	121409957		TRUE	LC	138	HNF1A-AS1	0.810567	0.122538	0.108729	0.181124	0.7976	0.0881961	0.0873371	0.183811
cg13829419	6	143167279		TRUE	LC	99059	HIVEP2	0.228389	0.82067	0.860432	0.659665	0.19423	0.774093	0.858905	0.552209
cg08418332	9	34691001		NA	LC	273	CCL19	0.866982	0.499712	0.562686	0.456354	0.868937	0.470076	0.575583	0.434201
cg16201957	4	140992311		TRUE	LC	-56857	BC040304	0.063203	0.516485	0.59882	0.457772	0.0525977	0.539131	0.641268	0.507096
cg00995854	1	157802305		NA	LC	9329	CD5L	0.936258	0.149974	0.0533134	0.632585	0.926622	0.0489472	0.0463083	0.684239
cg07780377	11	77939490		NA	LC	29475	USP35	0.866618	0.276461	0.294129	0.247616	0.869775	0.221602	0.288034	0.262739
cg23927970	11	504933	N_Shore	NA	ICshore	-1363	RNH1	0.919349	0.28489	0.0875875	0.182071	0.925789	0.251102	0.0892786	0.184632
cg19692929	14	92575120	S_Shelf	NA	LC	-2155	ATXN3	0.0665373	0.562166	0.568439	0.275463	0.0517919	0.591255	0.577784	0.187955
cg14587065	17	3807247		TRUE	IC	-10910	CAMKK1	0.908843	0.286199	0.435955	0.611717	0.921129	0.243525	0.433214	0.666662
cg12764201	1	10510123		NA	LC	348	CORT	0.939404	0.573839	0.511218	0.735836	0.930449	0.595372	0.534554	0.691203
cg16657152	8	125784769		TRUE	LC	-44039	MTSS1	0.918066	0.228685	0.0905032	0.282728	0.911395	0.157177	0.0745847	0.29021
cg08351131	17	43242591	S_Shelf	NA	LC	3308	HEXIM2	0.929548	0.462431	0.306632	0.451528	0.931263	0.355007	0.274257	0.3337
cg03746834	8	28196926		NA	IC	762	PNOC	0.941355	0.136305	0.16785	0.59182	0.940272	0.0768973	0.179329	0.662423
cg20335425	1	153363264		NA	LC	400	S100A8	0.807723	0.195106	0.264424	0.523018	0.81222	0.136187	0.295083	0.511712
cg18740175	20	50110833	S_Shore	NA	LC	-41319	MIR3194	0.0992651	0.627593	0.707441	0.713186	0.0694938	0.60602	0.672007	0.645086
cg27588384	3	45674281		TRUE	LC	37959	LIMD1	0.91107	0.559133	0.530653	0.623301	0.913127	0.61541	0.550045	0.620924
cg21350697	10	134149366	S_Shelf	NA	LC	755	LRRC27	0.777036	0.149622	0.125903	0.113303	0.763054	0.123446	0.135466	0.131867
cg21826784	1	11795937	N_Shore	NA	HC	-204	AGTRAP	0.649851	0.101287	0.0641843	0.285587	0.703554	0.0592874	0.0681155	0.327246
cg16907934	6	3848904	N_Shore	NA	ICshore	-727	FAM50B	0.955	0.666136	0.722316	0.715519	0.949122	0.58877	0.72186	0.710416
cg14054883	9	93619467		NA	LC	13328	SYK	0.135374	0.924603	0.958517	0.815168	0.131678	0.93198	0.939739	0.741853
cg11682724	6	474629		NA	IC	77574	IRF4	0.0399637	0.474831	0.473065	0.566893	0.0429481	0.474568	0.470589	0.462882
cg19792099	14	64935374	S_Shelf	NA	LC	262	AKAP5	0.402868	0.910115	0.916096	0.845621	0.383854	0.918041	0.929729	0.772495
cg16817237	11	60793675		TRUE	IC	30168	TRNA_Pseudo	0.0635752	0.615233	0.635112	0.695381	0.0704975	0.645798	0.632885	0.59593
cg27553947	1	9819767	N_Shelf	TRUE	IC	-26163	CLSTN1	0.789955	0.0990877	0.0705003	0.365819	0.8512	0.0812103	0.0853247	0.368929
cg18229071	19	2695245		NA	LC	7501	GNG7	0.668849	0.150218	0.140634	0.27398	0.683409	0.159438	0.175542	0.298159
cg01179256	12	105141965		TRUE	IC	-103636	Y_RNA	0.0958529	0.721042	0.775477	0.794977	0.11054	0.719899	0.750564	0.728188
cg08792630	6	108883909	S_Shore	NA	ICshore	1841	FOXO3	0.739338	0.056528	0.0679697	0.0848689	0.735316	0.0615724	0.0551708	0.105151
cg21567649	2	43245642		TRUE	LC	-152953	Mir_548	0.8348	0.173744	0.106004	0.440729	0.882686	0.0979844	0.112071	0.528944
cg20312390	1	203626524		TRUE	LC	-25345	ATP2B4	0.655417	0.0584799	0.0356522	0.125485	0.616848	0.0373959	0.0389025	0.133785
cg23671196	15	50405520		NA	LC	-7	ATP8B4	0.917421	0.0985773	0.0541889	0.131332	0.905538	0.0462984	0.0709917	0.178345
cg09351315	17	77775823	Island	NA	IC	-4908	CBX8	0.582069	0.115408	0.0983063	0.0978724	0.54945	0.107061	0.115646	0.147553
cg17442155	7	99955675		NA	LC	50	PILRB	0.914551	0.17238	0.71446	0.649271	0.924428	0.0888374	0.723311	0.729072
cg02223351	16	66402367		TRUE	LC	1843	CDH5	0.708734	0.13211	0.103221	0.326655	0.734047	0.0940937	0.103181	0.330562
cg25673591	17	39945814	S_Shelf	NA	LC	-2850	JUP	0.887942	0.373166	0.248897	0.566262	0.898792	0.371376	0.287194	0.579423
cg07051833	12	93808395		TRUE	LC	27631	UBE2N	0.778741	0.187423	0.263663	0.498283	0.759926	0.153606	0.292632	0.567013
cg10256468	3	148710633	S_Shore	NA	LC	1439	GYG1	0.898889	0.396114	0.695603	0.664271	0.906054	0.332987	0.686027	0.639423
cg27058077	1	200337470		TRUE	LC	5450	C1orf98	0.747325	0.0987312	0.0686926	0.278411	0.740972	0.0684109	0.073764	0.334713
cg14454680	3	99794010		TRUE	LC	39339	FILIP1L	0.921915	0.127525	0.654491	0.404004	0.949473	0.0623732	0.5816	0.535212
cg06655349	19	10332165	N_Shelf	NA	LC	3416	S1PR2	0.928936	0.210622	0.197001	0.466842	0.920901	0.125434	0.163672	0.482869
cg12918213	12	116581414		TRUE	LC	5045	MIR620	0.56201	0.0539282	0.0419542	0.0922767	0.517232	0.0395587	0.0401155	0.103173
cg17233819	1	45266782	Island	NA	HC	747	PLK3	0.187206	0.686025	0.710326	0.653307	0.199854	0.697709	0.71859	0.628322
cg22581364	7	72651564	S_Shore	NA	LC	12075	NCF1	0.820952	0.066953	0.0392615	0.217606	0.830857	0.041822	0.0330038	0.298348
cg09370867	1	27961680	Island	NA	ICshore	47	FGR	0.592411	0.0803051	0.0670074	0.0919711	0.630884	0.0670079	0.064453	0.102161
cg11840035	1	113685087		TRUE	LC	63788	LOC643441	0.32395	0.942407	0.934827	0.920588	0.35499	0.923894	0.931851	0.900583
cg11596902	11	123324834		NA	LC	-71693	GRAMD1B	0.945637	0.147881	0.674233	0.693369	0.946	0.0638185	0.788228	0.73812
cg00255726	8	21769114	N_Shore	NA	IC	2091	DOK2	0.0328908	0.356585	0.31414	0.307815	0.0275017	0.236136	0.237246	0.154031
cg00463367	10	8103673	S_Shelf	NA	LC	7007	GATA3	0.028972	0.32381	0.303863	0.385471	0.0242896	0.2722	0.256652	0.276421
cg22941573	20	48761279		TRUE	LC	9056	TMEM189	0.94639	0.51338	0.438104	0.722619	0.95244	0.373167	0.438081	0.685899
cg25919221	1	9006680		NA	LC	759	CA6	0.0488666	0.843459	0.885434	0.744073	0.0491449	0.835083	0.848543	0.589964
cg09063663	1	16484811	S_Shelf	NA	LC	-2229	EPHA2	0.226448	0.596668	0.589751	0.533535	0.211598	0.537238	0.54701	0.447758
cg02291010	5	96079433		TRUE	IC	190	CAST	0.937804	0.418563	0.565065	0.501603	0.938765	0.374895	0.580279	0.50228
cg02799411	3	4794061		TRUE	IC	-787	EGOT	0.869282	0.068474	0.0397619	0.307247	0.86423	0.0337881	0.037318	0.285144
cg06559878	5	156642345		NA	LC	34439	ITK	0.167828	0.852071	0.872959	0.786534	0.141521	0.845686	0.837795	0.732155
cg00975624	3	159646501		TRUE	LC	-60121	IL12A	0.900499	0.325638	0.0912473	0.558879	0.911846	0.318724	0.103107	0.533272
cg20792833	11	67205195	S_Shore	NA	IC	-42	PTPRCAP	0.0455729	0.324597	0.384154	0.471263	0.0394586	0.357146	0.411631	0.523773
cg09832245	16	85494611		TRUE	LC	-150417	KIAA0182	0.807893	0.0771349	0.076695	0.218527	0.821356	0.0465988	0.0583308	0.235659
cg22678754	1	155044309	S_Shore	NA	ICshore	-7038	EFNA3	0.746685	0.188972	0.140775	0.273971	0.711406	0.208364	0.157396	0.318599
cg06806711	11	60223291		NA	LC	10	MS4A1	0.242864	0.780244	0.718006	0.725106	0.255226	0.756596	0.686596	0.610254
cg06740950	3	171878318		TRUE	LC	27058	FNDC3B	0.885306	0.123187	0.10053	0.511729	0.905623	0.062988	0.118816	0.616415
cg06631160	16	29086456	S_Shore	NA	HC	294	RRN3P2	0.420231	0.0455983	0.0428004	0.0565492	0.403893	0.0408548	0.0354981	0.0620983
cg16335643	8	101569405	N_Shelf	NA	LC	2533	BC009500	0.945089	0.56311	0.4799	0.724573	0.944142	0.489003	0.475575	0.710484
cg13955347	12	9106586	S_Shelf	NA	LC	-4229	M6PR	0.0835933	0.806706	0.890998	0.631163	0.0567983	0.85154	0.899734	0.680638
cg18437792	14	31699236		TRUE	LC	-22321	HECTD1	0.824659	0.0683849	0.0584211	0.218041	0.834976	0.0418691	0.0502936	0.283782
cg03634729	18	21452829		NA	IC	-154	LAMA3	0.328282	0.8655	0.900604	0.763653	0.297056	0.895865	0.89598	0.751482
cg21726551	12	131590460		NA	IC	1085	GPR133	0.170882	0.737335	0.675963	0.654546	0.139598	0.726746	0.659447	0.598832
cg02136690	13	114905809		NA	ICshore	-7714	RASA3	0.0605091	0.501543	0.454114	0.373151	0.0524004	0.392378	0.35815	0.245234
cg17342588	7	27737875		NA	LC	-35255	HIBADH	0.731344	0.0675833	0.0478893	0.219967	0.737145	0.046028	0.0442753	0.248339
cg20497635	17	998504		NA	IC	-3404	ABR	0.922598	0.133494	0.0655079	0.4436	0.93124	0.0409912	0.0604764	0.533372
cg19743891	1	26644573		NA	LC	163	CD52	0.0320337	0.421569	0.38293	0.377416	0.0273734	0.40623	0.312327	0.247954
cg11344013	17	21322557	S_Shelf	NA	LC	3903	KCNJ12	0.297888	0.914341	0.908013	0.803095	0.25738	0.900533	0.895593	0.716703
cg08539965	1	21396338		TRUE	LC	-18851	EIF4G3	0.945126	0.087515	0.532238	0.736825	0.937402	0.0388884	0.510521	0.798238
cg19620994	1	12774904		NA	LC	-1213	AADACL3	0.906989	0.177316	0.450098	0.607799	0.883691	0.0646261	0.481811	0.60408
cg21547649	2	9142741	N_Shore	NA	LC	1135	MBOAT2	0.768449	0.120055	0.187975	0.147753	0.761814	0.0912728	0.203494	0.176612
cg08059719	12	122444450		NA	IC	9696	JA660630	0.174275	0.869147	0.861726	0.830257	0.155879	0.903521	0.878457	0.754716
cg18780288	10	111659903		TRUE	LC	-15873	XPNPEP1	0.916843	0.119352	0.0844713	0.602073	0.910567	0.0602049	0.0832769	0.692414
cg25743622	1	223403446		TRUE	LC	-86822	TLR5	0.108587	0.849002	0.875729	0.713047	0.14732	0.826891	0.862259	0.6296
cg01580228	11	93467095		NA	LC	-165	MIR1304	0.93693	0.132862	0.27826	0.705873	0.946386	0.067151	0.251847	0.777175
cg18410685	14	34838703		TRUE	LC	92765	SPTSSA	0.90671	0.0940543	0.0813466	0.395033	0.902711	0.070971	0.0902546	0.480885
cg13535736	9	111863775		TRUE	LC	7075	C9orf5	0.075046	0.880967	0.913604	0.734413	0.0642658	0.853354	0.882978	0.738654
cg06779253	1	9375627		TRUE	LC	22687	SPSB1	0.232762	0.737748	0.775456	0.65647	0.230483	0.741216	0.734862	0.552764
cg19667460	15	60863379		TRUE	LC	21328	RORA	0.101097	0.904038	0.903336	0.873678	0.0957282	0.893292	0.904717	0.820044
cg04759756	20	35273933		NA	IC	686	SLA2	0.347908	0.911917	0.928068	0.855648	0.342021	0.934773	0.93071	0.815123
cg22274234	12	109888858		TRUE	LC	7932	KCTD10	0.857957	0.2311	0.239472	0.489265	0.858578	0.17936	0.24313	0.462818
cg27058988	15	67200879		TRUE	LC	43891	BX538221	0.761881	0.0390447	0.0251179	0.077862	0.751917	0.0321619	0.0249147	0.0787291
cg20571453	22	35670360		NA	LC	16916	HMGXB4	0.277606	0.837792	0.929532	0.877753	0.290275	0.854973	0.926062	0.866446
cg17980404	17	38601676	S_Shore	NA	LC	2001	IGFBP4	0.83012	0.16741	0.0780084	0.320689	0.850162	0.151767	0.0909428	0.438873
cg10524576	12	63322644		TRUE	LC	6021	PPM1H	0.873507	0.167177	0.267779	0.505587	0.874194	0.0769662	0.246161	0.567506
cg12959048	11	73096162		TRUE	LC	-5637	RELT	0.816071	0.178516	0.0945006	0.268415	0.832075	0.141173	0.0993167	0.381241
cg02956499	2	74280825		TRUE	LC	7376	TET3	0.43451	0.920375	0.922969	0.906639	0.400736	0.92593	0.931611	0.8486
cg22358291	4	10101553		NA	IC	-6774	WDR1	0.296661	0.89758	0.928283	0.868825	0.24464	0.926677	0.927364	0.838864
cg01510278	16	11456238		TRUE	LC	16928	RMI2	0.406405	0.0322806	0.0257442	0.0636233	0.413526	0.0266115	0.0280265	0.0667516
cg00187686	11	59634218		NA	LC	-177	TCN1	0.783718	0.0771471	0.033555	0.347778	0.811241	0.0337711	0.0423385	0.408757
cg11796827	7	6435978		NA	IC	21444	DAGLB	0.493463	0.115001	0.107515	0.165313	0.490504	0.105459	0.101558	0.171239
cg12030031	6	6614798		NA	IC	8261	LY86-AS1	0.12376	0.816099	0.822423	0.734707	0.110098	0.798145	0.796502	0.649989
cg18178715	1	43795999		TRUE	LC	-7475	MPL	0.333667	0.0392302	0.0416673	0.05118	0.304622	0.0473635	0.0355353	0.0558399
cg08413427	17	42828304		NA	LC	-8263	ADAM11	0.922854	0.206356	0.514276	0.59149	0.9324	0.0922836	0.536656	0.673479
cg03505866	14	70077191	N_Shore	NA	LC	-1118	KIAA0247	0.248769	0.845903	0.857964	0.790565	0.305619	0.847893	0.829637	0.722602
cg11888982	8	116231420		TRUE	LC	448814	TRPS1	0.0812882	0.734415	0.510999	0.730878	0.106464	0.6648	0.522185	0.62583
cg02307823	10	89675901		TRUE	LC	-31023	AK130076	0.954409	0.131465	0.274701	0.67287	0.957686	0.0656531	0.260232	0.79582
cg03771282	2	198062750		NA	LC	-10920	ANKRD44	0.101887	0.52933	0.845147	0.654573	0.0885352	0.530316	0.828938	0.609525
cg04645070	11	34393106		TRUE	LC	-13551	ABTB2	0.869661	0.114588	0.0646812	0.491374	0.881334	0.0548492	0.0576253	0.600109
cg00688810	17	7517138	N_Shore	NA	LC	-243	SHBG	0.374086	0.894309	0.905704	0.76239	0.316978	0.896918	0.8911	0.706286
cg06706156	1	230183251		TRUE	LC	-10284	GALNT2	0.936524	0.200877	0.192926	0.630659	0.942951	0.129188	0.190284	0.655354
cg15621731	19	5074616	Island	NA	IC	3988	KDM4B	0.807682	0.151365	0.0937219	0.368221	0.800391	0.104936	0.0998213	0.413701
cg25539505	5	95634103		TRUE	LC	114586	PCSK1	0.928031	0.386739	0.685202	0.726651	0.929396	0.262843	0.731128	0.731702
cg18503912	19	35630279	N_Shelf	TRUE	LC	-112	FXYD1	0.932727	0.172533	0.0740382	0.553222	0.937213	0.0986895	0.10548	0.621428
cg16402415	15	57021851	N_Shelf	NA	LC	3936	ZNF280D	0.921045	0.120205	0.105179	0.608676	0.912168	0.0700656	0.0879682	0.757515
cg02676052	5	169725927		NA	LC	-1105	LCP2	0.330544	0.83967	0.863711	0.791337	0.291618	0.837904	0.848519	0.721774
cg10725937	6	41130978		NA	LC	-56	TREM2	0.927564	0.291287	0.0777528	0.552994	0.942358	0.172654	0.0732058	0.535409
cg10581837	13	76334707		NA	LC	-89	LMO7	0.145664	0.747659	0.752037	0.642969	0.159701	0.658922	0.627446	0.506031
cg04625873	11	118754530		NA	IC	56	CXCR5	0.370718	0.832239	0.839926	0.793631	0.376444	0.832221	0.832255	0.724643
cg27027151	16	27461638		TRUE	LC	3076	LOC283888	0.742571	0.250031	0.208059	0.254786	0.738399	0.222679	0.203637	0.228611
cg08777095	2	87052406		NA	LC	-16887	CD8A	0.189254	0.904239	0.896347	0.765557	0.153516	0.905751	0.8889	0.68583
cg24038762	1	87817476		TRUE	LC	19862	LOC100505768	0.309293	0.89863	0.921595	0.835147	0.355801	0.911913	0.920094	0.776668
cg09046309	20	45947226		TRUE	LC	-19	LOC100131496	0.918052	0.108406	0.293792	0.519801	0.91575	0.0599165	0.375086	0.679721
cg11468085	11	67435577	S_Shelf	NA	LC	6525	ALDH3B2	0.124478	0.481546	0.511942	0.522719	0.110777	0.436466	0.426031	0.416821
cg13795831	20	57582706	S_Shore	NA	ICshore	-397	CTSZ	0.780162	0.159871	0.123387	0.2862	0.760785	0.13966	0.135589	0.364906
cg01309328	6	32811253	N_Shore	NA	LC	563	PSMB8	0.174017	0.770158	0.712975	0.811603	0.153334	0.662486	0.652859	0.698579
cg14774440	8	37730745		NA	IC	-48	RAB11FIP1	0.9415	0.236027	0.173952	0.541157	0.940898	0.176151	0.221544	0.590404
cg22027471	22	32651776		NA	LC	-458	SLC5A4	0.0989308	0.698606	0.671398	0.634764	0.0903693	0.693966	0.621872	0.571049
cg21473786	2	44311918	N_Shelf	NA	LC	-84081	PPM1B	0.915834	0.498227	0.660455	0.631972	0.919475	0.364866	0.635161	0.604189
cg14373410	14	81426234		NA	LC	-406	CEP128	0.300575	0.948252	0.942735	0.856124	0.222027	0.955721	0.940642	0.786653
cg11083848	14	76371681		TRUE	LC	76411	TGFB3	0.931832	0.0761644	0.0847132	0.131792	0.94498	0.113709	0.113852	0.195811
cg14969094	3	156848003		NA	IC	-7212	LOC339894	0.0466261	0.436306	0.28953	0.423407	0.0411551	0.45088	0.301762	0.379548
cg17007896	11	69261044	S_Shelf	NA	IC	20587	AK094674	0.941811	0.272898	0.376075	0.590949	0.949699	0.145933	0.245503	0.591546
cg06766034	22	47082260	S_Shore	NA	ICshore	11756	GRAMD4	0.860379	0.0969529	0.399502	0.490727	0.874323	0.0618936	0.358091	0.590497
cg24700316	6	90943562		TRUE	LC	63065	BACH2	0.182331	0.882645	0.872965	0.771507	0.24069	0.872828	0.856623	0.686252
cg03389538	3	128779498		NA	LC	-146	GP9	0.810466	0.0936103	0.0669028	0.174963	0.840083	0.0675676	0.127842	0.254887
cg09777883	11	112093696	N_Shelf	NA	LC	-3391	PTS	0.929805	0.39817	0.639089	0.649148	0.936167	0.421633	0.685272	0.614468
cg00719771	6	23523214		TRUE	LC	-603199	NRSN1	0.57981	0.0771339	0.0585863	0.231028	0.558468	0.0566166	0.0502609	0.308999
cg19502359	11	72912441		TRUE	LC	-16902	P2RY2	0.94909	0.209876	0.188056	0.624859	0.958514	0.153305	0.225946	0.693463
cg27572072	7	958244	N_Shore	NA	LC	2269	ADAP1	0.915593	0.268612	0.154383	0.500845	0.926456	0.188108	0.167315	0.509537
cg23528247	3	99832772		TRUE	LC	577	FILIP1L	0.905726	0.0837406	0.0604931	0.529215	0.90862	0.0480576	0.0517155	0.582628
cg11564239	2	241644188	S_Shelf	NA	IC	12927	AQP12A	0.0768051	0.655573	0.647421	0.607681	0.0649048	0.667207	0.649174	0.553607
cg15078838	2	28114349	S_Shore	NA	LC	-368	LOC100302650	0.690309	0.0584052	0.0385801	0.479456	0.696128	0.0230819	0.0464539	0.532423
cg13471990	10	97515222		NA	LC	-186	ENTPD1	0.857869	0.0705135	0.0370275	0.476327	0.89246	0.0333898	0.0343915	0.531247
cg04340595	1	9789174	N_Shore	NA	IC	4430	CLSTN1	0.0459067	0.843071	0.923573	0.820831	0.0499885	0.913331	0.911812	0.74555
cg22147446	20	4879261		TRUE	LC	29632	SNORA31	0.78361	0.241586	0.426159	0.360419	0.810737	0.243794	0.469861	0.404028
cg24279017	12	11877740		TRUE	LC	74953	ETV6	0.938078	0.499428	0.638867	0.431256	0.945574	0.530385	0.622861	0.388677
cg19898258	12	52399891	N_Shore	NA	IC	-856	GRASP	0.453427	0.0387178	0.0324221	0.0417576	0.453701	0.0382561	0.0401089	0.0564837
cg20048655	2	7975491		TRUE	LC	141486	LOC339788	0.814434	0.0644338	0.0891206	0.437352	0.789498	0.0501172	0.0859763	0.459574
cg12655059	1	247491708	N_Shelf	NA	LC	1209	ZNF496	0.281031	0.907671	0.92538	0.807085	0.276249	0.90834	0.925501	0.773644
cg13008538	7	3083741		TRUE	IC	-232	CARD11	0.060046	0.371714	0.408595	0.311161	0.0448711	0.313384	0.322542	0.186729
cg19869035	7	2653955		TRUE	IC	-17647	TTYH3	0.934698	0.264465	0.127063	0.663704	0.943588	0.216796	0.163684	0.707135
cg12573289	7	45075791		TRUE	LC	8559	CCM2	0.160438	0.727077	0.651233	0.5953	0.131039	0.742449	0.577123	0.468059
cg25591888	2	235890080		TRUE	LC	2734	SH3BP4	0.881798	0.381969	0.400352	0.385642	0.888048	0.405793	0.428141	0.435877
cg24574692	2	241926608	S_Shelf	TRUE	LC	-1119	AK055890	0.904179	0.271871	0.269349	0.534989	0.91027	0.12592	0.230485	0.555571
cg03682581	2	85832389	S_Shelf	TRUE	LC	2404	USP39	0.936019	0.110655	0.249826	0.551614	0.953362	0.0756771	0.205554	0.564618
cg19584038	19	3553032	N_Shelf	NA	LC	4371	MFSD12	0.854286	0.160462	0.058767	0.474004	0.855971	0.137581	0.0657698	0.513231
cg21331324	20	57583000	S_Shore	NA	LC	-691	CTSZ	0.799854	0.154067	0.0864099	0.289084	0.814886	0.0865058	0.0862263	0.311163
cg01527562	8	8966732		TRUE	LC	32429	PPP1R3B	0.830519	0.0883607	0.0583148	0.118248	0.842012	0.0627806	0.0638172	0.17448
cg25618559	2	241644166	S_Shelf	NA	IC	12905	AQP12A	0.169946	0.840754	0.84341	0.801849	0.161503	0.841519	0.831708	0.759923
cg07543400	17	3824384	N_Shelf	NA	IC	-4424	P2RX1	0.870702	0.477054	0.570003	0.443308	0.901751	0.543492	0.587067	0.46982
cg07328519	19	4064300	Island	NA	ICshore	1187	ZBTB7A	0.767732	0.222377	0.313228	0.385023	0.786084	0.160989	0.335489	0.406214
cg02722808	10	105595043		TRUE	IC	20121	SH3PXD2A	0.920906	0.590096	0.656828	0.609103	0.926275	0.532721	0.633993	0.583954
cg04425005	4	146783253		TRUE	LC	-38576	ZNF827	0.914108	0.317228	0.64933	0.565821	0.931063	0.287498	0.685475	0.603265
cg01810926	1	53663981	S_Shore	NA	LC	1881	CPT2	0.819056	0.35422	0.561282	0.507976	0.838829	0.387923	0.619926	0.544176
cg04590170	11	33893895	S_Shelf	NA	LC	-2386	LMO2	0.935804	0.261622	0.598642	0.287563	0.94742	0.226627	0.608267	0.287629
cg14112356	21	46348443	N_Shelf	TRUE	IC	310	ITGB2	0.249034	0.77743	0.774186	0.55207	0.201229	0.823479	0.786136	0.445998
cg09131339	1	109914235		TRUE	LC	21744	SORT1	0.822992	0.118303	0.0629639	0.389597	0.853063	0.0821877	0.072673	0.409061
cg05322500	16	30824294	N_Shore	NA	LC	-25771	ZNF629	0.719173	0.0723012	0.0351116	0.173334	0.712165	0.0368157	0.0320333	0.162761
cg14179944	14	35867515		TRUE	LC	6445	NFKBIA	0.816965	0.265671	0.304421	0.330667	0.81375	0.268687	0.32716	0.321682
cg22222281	12	6308758	N_Shore	TRUE	ICshore	-723	CD9	0.541113	0.086403	0.0833173	0.0899794	0.591799	0.0917181	0.093971	0.115136
cg22164009	6	14729030		TRUE	LC	-516703	JARID2	0.907909	0.106334	0.0536972	0.218877	0.919554	0.0549047	0.0714459	0.26644
cg07554046	11	15933403		TRUE	LC	-429964	SnoMBII_202	0.850489	0.234351	0.232388	0.475462	0.856643	0.152766	0.241788	0.510155
cg02269083	18	56296607		TRUE	LC	-418	ALPK2	0.0416589	0.379981	0.392889	0.312692	0.045736	0.434359	0.431679	0.328717
cg14018735	9	136270734		NA	LC	-8724	ADAMTS13	0.900292	0.484665	0.603436	0.618679	0.904531	0.360307	0.52934	0.598267
cg19994779	14	105482622	N_Shelf	NA	LC	-4356	CDCA4	0.808011	0.218498	0.380268	0.524255	0.822457	0.196859	0.372195	0.550814
cg07157107	8	42623730		NA	LC	199	CHRNA6	0.0604352	0.504479	0.489322	0.595005	0.0526493	0.406657	0.362107	0.476282
cg25389087	18	74824413	Island	NA	HC	20361	MBP	0.924955	0.120854	0.0664369	0.539986	0.914266	0.0688571	0.0810611	0.62037
cg14057383	2	100636602		TRUE	LC	84557	AFF3	0.950686	0.490612	0.677958	0.690146	0.954366	0.397404	0.708217	0.712983
cg25921543	3	59980762		TRUE	LC	-21780	NPCR	0.322905	0.945479	0.939665	0.8443	0.379873	0.941948	0.933359	0.799669
cg24033471	12	2735579		TRUE	LC	-15053	CACNA1C	0.137558	0.744	0.754364	0.546166	0.128356	0.742566	0.723405	0.433685
cg07000116	16	30616649	S_Shore	NA	ICshore	4980	ZNF689	0.906789	0.108302	0.0581233	0.51563	0.921351	0.0585094	0.0620422	0.577257
cg01087239	19	18385502		TRUE	LC	-183	KIAA1683	0.311856	0.881594	0.880766	0.843159	0.245547	0.890061	0.887554	0.801325
cg04724319	17	1009219	N_Shelf	NA	LC	3105	ABR	0.941808	0.540856	0.220262	0.577204	0.929604	0.513434	0.25678	0.51752
cg17164954	6	157345266	S_Shelf	NA	LC	88667	ARID1B	0.702626	0.0642928	0.071295	0.230583	0.676987	0.0376903	0.0600689	0.253369
cg06639585	6	36236936		NA	LC	-1300	PNPLA1	0.852764	0.384881	0.545401	0.477112	0.862418	0.340956	0.560931	0.5093
cg08519905	12	6308774	N_Shore	TRUE	ICshore	-707	CD9	0.526516	0.0847595	0.0608333	0.10696	0.590585	0.0887262	0.0824692	0.154334
cg19362478	1	42420460		TRUE	LC	-35964	HIVEP3	0.920753	0.495899	0.501674	0.648758	0.929017	0.517231	0.574719	0.6764
cg20995188	2	106713059		NA	LC	1107	UXS1	0.305485	0.884262	0.920852	0.836769	0.3193	0.901992	0.913402	0.748704
cg27381549	22	24824483	S_Shelf	NA	LC	947	ADORA2A	0.387268	0.892835	0.908162	0.818406	0.376726	0.887302	0.897702	0.754969
cg22876908	12	56325149	N_Shore	NA	LC	204	DGKA	0.134527	0.647319	0.679906	0.575294	0.124718	0.634667	0.673816	0.478488
cg12018969	2	43350413		TRUE	LC	103332	ZFP36L2	0.937971	0.340251	0.438472	0.667055	0.943594	0.327903	0.53384	0.683164
cg06940720	5	1526929	S_Shelf	NA	LC	-2853	LPCAT1	0.915631	0.331061	0.289508	0.502284	0.92103	0.389941	0.412929	0.562153
cg16788865	12	46778801	S_Shore	NA	LC	-12156	SLC38A2	0.904767	0.13593	0.0879885	0.491034	0.917664	0.0571046	0.0604852	0.568976
cg23083936	19	41915452		NA	LC	11725	BCKDHA	0.903186	0.486013	0.393631	0.594494	0.908444	0.486801	0.387579	0.612868
cg06857116	17	15885326		TRUE	LC	-17367	TTC19	0.945898	0.367616	0.169683	0.260678	0.933903	0.306193	0.128378	0.266242
cg12586150	6	2840792	N_Shore	TRUE	LC	1289	SERPINB1	0.929664	0.238472	0.366413	0.533704	0.925378	0.18152	0.305607	0.49871
cg17496921	19	11406993	S_Shelf	NA	LC	170	TSPAN16	0.935839	0.127999	0.0679875	0.450909	0.93928	0.0562039	0.0643856	0.517429
cg21199922	4	38622735		TRUE	LC	-43054	KLF3	0.936303	0.0677265	0.0479755	0.121482	0.95012	0.0322849	0.0348754	0.170301
cg09016797	7	155790956		NA	IC	-64282	Mir_598	0.296581	0.89784	0.907678	0.812617	0.276787	0.912516	0.916159	0.781534
cg13345558	5	40796738	N_Shore	NA	LC	1559	PRKAA1	0.902607	0.163793	0.124857	0.623281	0.911477	0.112121	0.117205	0.634966
cg24637417	12	51636921	S_Shelf	NA	LC	4414	DAZAP2	0.914584	0.0904315	0.0560333	0.572007	0.906225	0.0629274	0.0569714	0.684377
cg15930380	1	67399983	S_Shelf	NA	LC	4058	MIER1	0.0596108	0.817484	0.823654	0.807422	0.0439122	0.728245	0.775952	0.709624
cg03055671	3	172231528		TRUE	LC	9769	TNFSF10	0.0811494	0.737507	0.506441	0.633583	0.091002	0.689109	0.465647	0.420028
cg19635401	6	118873071		TRUE	LC	3630	PLN	0.941395	0.371777	0.582929	0.670736	0.947758	0.229139	0.559983	0.725532
cg23732483	3	48965611		TRUE	LC	717	ARIH2	0.906492	0.122263	0.0520473	0.133647	0.90653	0.0692384	0.0514915	0.159815
cg04718050	14	69281297	N_Shore	TRUE	LC	-18286	C14orf181	0.106884	0.529862	0.377134	0.340366	0.110294	0.507969	0.349815	0.2873
cg22777668	12	6881303	N_Shore	NA	LC	-366	LAG3	0.760196	0.167824	0.109663	0.42485	0.752832	0.105589	0.11024	0.439564
cg17095147	4	10101400		NA	IC	-6621	WDR1	0.0898327	0.921112	0.951602	0.920704	0.0815246	0.943663	0.941395	0.841395
cg00026290	4	10686554		NA	LC	-168	CLNK	0.571674	0.0309403	0.0252607	0.098885	0.591897	0.0203185	0.018858	0.110532
cg26140802	8	60444511		TRUE	LC	-394450	SNORA51	0.0550661	0.830462	0.841599	0.664428	0.0483137	0.797183	0.834993	0.61431
cg05087455	2	7171869	N_Shore	NA	IC	98682	RNF144A	0.868934	0.261283	0.406775	0.473756	0.878176	0.140999	0.271774	0.398032
cg08024038	17	17616235		TRUE	LC	31449	RAI1	0.902297	0.235001	0.386851	0.620858	0.908197	0.190594	0.379385	0.644676
cg00117599	17	45962589		TRUE	LC	-2825	AX746787	0.065838	0.380288	0.435329	0.423739	0.0641642	0.433806	0.448231	0.399316
cg02584498	2	11674057		NA	LC	-184	GREB1	0.908951	0.279286	0.189818	0.60902	0.915068	0.122523	0.158028	0.667775
cg17666418	6	106612002		TRUE	LC	65266	PRDM1	0.77547	0.0957531	0.0375029	0.359626	0.823167	0.0423497	0.0492809	0.437114
cg25117600	4	10023201	S_Shelf	NA	LC	-87	SLC2A9	0.744995	0.071085	0.052797	0.163372	0.741716	0.0568847	0.0534566	0.171742
cg18482892	3	56833426	N_Shelf	NA	LC	2569	ARHGEF3	0.0582193	0.675591	0.699198	0.674564	0.0567773	0.663822	0.680132	0.582157
cg00905101	16	1988798	N_Shelf	NA	LC	4496	SEPX1	0.876742	0.122969	0.0939147	0.462264	0.889105	0.0483744	0.125787	0.49815
cg03589820	3	11585825		TRUE	LC	8103	AX748267	0.900426	0.513938	0.567675	0.591943	0.908373	0.628115	0.610375	0.574195
cg14520947	1	225942842		TRUE	IC	-22672	SRP9	0.951302	0.123289	0.466056	0.738057	0.964184	0.0565544	0.53174	0.807387
cg14374401	21	45845495	Island	NA	IC	-49	TRPM2	0.863518	0.450886	0.628081	0.601709	0.862217	0.394347	0.623055	0.580461
cg00892324	7	2565575	N_Shore	NA	LC	-1132	MIR4648	0.684531	0.120988	0.0780391	0.374832	0.639966	0.0849742	0.0947749	0.386201
cg09701062	5	133446318	N_Shelf	NA	IC	-4083	TCF7	0.0846649	0.565899	0.55473	0.574903	0.0770829	0.50291	0.498134	0.507314
cg16681526	1	6526469	S_Shore	NA	HC	-214	TNFRSF25	0.0506293	0.517318	0.529618	0.364305	0.0539897	0.524505	0.546417	0.33104
cg18449389	14	23776482		NA	LC	136	BCL2L2	0.535487	0.153053	0.163952	0.196378	0.508388	0.125377	0.150634	0.194618
cg17100176	1	207096358		NA	LC	-980	FAIM3	0.264369	0.734997	0.717524	0.69734	0.228756	0.717931	0.672067	0.600739
cg16351569	17	43448493	N_Shore	NA	LC	34956	ARHGAP27	0.735842	0.093871	0.0830477	0.460502	0.768967	0.0885431	0.0647655	0.476933
cg25510614	4	683772	S_Shore	NA	LC	-799	MFSD7	0.839372	0.342517	0.232367	0.444338	0.841587	0.330688	0.229534	0.457137
cg05036615	7	77552789		NA	LC	14680	PHTF2	0.282218	0.954226	0.948578	0.846752	0.290202	0.948458	0.950369	0.729295
cg20720686	7	75582881		NA	LC	9781	SNORA14A	0.93014	0.248704	0.698661	0.696802	0.935171	0.178931	0.685614	0.72981
cg13277939	14	39735211	N_Shore	NA	LC	-290	CTAGE5	0.850677	0.0730738	0.063689	0.328946	0.867026	0.04252	0.0733281	0.34891
cg16567676	4	95264074		NA	LC	-47	HPGDS	0.70576	0.0499474	0.0551497	0.0897951	0.69045	0.0463111	0.0580634	0.115009
cg26163153	4	40197912		NA	LC	-614	RHOH	0.206173	0.871195	0.917612	0.825734	0.168231	0.868208	0.899261	0.781124
cg00774102	6	31590870	S_Shore	NA	LC	15	SNORA38	0.864525	0.165395	0.198412	0.583879	0.870412	0.115874	0.209857	0.649901
cg01997813	2	242710939	Island	TRUE	HC	-5300	GAL3ST2	0.937701	0.484281	0.478715	0.687254	0.937031	0.49724	0.534417	0.748855
cg01606027	22	31607212	N_Shore	NA	LC	-1037	LIMK2	0.821622	0.0691524	0.0527037	0.244346	0.827429	0.045193	0.0389703	0.323306
cg14183922	17	75371532	S_Shore	TRUE	LC	-632	41161	0.0943497	0.487652	0.458774	0.450294	0.0826165	0.494379	0.468899	0.364443
cg19828970	2	106371647		TRUE	LC	10128	NCK2	0.886772	0.0979953	0.0691451	0.602418	0.874599	0.0574859	0.0851252	0.65525
cg23689615	15	74228839		TRUE	LC	-8250	LOC100287616	0.938015	0.537748	0.661816	0.691212	0.945285	0.501495	0.639433	0.651101
cg17412005	1	45806886	S_Shore	NA	LC	-744	MUTYH	0.776374	0.137289	0.456623	0.544066	0.793273	0.0499515	0.419243	0.586071
cg00122347	10	104236741		NA	LC	8827	TMEM180	0.116926	0.825337	0.86177	0.790864	0.0755576	0.804939	0.8199	0.684965
cg10740660	6	31740849		NA	LC	4259	VWA7	0.861655	0.540959	0.590491	0.543301	0.877071	0.523035	0.578994	0.53313
cg10773266	10	43895225	S_Shelf	NA	LC	-2431	HNRNPF	0.133127	0.685412	0.399034	0.762172	0.134359	0.632402	0.457383	0.7426
cg21805118	12	122712153	S_Shore	NA	IC	-85	DIABLO	0.20098	0.864642	0.887065	0.796695	0.171529	0.859744	0.875144	0.626377
cg13257690	14	101908752	N_Shore	NA	IC	113261	DIO3AS	0.169897	0.69557	0.739913	0.566972	0.130651	0.640002	0.642008	0.46491
cg22135566	12	124416315		NA	IC	6719	DNAH10	0.267418	0.835296	0.87387	0.777081	0.261994	0.867444	0.877937	0.703713
cg21088259	17	81039990	S_Shore	NA	ICshore	-1958	METRNL	0.897691	0.274038	0.566195	0.619527	0.896626	0.138199	0.466019	0.648518
cg04326499	6	45627080	N_Shelf	NA	LC	237167	RUNX2	0.220745	0.860397	0.881545	0.625531	0.270237	0.889395	0.892344	0.531653
cg26638570	17	79409020	N_Shelf	NA	IC	-1814	BAHCC1	0.892744	0.376574	0.617779	0.620721	0.895792	0.434373	0.621579	0.668056
cg04003615	5	179486382		TRUE	LC	12727	RNF130	0.948704	0.329866	0.694412	0.506608	0.955867	0.409563	0.689012	0.554356
cg22076474	21	30677172		NA	LC	-387	BACH1	0.893778	0.106901	0.136341	0.277667	0.909199	0.0933841	0.129672	0.270515
cg12759387	1	27849177		TRUE	IC	29449	AHDC1	0.113636	0.624228	0.655455	0.65147	0.110967	0.677621	0.656991	0.603543
cg08894273	1	161109487	N_Shore	NA	LC	-7009	DEDD	0.75847	0.0942884	0.0578913	0.188122	0.773595	0.123436	0.0775925	0.323826
cg22613968	1	23953556		NA	LC	331	MDS2	0.211468	0.889936	0.899049	0.817299	0.184264	0.86694	0.907298	0.729959
cg05655915	17	80415420	N_Shore	NA	IC	-639	NARF	0.924702	0.080905	0.321765	0.190549	0.926405	0.0462163	0.33367	0.276768
cg23973885	1	1294881	S_Shelf	NA	LC	-966	MXRA8	0.214238	0.745038	0.743101	0.518546	0.227671	0.751728	0.738526	0.422575
cg14413165	9	130524573		TRUE	LC	124	SH2D3C	0.655144	0.1421	0.130489	0.181107	0.684341	0.11825	0.1317	0.227682
cg09789874	12	125262045		NA	LC	-20263	JA428959	0.880268	0.158604	0.232095	0.58312	0.896223	0.0751294	0.285455	0.678191
cg01448863	14	70264043		NA	LC	-37	SLC10A1	0.920462	0.11065	0.123565	0.388007	0.932463	0.0405644	0.142242	0.393009
cg15658793	19	3398810	Island	NA	IC	32246	NFIC	0.890238	0.170315	0.605657	0.508754	0.914193	0.0662246	0.639873	0.588802
cg03126694	13	49001104		NA	LC	-61	LPAR6	0.827785	0.147324	0.154941	0.463275	0.827571	0.126379	0.201066	0.492964
cg19163395	17	42164433		TRUE	IC	-1710	HDAC5	0.413318	0.934052	0.86103	0.783007	0.43682	0.945689	0.886864	0.716075
cg25773585	16	30721715		NA	LC	-142	SNORA30	0.951617	0.113275	0.174123	0.608448	0.950254	0.070503	0.162215	0.741847
cg17333291	7	1126326	N_Shore	NA	LC	-116	GPER	0.295926	0.84816	0.855331	0.783556	0.278453	0.859081	0.865894	0.770095
cg11477010	17	4079262		NA	IC	32801	CYB5D2	0.468695	0.927778	0.939267	0.881384	0.456394	0.906546	0.930275	0.872033
cg14057303	9	109683834		TRUE	LC	-2579	ZNF462	0.051975	0.819078	0.872979	0.355233	0.0621692	0.852399	0.872177	0.243208
cg02340851	1	150206137	N_Shore	NA	LC	889	ANP32E	0.466044	0.0446957	0.0334617	0.120127	0.445396	0.0318906	0.0307107	0.136215
cg10690440	17	55901064		TRUE	IC	26369	MRPS23	0.962398	0.193671	0.0691223	0.601754	0.967117	0.109666	0.0597561	0.701237
cg14378231	1	98404032		TRUE	LC	-17417	DPYD	0.940295	0.372882	0.362749	0.664412	0.932254	0.199514	0.478073	0.686248
cg15723222	17	59222476		TRUE	LC	-12340	BCAS3	0.638801	0.0973428	0.146978	0.0919986	0.648803	0.0836947	0.132813	0.103719
cg08062273	3	45641120		TRUE	LC	4798	LIMD1	0.260285	0.746184	0.731429	0.575457	0.248523	0.724618	0.717613	0.443543
cg15994604	11	34676683		TRUE	LC	22673	EHF	0.862491	0.164076	0.0474063	0.523395	0.883707	0.0573588	0.0462257	0.537149
cg23235965	6	30459540	S_Shore	NA	LC	2252	HLA-E	0.129518	0.707353	0.722439	0.585185	0.138405	0.670194	0.65472	0.466446
cg07880727	7	47846424		TRUE	LC	11536	C7orf69	0.864237	0.100793	0.0618275	0.303963	0.886761	0.0450476	0.067128	0.33377
cg11845168	13	21457096		TRUE	LC	19817	XPO4	0.918445	0.187095	0.110886	0.495362	0.906641	0.120765	0.0944472	0.565211
cg24926276	19	4539943	N_Shelf	NA	LC	93	LRG1	0.915263	0.307607	0.463599	0.393002	0.924881	0.277657	0.497208	0.330599
cg16778107	16	381873		TRUE	IC	3693	LUC7L	0.824574	0.0984089	0.108965	0.416493	0.85034	0.0862581	0.0886564	0.41427
cg01955153	16	50769852		NA	IC	-6108	CYLD	0.57864	0.108267	0.0642272	0.152176	0.574099	0.0816745	0.0774214	0.168519
cg18069568	18	43683922	N_Shore	NA	ICshore	277	ATP5A1	0.909474	0.128364	0.437777	0.527066	0.923607	0.0856947	0.487374	0.676563
cg23334433	17	79129051	N_Shelf	NA	IC	-10255	AATK-AS1	0.959388	0.0906322	0.160883	0.693785	0.953271	0.0516365	0.164644	0.775572
cg21762695	7	36022695	S_Shore	NA	IC	35376	DQ595191	0.937556	0.0921608	0.550352	0.589092	0.931355	0.0419555	0.595148	0.642086
cg15936066	8	42356637		TRUE	IC	2341	SLC20A2	0.716093	0.258252	0.212196	0.28091	0.716542	0.231545	0.217217	0.244048
cg20813589	11	504930	N_Shore	NA	ICshore	-1360	RNH1	0.915806	0.298452	0.12115	0.190973	0.920198	0.278508	0.120074	0.204628
cg23924737	17	55928753	S_Shore	NA	LC	-1320	MRPS23	0.887124	0.252634	0.414226	0.235414	0.911192	0.167809	0.410165	0.276013
cg02310103	3	50391305	S_Shelf	NA	LC	-2819	NPRL2	0.78699	0.267851	0.34644	0.452081	0.787533	0.246768	0.345823	0.48327
cg11733958	17	17023057		TRUE	LC	-16475	MPRIP	0.163101	0.857228	0.89196	0.859938	0.139003	0.85725	0.878559	0.807998
cg12903530	1	181097897		TRUE	LC	40260	IER5	0.799385	0.283957	0.106072	0.414853	0.796683	0.253556	0.0989715	0.415884
cg00401972	16	66400404		NA	LC	-120	CDH5	0.849929	0.339314	0.237862	0.366615	0.864589	0.322466	0.251165	0.364908
cg02067584	17	8094552	S_Shore	NA	LC	-988	C17orf59	0.806913	0.0719465	0.0490593	0.294361	0.807615	0.0424242	0.0487725	0.459798
cg10535500	6	33398610	S_Shelf	NA	LC	-6834	SYNGAP1	0.0584535	0.500637	0.510199	0.338506	0.0520088	0.495594	0.51008	0.304355
cg24219974	6	14729722		TRUE	LC	-516011	JARID2	0.178388	0.851205	0.745609	0.830259	0.207975	0.884773	0.780747	0.80648
cg03714676	8	48174649	S_Shore	NA	LC	1161	KIAA0146	0.952395	0.469552	0.530614	0.731214	0.948378	0.351155	0.524405	0.786604
cg17932662	1	202123442		TRUE	LC	4135	PTPN7	0.934086	0.204592	0.610852	0.634792	0.938841	0.124216	0.623249	0.690417
cg20503109	17	74565795		NA	LC	8081	SNORD1A	0.882737	0.331204	0.268025	0.563336	0.887303	0.294919	0.241818	0.573221
cg02399831	3	112113161		TRUE	LC	61246	CD200	0.938022	0.143825	0.214377	0.602412	0.948805	0.0596606	0.280441	0.659796
cg17258387	2	174924430		TRUE	LC	-94000	SP3	0.884816	0.246453	0.240624	0.380907	0.889439	0.1927	0.206354	0.291616
cg02481000	1	2082349	Island	NA	IC	5554	PRKCZ	0.908658	0.173171	0.18679	0.549848	0.907343	0.139863	0.210558	0.61915
cg02855045	3	72777245		TRUE	LC	120353	SHQ1	0.864848	0.230345	0.27728	0.474493	0.88123	0.145402	0.303149	0.508925
cg03209871	4	76438412	N_Shore	TRUE	LC	1228	RCHY1	0.614928	0.0696147	0.414852	0.216067	0.625645	0.059074	0.435741	0.312485
cg19699682	3	119349840		TRUE	LC	29564	POPDC2	0.945549	0.118888	0.116885	0.660148	0.941329	0.108292	0.100189	0.721443
cg19013399	5	159191650		TRUE	LC	-152089	ADRA1B	0.592525	0.0861838	0.105603	0.144913	0.529878	0.058606	0.0550034	0.0942914
cg27073068	4	57773149	N_Shore	NA	ICshore	-892	REST	0.125987	0.697816	0.735145	0.644315	0.195216	0.770419	0.830286	0.677435
cg07569918	1	212002970	N_Shore	NA	ICshore	607	LPGAT1	0.820214	0.150788	0.212277	0.288584	0.833742	0.13341	0.311762	0.384674
cg10552473	2	206525681		TRUE	LC	-21542	NRP2	0.135947	0.852685	0.867308	0.718924	0.154505	0.88045	0.862342	0.559645
cg19798735	7	110730805		NA	LC	-256	LRRN3	0.158223	0.79931	0.826722	0.661483	0.173856	0.818378	0.831374	0.639043
cg01782024	1	91989267		NA	LC	8892	CDC7	0.24108	0.80787	0.8343	0.769813	0.228465	0.818192	0.845873	0.6687
cg19244300	1	110113304		TRUE	LC	22119	GNAI3	0.856358	0.148596	0.525971	0.63371	0.864039	0.0547157	0.551496	0.684372
cg19379103	1	54751576		TRUE	LC	85737	MRPL37	0.510192	0.903025	0.91146	0.853998	0.534604	0.899292	0.919649	0.815227
cg03732014	21	30676184		NA	LC	-1375	BACH1	0.908296	0.426672	0.51535	0.641761	0.899446	0.387763	0.463795	0.612819
cg23355492	17	45933593		NA	LC	-353	SP6	0.882823	0.392422	0.273628	0.514685	0.893597	0.471402	0.405543	0.530982
cg09837656	15	65149245		TRUE	LC	15164	PLEKHO2	0.892618	0.306386	0.251002	0.490011	0.90172	0.277785	0.258315	0.485262
cg27592568	16	29618499		NA	LC	6539	SLC7A5P1	0.930565	0.468207	0.584947	0.700976	0.926535	0.451852	0.59472	0.745599
cg19724567	7	112063079		TRUE	LC	-119	IFRD1	0.563169	0.0500529	0.0407566	0.0978476	0.591508	0.0402972	0.0384786	0.109824
cg10547843	7	99601692		TRUE	LC	-11526	ZKSCAN1	0.929336	0.61274	0.633905	0.570408	0.93294	0.511798	0.56799	0.494868
cg20894640	12	19557334		NA	LC	-35273	AEBP2	0.150719	0.936985	0.935574	0.869315	0.15869	0.953426	0.939672	0.8067
cg14012059	9	130222969		NA	LC	8436	LRSAM1	0.859122	0.390305	0.50075	0.384911	0.866712	0.522739	0.576646	0.388973
cg03776194	16	88770966	N_Shore	NA	IC	-941	RNF166	0.0972702	0.616579	0.664234	0.676445	0.0916212	0.623526	0.67557	0.639598
cg02655351	1	3498101	N_Shore	NA	LC	-20747	MIR551A	0.848176	0.206961	0.268117	0.495589	0.873891	0.10774	0.282003	0.507406
cg10881749	1	234792390		TRUE	IC	10356	BC032040	0.938624	0.326041	0.295511	0.661544	0.932855	0.257825	0.293153	0.667686
cg23698124	17	2154177		TRUE	LC	-14036	SMG6	0.367425	0.915827	0.900574	0.826759	0.344185	0.910297	0.909715	0.780226
cg11869499	15	89872984	N_Shelf	NA	LC	5042	POLG	0.0490637	0.411803	0.300925	0.668949	0.0401815	0.365191	0.249165	0.632394
cg06984156	1	20929640		TRUE	LC	14197	CDA	0.900854	0.172194	0.268832	0.53529	0.889232	0.0947902	0.265812	0.547581
cg19460836	17	79047872	S_Shelf	NA	ICshore	-11022	BAIAP2	0.951565	0.131861	0.670362	0.72848	0.960375	0.076664	0.682686	0.796367
cg15114607	7	137854552		TRUE	LC	46049	MIR4468	0.166252	0.941154	0.932788	0.839103	0.245225	0.943918	0.954556	0.777875
cg27640348	3	128035270		NA	LC	-45737	MIR1280	0.463042	0.94377	0.954426	0.920413	0.47053	0.947639	0.946841	0.902537
cg19694519	8	22389206		TRUE	LC	9211	PPP3CC	0.294726	0.927692	0.946578	0.878885	0.186968	0.935947	0.953569	0.8634
cg12244275	2	70355397	S_Shelf	NA	LC	-2949	LOC100133985	0.616252	0.0409086	0.0430935	0.0730587	0.62712	0.0329302	0.0481564	0.0775142
cg01132484	3	176916496	S_Shore	NA	LC	-1448	TBL1XR1	0.133379	0.874138	0.892493	0.738117	0.0956909	0.805072	0.865547	0.690828
cg19157819	10	75405260	N_Shelf	NA	LC	-3745	MYOZ1	0.916556	0.113371	0.165569	0.583554	0.92307	0.0563878	0.200218	0.609868
cg04540882	17	27703877		TRUE	LC	-13802	MIR4523	0.912702	0.56956	0.540121	0.600106	0.921482	0.589118	0.591581	0.588261
cg20117260	19	41937434		NA	LC	-2799	B3GNT8	0.874498	0.4015	0.338651	0.568377	0.896873	0.430975	0.331519	0.570692
cg25031824	17	3819363		NA	IC	597	P2RX1	0.886839	0.0970983	0.0581262	0.114773	0.894961	0.0659	0.0558126	0.130605
cg05600342	11	250989		TRUE	LC	-14058	SIRT3	0.0799684	0.734964	0.760713	0.754183	0.0853581	0.790407	0.803979	0.745062
cg19136371	6	40357140	N_Shelf	NA	LC	10978	TDRG1	0.0654369	0.815669	0.861145	0.680221	0.0775525	0.801143	0.809041	0.561265
cg08669096	11	121229765	N_Shelf	NA	LC	66189	SC5DL	0.91707	0.126572	0.0714972	0.494932	0.923171	0.0472634	0.0701986	0.487052
cg06380691	13	114828264		TRUE	HC	15174	RASA3	0.928879	0.144629	0.0587527	0.57627	0.928472	0.0745501	0.0587213	0.623341
cg02699834	12	53039430		NA	LC	6529	KRT2	0.0640545	0.417046	0.325934	0.470893	0.0661526	0.373753	0.275689	0.368997
cg12332239	17	66251609	N_Shelf	NA	LC	-3713	ARSG	0.822978	0.3988	0.467175	0.460381	0.83885	0.45609	0.49939	0.471335
cg16182757	6	126658808	N_Shelf	NA	LC	-2444	CENPW	0.869866	0.37908	0.334843	0.643829	0.862058	0.337327	0.327948	0.659319
cg00852964	6	133035150		NA	LC	44	VNN1	0.51281	0.0427076	0.0330688	0.10163	0.545572	0.0259733	0.0318084	0.107532
cg08106973	1	40399833		TRUE	LC	-20950	MFSD2A	0.922171	0.0957194	0.049406	0.406759	0.931023	0.0480967	0.0554934	0.491246
cg18537222	3	12435731		TRUE	LC	14529	PPARG	0.959347	0.434003	0.405488	0.712369	0.959318	0.156613	0.202116	0.670652
cg25708364	17	18905779	N_Shore	TRUE	LC	2281	FAM83G	0.808882	0.26834	0.273759	0.382226	0.831552	0.278055	0.283454	0.405162
cg08548498	20	43883546		NA	LC	-340	SLPI	0.807697	0.0694867	0.0552485	0.424777	0.812447	0.0381669	0.0448188	0.506489
cg04916416	3	30651317	S_Shelf	NA	LC	3324	TGFBR2	0.297919	0.947705	0.955536	0.883824	0.31113	0.957265	0.959341	0.85138
cg09378756	14	24569543		NA	LC	-5204	NRL	0.859164	0.109426	0.0599362	0.515806	0.860218	0.0562924	0.0673115	0.53136
cg26514099	6	33397710	S_Shore	TRUE	LC	-7734	SYNGAP1	0.0369094	0.315914	0.340299	0.341307	0.0393954	0.329484	0.361282	0.309671
cg15361750	19	47839132		NA	LC	-1238	GPR77	0.844555	0.110723	0.0997428	0.115588	0.880141	0.0833788	0.0864231	0.140012
cg12801030	1	203297311	S_Shore	NA	ICshore	22648	BTG2	0.0670834	0.600101	0.611472	0.565099	0.0692636	0.604905	0.569174	0.488769
cg04046364	12	58210661		TRUE	LC	-809	AVIL	0.901452	0.109709	0.0501188	0.515299	0.911927	0.0505186	0.0567338	0.557307
cg22820233	19	55385581		NA	IC	33	FCAR	0.92884	0.118367	0.0884558	0.633042	0.930201	0.06584	0.0799328	0.714054
cg20927119	7	149999961		NA	LC	108	ACTR3C	0.88684	0.205584	0.314453	0.471403	0.896153	0.121989	0.314415	0.488402
cg22388948	6	82460558	N_Shore	NA	LC	1820	FAM46A	0.675892	0.0592733	0.0624233	0.123305	0.651364	0.0500315	0.0594497	0.12953
cg24157392	3	112217973		NA	LC	435	BTLA	0.130533	0.885459	0.91498	0.83056	0.111849	0.922186	0.928793	0.804148
cg18021785	7	133168802		NA	LC	-92413	EXOC4	0.101488	0.932258	0.941408	0.866126	0.071825	0.954316	0.923422	0.868394
cg14742445	22	30195299		TRUE	LC	31912	UQCR10	0.889473	0.159621	0.0610141	0.479528	0.917566	0.0794204	0.0795796	0.567845
cg24738611	2	29149895		NA	LC	-37	SNORD53	0.878532	0.209569	0.535072	0.618816	0.887077	0.181597	0.53824	0.650989
cg17105014	2	127413363	N_Shore	NA	ICshore	-320	GYPC	0.606322	0.0537259	0.0392009	0.144746	0.619077	0.0432905	0.0441261	0.213516
cg12433386	11	2722340	S_Shore	NA	ICshore	-1112	KCNQ1OT1	0.957736	0.563252	0.584199	0.598135	0.962454	0.622366	0.594149	0.636466
cg15227911	17	7792059	S_Shelf	TRUE	IC	-109	CHD3	0.0692038	0.597228	0.741777	0.307703	0.0593095	0.71241	0.729907	0.266958
cg03463948	11	122612858		TRUE	LC	-15839	SnoU13	0.938268	0.30328	0.404284	0.703125	0.940896	0.192022	0.388651	0.713456
cg05937055	1	181128764		NA	LC	-14855	BC039493	0.101913	0.657208	0.583014	0.590574	0.0970669	0.474744	0.416224	0.42105
cg26235369	5	173286145		TRUE	LC	-29185	CPEB4	0.80224	0.131478	0.0989257	0.531333	0.799814	0.068482	0.135443	0.56755
cg12282552	11	65321806	Island	NA	IC	-3438	U7	0.151717	0.731543	0.791486	0.757501	0.0986486	0.730818	0.758707	0.65709
cg20337103	11	118781778	S_Shore	NA	HC	-165	BCL9L	0.158196	0.630167	0.643821	0.613164	0.158059	0.681101	0.677623	0.566828
cg01827633	2	219610103		TRUE	LC	-774	TTLL4	0.941887	0.0935739	0.0418451	0.607909	0.948711	0.0316344	0.0491938	0.673282
cg22306579	6	31869057	Island	NA	ICshore	25	ZBTB12	0.954206	0.462358	0.545678	0.618239	0.955488	0.548474	0.606785	0.661178
cg21253742	15	85305079		TRUE	LC	13262	ZNF592	0.180937	0.881866	0.916602	0.765221	0.178274	0.901799	0.910622	0.789408
cg10225149	19	15491808	S_Shore	NA	LC	-1196	AKAP8	0.891741	0.177121	0.112714	0.459668	0.894605	0.16598	0.105862	0.492741
cg18171392	22	24938255		NA	LC	13020	C22orf13	0.639941	0.178898	0.252682	0.382568	0.637417	0.153435	0.243122	0.407942
cg12599598	4	185923887	N_Shelf	NA	LC	-16107	HELT	0.940594	0.352072	0.424162	0.672384	0.938018	0.239066	0.385674	0.684264
cg05395210	2	69002378		TRUE	IC	343	ARHGAP25	0.700615	0.193476	0.312219	0.311651	0.742204	0.203917	0.341891	0.310216
cg07699546	1	201790194		NA	LC	-8093	IPO9	0.88464	0.0805162	0.0597114	0.440653	0.887193	0.100636	0.0638581	0.469126
cg25445707	3	46719086		NA	LC	-187	ALS2CL	0.874914	0.45702	0.423657	0.574203	0.884164	0.474673	0.463619	0.575535
cg06189038	7	99767134	N_Shore	NA	LC	-761	GAL3ST4	0.0803439	0.537774	0.499481	0.586099	0.0629025	0.488551	0.474695	0.486032
cg20566897	11	313527	N_Shelf	NA	LC	-463	IFITM1	0.140712	0.636919	0.697412	0.652605	0.132438	0.619376	0.663913	0.619806
cg20944379	1	207069392		NA	LC	-1395	IL24	0.837373	0.471119	0.412953	0.558831	0.840461	0.391278	0.413278	0.519126
cg14135809	9	140502926	S_Shelf	NA	LC	2831	ARRDC1	0.881356	0.114035	0.0583262	0.392719	0.911419	0.0515622	0.0601995	0.476812
cg07512993	16	66582592	N_Shore	NA	LC	1136	TK2	0.837767	0.268978	0.230544	0.527323	0.832387	0.305959	0.278517	0.556285
cg25652610	19	4648335	N_Shelf	NA	LC	-3546	TNFAIP8L1	0.842582	0.495913	0.357371	0.540039	0.846493	0.504954	0.376699	0.527338
cg01860774	14	64969374	N_Shore	NA	LC	1180	ZBTB25	0.467352	0.913743	0.939943	0.899203	0.45384	0.944492	0.940199	0.883366
cg07853489	3	183411982	N_Shelf	NA	LC	-3623	YEATS2	0.825116	0.235207	0.351637	0.458414	0.829224	0.165924	0.338231	0.458518
cg07203767	2	242973721		NA	IC	27844	BC101234	0.309927	0.902521	0.904905	0.797247	0.309995	0.908766	0.901873	0.752653
cg06172950	13	46075084		TRUE	LC	24749	COG3	0.831112	0.0987365	0.115492	0.406675	0.824725	0.0670631	0.1088	0.34809
cg02422603	13	114890566		NA	LC	7529	RASA3	0.16518	0.752152	0.750327	0.800747	0.104438	0.777826	0.708833	0.709387
cg10566581	20	35220415		NA	LC	-13721	C20orf24	0.39019	0.820905	0.867096	0.796081	0.423325	0.839696	0.86379	0.715598
cg07250214	17	77763166	N_Shore	NA	ICshore	7749	CBX8	0.712594	0.13361	0.0968705	0.118327	0.746107	0.120337	0.123944	0.177439
cg11688093	13	111178359		TRUE	LC	35712	RAB20	0.140655	0.82328	0.815893	0.781558	0.111456	0.773076	0.704404	0.645121
cg14919455	6	7167468		TRUE	LC	-14634	RREB1	0.932547	0.15511	0.254172	0.617756	0.931513	0.052791	0.298759	0.683676
cg17444479	10	134429869		NA	IC	8451	INPP5A	0.179075	0.926283	0.937478	0.895326	0.1511	0.931577	0.936212	0.859527
cg17712928	7	2124974		NA	IC	130670	MAD1L1	0.257115	0.894586	0.906634	0.826339	0.27353	0.903445	0.911533	0.800377
cg26443127	10	31987230		TRUE	LC	110249	ARHGAP12	0.908421	0.186379	0.0991633	0.557304	0.922171	0.109438	0.130239	0.598657
cg25198847	4	113192515		TRUE	LC	7057	TIFA	0.938196	0.329731	0.540791	0.685443	0.940334	0.233751	0.616173	0.728373
cg06891775	10	80704982		TRUE	LC	58578	AX747983	0.237066	0.737494	0.642995	0.66631	0.2346	0.758702	0.64085	0.568029
cg05705140	2	242945114	N_Shore	NA	IC	-763	BC101234	0.167062	0.939277	0.952097	0.846454	0.134266	0.945883	0.953235	0.769589
cg22023664	19	2619608	N_Shelf	NA	LC	24241	BC022568	0.883741	0.501711	0.391862	0.642232	0.87662	0.480795	0.347315	0.639252
cg18696027	15	45002597	N_Shore	NA	LC	-1087	B2M	0.553182	0.0527248	0.0409653	0.290136	0.480305	0.0360586	0.0325319	0.34599
cg22062539	8	97296348		TRUE	LC	22182	PTDSS1	0.159899	0.927775	0.931759	0.849485	0.201347	0.932453	0.945836	0.841392
cg09794680	14	24540452		NA	IC	-283	CPNE6	0.733313	0.193619	0.468238	0.494357	0.744563	0.156324	0.489986	0.509081
cg16734549	17	43488551		TRUE	LC	-799	ARHGAP27	0.820851	0.361418	0.35345	0.389346	0.817621	0.353216	0.364972	0.390435
cg26361533	12	2445561		TRUE	LC	-168040	CACNA1C	0.552064	0.0999814	0.0443416	0.0716086	0.601848	0.081285	0.040055	0.0791001
cg04334723	19	13054427	N_Shelf	NA	IC	-2226	RAD23A	0.871373	0.175723	0.348049	0.595869	0.887822	0.0614995	0.342087	0.679355
cg17639959	2	73297338	N_Shore	NA	HC	1627	SFXN5	0.611403	0.199106	0.259306	0.302177	0.648774	0.18556	0.264419	0.29923
cg19405329	15	49440632		TRUE	LC	7222	COPS2	0.944002	0.14575	0.616296	0.710795	0.956774	0.0665291	0.621221	0.75967
cg23019886	12	6277045		TRUE	LC	-32436	CD9	0.721433	0.089149	0.04409	0.168151	0.718745	0.0740585	0.0343816	0.154113
cg16964946	11	27442973		TRUE	LC	51361	LGR4	0.956433	0.255907	0.661238	0.676424	0.951884	0.091553	0.701434	0.742682
cg14386624	9	91006749	S_Shelf	NA	IC	2755	SPIN1	0.634133	0.0857984	0.0921452	0.230836	0.653465	0.0860557	0.101186	0.168202
cg21382392	1	157069578		NA	LC	22	ETV3L	0.530725	0.0967416	0.0604027	0.199186	0.524762	0.0659192	0.0541195	0.250431
cg12806353	3	119315532		NA	LC	-1162	PLA1A	0.902791	0.450267	0.397767	0.584332	0.909242	0.437962	0.411836	0.56874
cg07564563	19	3548977	S_Shore	NA	IC	8426	MFSD12	0.889326	0.188633	0.108242	0.539509	0.901697	0.0994667	0.135558	0.633969
cg02420480	7	41919892		TRUE	LC	-177186	INHBA	0.919848	0.471357	0.620747	0.640417	0.920704	0.29527	0.432882	0.585909
cg07499142	1	9788715	N_Shore	NA	IC	4889	CLSTN1	0.0595039	0.648278	0.618087	0.747031	0.0641414	0.682278	0.618238	0.674465
cg05200313	14	92960827		NA	LC	-19297	RIN3	0.932662	0.149406	0.100046	0.596996	0.930636	0.0549548	0.171999	0.641956
cg13536080	11	85659096		TRUE	LC	33175	PICALM	0.503573	0.06244	0.0387591	0.237716	0.561962	0.0431306	0.0408097	0.239044
cg04266202	17	56352895	N_Shelf	NA	LC	5401	MPO	0.957997	0.331522	0.261481	0.674611	0.947077	0.226345	0.256182	0.730637
cg15490070	1	203148132		NA	LC	479	BC034684	0.821947	0.319079	0.129375	0.447561	0.853453	0.325629	0.160185	0.47092
cg21032008	3	7724717		TRUE	LC	231250	GRM7	0.690866	0.0642605	0.0712449	0.123361	0.683192	0.055002	0.060437	0.10649
cg17568962	6	35456312	S_Shore	NA	LC	-7293	TEAD3	0.621161	0.126752	0.14276	0.299356	0.616846	0.0773326	0.150078	0.307762
cg08869244	11	67373841	N_Shore	NA	ICshore	-359	C11orf72	0.869534	0.551597	0.622462	0.609209	0.869265	0.516641	0.575196	0.575054
cg19159011	7	50348870		TRUE	LC	554	IKZF1	0.056406	0.410743	0.497975	0.479529	0.0487114	0.410334	0.509844	0.414556
cg01297806	2	235949554	N_Shore	NA	IC	44808	BC148242	0.900644	0.313715	0.601296	0.609049	0.898702	0.280089	0.6248	0.605108
cg19118951	21	35575070	S_Shore	NA	ICshore	22093	LINC00310	0.532613	0.0653357	0.0487395	0.136244	0.554101	0.038679	0.0620305	0.190917
cg00782708	2	44933278		TRUE	LC	46178	Mir_548	0.917237	0.249925	0.377102	0.678098	0.926534	0.272835	0.460366	0.716767
cg18682028	3	46035439	N_Shore	TRUE	LC	1868	FYCO1	0.287339	0.930965	0.936119	0.873598	0.328008	0.910046	0.948375	0.916563
cg03860038	10	134231517		NA	IC	20816	PWWP2B	0.950721	0.517922	0.244739	0.715965	0.941303	0.56582	0.346312	0.689645
cg18048071	7	158830035		NA	LC	20887	LOC154822	0.755966	0.13563	0.144167	0.162123	0.73751	0.175579	0.206633	0.16986
cg20699549	15	42567973	S_Shore	NA	LC	1608	GANC	0.884613	0.484368	0.531949	0.606012	0.888603	0.391477	0.507167	0.582034
cg23568192	10	44289380		TRUE	LC	-3515	HNRNPA3P1	0.943224	0.110939	0.118806	0.676366	0.953876	0.0571532	0.0815182	0.783918
cg26663772	12	109186856		TRUE	IC	12104	SSH1	0.329586	0.860668	0.88054	0.823869	0.336865	0.850089	0.882896	0.794572
cg07892167	8	23144983	N_Shore	NA	LC	-628	R3HCC1	0.514359	0.0433513	0.13994	0.237498	0.50025	0.028366	0.15589	0.238491
cg25599673	3	186738370		NA	LC	-1294	ST6GAL1	0.165274	0.939737	0.939227	0.890565	0.166348	0.932226	0.950449	0.838555
cg20029201	11	118781813	S_Shore	NA	HC	-200	BCL9L	0.0952577	0.744878	0.78903	0.616211	0.1122	0.768902	0.797426	0.557198
cg24065807	14	22978729		TRUE	LC	400	TCRA	0.340718	0.933943	0.925188	0.746702	0.337653	0.938699	0.932498	0.611656
cg24898863	1	153363580		NA	LC	84	S100A8	0.870393	0.121269	0.0734669	0.503197	0.877699	0.0626841	0.0694783	0.546118
cg23223330	8	29630611		TRUE	LC	24771	BC082237	0.919823	0.392889	0.491423	0.604235	0.920531	0.349228	0.449374	0.587538
cg13505393	11	76377572	N_Shelf	NA	LC	3472	LRRC32	0.584295	0.137601	0.0808897	0.199559	0.594598	0.113732	0.0987097	0.226347
cg27212369	3	18480341		NA	LC	-76	SATB1	0.126631	0.911596	0.910587	0.829662	0.0874488	0.918943	0.931183	0.796115
cg00473501	17	56354594	N_Shore	NA	LC	3702	MPO	0.892844	0.415693	0.341648	0.667111	0.896204	0.385573	0.343955	0.683819
cg24023289	4	109087312	N_Shore	TRUE	ICshore	641	LEF1	0.0368907	0.432615	0.441626	0.325991	0.0353242	0.475923	0.469899	0.344213
cg05379597	10	75627144		TRUE	LC	7205	CAMK2G	0.890831	0.468793	0.511965	0.58314	0.891298	0.43472	0.526058	0.57626
cg01183510	12	66582582	N_Shore	NA	HC	-395	IRAK3	0.82472	0.141223	0.10928	0.409523	0.821041	0.07512	0.135301	0.476681
cg07069934	15	89192956		TRUE	IC	10680	ISG20	0.138006	0.881386	0.898484	0.842014	0.0991013	0.903927	0.89168	0.758479
cg06204040	16	89037481	S_Shelf	NA	IC	6023	CBFA2T3	0.424687	0.967172	0.961854	0.95864	0.538546	0.965135	0.969899	0.933797
cg00871371	17	75371476	S_Shore	TRUE	IC	-688	41161	0.0672798	0.503392	0.338582	0.484335	0.0603381	0.499507	0.334704	0.404144
cg21252105	9	139459307		TRUE	IC	17229	AX747706	0.887256	0.100668	0.0405238	0.425589	0.887531	0.030852	0.0389039	0.449532
cg24456340	17	47286483		NA	IC	260	GNGT2	0.257469	0.927025	0.953621	0.899233	0.253664	0.941032	0.95	0.877484
cg26847100	19	10748778	S_Shore	NA	LC	247	SLC44A2	0.90555	0.10048	0.21917	0.597725	0.918025	0.0624147	0.193614	0.674951
cg17023856	1	2036508	N_Shelf	NA	IC	354	PRKCZ	0.860372	0.114335	0.445176	0.32972	0.883936	0.0942317	0.49892	0.379036
cg06617636	14	69256690	Island	NA	HC	3941	ZFP36L1	0.200255	0.914408	0.909419	0.90204	0.221989	0.919536	0.932432	0.898302
cg13171679	8	41258634		TRUE	LC	-89446	GOLGA7	0.815498	0.245144	0.304336	0.515538	0.819878	0.134545	0.31287	0.49055
cg19718359	1	111035897		TRUE	LC	12510	CYMP	0.953415	0.548932	0.572837	0.753089	0.95725	0.559602	0.611816	0.757697
cg25800638	2	24527092		TRUE	LC	-46130	ITSN2	0.893021	0.294142	0.429108	0.403334	0.895743	0.340023	0.405044	0.430411
cg01005605	2	60757902		TRUE	IC	-2552	AL833181	0.516924	0.0464331	0.0506592	0.0605347	0.454473	0.0375833	0.0424331	0.0574112
cg07097722	20	43247325		NA	IC	33051	ADA	0.12734	0.703583	0.665837	0.529189	0.127777	0.675432	0.740603	0.544514
cg13871900	17	79235968	S_Shore	NA	IC	-15444	SLC38A10	0.937038	0.49052	0.605486	0.637714	0.946328	0.584538	0.669745	0.702944
cg01504447	13	31041221		NA	LC	-1140	HMGB1	0.808288	0.0410207	0.0419669	0.103866	0.767469	0.0374235	0.0430533	0.101881
cg02181036	7	30328151	S_Shelf	NA	LC	-1258	MIR550A1	0.806823	0.120485	0.194391	0.510948	0.774513	0.0779218	0.241278	0.51751
cg14186336	9	124045139		NA	LC	-3261	GSN	0.891741	0.282633	0.183001	0.474452	0.865954	0.229566	0.186213	0.405656
cg03418002	4	140655478	N_Shore	NA	LC	60109	7SK	0.965758	0.197547	0.0715132	0.719925	0.968731	0.0733901	0.0630224	0.786399
cg12166476	13	76334866		NA	LC	11	LMO7	0.168269	0.896798	0.915444	0.803507	0.181014	0.826514	0.817515	0.643775
cg04990420	22	24824362	S_Shelf	NA	IC	826	ADORA2A	0.0567554	0.551624	0.595224	0.594913	0.0533625	0.492372	0.535971	0.509891
cg01874152	12	55375859		NA	LC	-237	KIAA0748	0.209145	0.952916	0.956356	0.811532	0.24966	0.95348	0.965368	0.768906
cg07793033	16	85256423		NA	IC	-60140	LINC00311	0.908287	0.366713	0.24587	0.616626	0.906492	0.433085	0.315861	0.582137
cg26522239	18	21199097	N_Shore	NA	LC	-32516	NPC1	0.325796	0.0415121	0.0462981	0.0542843	0.323777	0.0438555	0.0407403	0.0649828
cg16586406	1	154164994		NA	LC	-385	TPM3	0.673329	0.0877045	0.0607563	0.32401	0.686996	0.05611	0.0631016	0.358881
cg05323324	3	194120023	S_Shore	NA	LC	-28	GP5	0.78023	0.09462	0.0717759	0.0993589	0.754386	0.0633985	0.0713291	0.0890569
cg23491841	2	242811149	N_Shelf	TRUE	IC	-736	CXXC11	0.0608564	0.81878	0.848439	0.652817	0.0534038	0.813909	0.828106	0.587668
cg16904330	3	119299162	S_Shore	NA	HC	640	ADPRH	0.568387	0.0318964	0.0385681	0.262451	0.564636	0.0419037	0.030834	0.280856
cg11185549	12	116996871		TRUE	IC	-314	MAP1LC3B2	0.502998	0.10964	0.0538374	0.135608	0.483475	0.0795113	0.0488783	0.122301
cg06382930	11	65102417	S_Shore	NA	LC	1193	DPF2	0.060019	0.583118	0.591307	0.600426	0.0502667	0.614127	0.633517	0.506107
cg09363128	16	85478932		TRUE	LC	-141930	LOC727710	0.24965	0.770633	0.757452	0.651767	0.257893	0.739599	0.688121	0.544842
cg08224773	8	11311868		TRUE	LC	-8990	FAM167A	0.0935622	0.823273	0.85103	0.715464	0.0886226	0.842031	0.835432	0.635606
cg24165638	19	831456	N_Shelf	NA	LC	3626	AZU1	0.945857	0.458272	0.681736	0.644474	0.938881	0.345116	0.67576	0.711157
cg04478251	17	998432		NA	IC	-3332	ABR	0.945321	0.0862724	0.0970168	0.449147	0.951908	0.0735699	0.0870456	0.590513
cg18325315	7	73897230	S_Shelf	NA	LC	-23091	GTF2IRD1	0.933598	0.264208	0.352226	0.674082	0.929148	0.115384	0.44646	0.775097
cg04741118	12	96720813		TRUE	LC	-23522	U4	0.084045	0.796801	0.918583	0.832387	0.0867677	0.813785	0.928639	0.782881
cg16802439	16	88907184	N_Shore	NA	IC	-15443	TRAPPC2L	0.985179	0.145047	0.748363	0.625499	0.98128	0.0624644	0.664003	0.708008
cg22274117	6	16713613		TRUE	LC	36711	ATXN1	0.803546	0.062104	0.0403867	0.148605	0.763409	0.0358761	0.037457	0.16158
cg04051365	3	193586394	N_Shore	NA	LC	-24581	AK091265	0.924331	0.129169	0.490071	0.636661	0.933422	0.0578611	0.494936	0.681254
cg16652347	7	132170652		NA	LC	90671	PLXNA4	0.0525452	0.796412	0.835593	0.71142	0.0765932	0.821779	0.848273	0.681012
cg15610437	19	827821		NA	LC	-9	AZU1	0.924295	0.211191	0.131764	0.457095	0.928002	0.096189	0.119806	0.412623
cg13060970	2	68592349		NA	LC	28	PLEK	0.456888	0.0611545	0.0491009	0.166505	0.474892	0.0485149	0.0456984	0.233037
cg17010895	2	65731517		TRUE	LC	67673	FLJ16124	0.963258	0.271631	0.649715	0.733371	0.964627	0.296258	0.734413	0.774913
cg04552418	1	31958245		TRUE	LC	-13593	LOC149086	0.96075	0.124674	0.0447403	0.680667	0.954306	0.0418634	0.0766305	0.709932
cg15030712	7	29304984		TRUE	LC	67628	CHN2	0.807954	0.198243	0.144349	0.428244	0.82469	0.134742	0.115983	0.472351
cg01574390	16	21623651		TRUE	LC	12796	METTL9	0.771027	0.130284	0.193463	0.299245	0.725815	0.0758626	0.217369	0.296089
cg16103421	15	102068632		TRUE	LC	-38445	PCSK6	0.889179	0.14391	0.197653	0.513505	0.892333	0.0645698	0.183327	0.493264
cg04886849	10	118997146	N_Shelf	NA	LC	-3437	SLC18A2	0.893196	0.143825	0.189441	0.565726	0.886877	0.0667813	0.240633	0.594165
[truncated: 10,976 more rows]

## Sheet: pretermG_DMsites
Additional file 4. Location and genomic context of cell type-DM sites (FDR <5%, |Δβ| >0.20) identified in preterm granulocytes
cg_identifier	Chr	Loc	CGI_rel	Enhancer	CG_density	Dist_closest_TSS	Closest_TSS_gene_name	CD3T_preterm_beta	G_preterm_beta	Mo_preterm_beta	RBC_preterm_beta	CD3T_term_beta	G_term_beta	Mo_term_beta	RBC_term_beta
cg11088672	4	142678613		TRUE	LC	120865	IL15	0.919432	0.116582	0.345251	0.360956	0.921612	0.0852374	0.336511	0.454728
cg11690666	17	80415469	N_Shore	NA	IC	-590	NARF	0.963444	0.259476	0.585707	0.56516	0.966407	0.16889	0.577301	0.617353
cg10976975	2	69098569		NA	LC	80	BMP10	0.963918	0.161271	0.665008	0.418233	0.961764	0.236274	0.747206	0.542892
cg04460609	4	16532808		TRUE	LC	143128	LDB2	0.913729	0.370524	0.696497	0.580094	0.923514	0.393858	0.674581	0.580903
cg08066875	2	163197084	N_Shelf	NA	LC	-3498	GCA	0.937375	0.457465	0.808448	0.682407	0.943508	0.366216	0.788723	0.687525
cg12157761	15	71005778		TRUE	IC	-11158	UACA	0.941407	0.125508	0.550081	0.620739	0.949645	0.0469588	0.616476	0.627601
cg17852482	17	80833054	S_Shelf	NA	LC	-20646	TBCD	0.924918	0.153223	0.827214	0.736039	0.924682	0.0876857	0.868388	0.748292
cg11905488	12	10123604		NA	LC	-403	CLEC12A	0.933176	0.252659	0.498931	0.575188	0.935539	0.26605	0.571474	0.663843
cg00324097	17	75446549	N_Shore	NA	LC	-63	41161	0.0425685	0.681434	0.385498	0.439919	0.048164	0.704742	0.393704	0.381176
cg06392753	2	102783282		NA	LC	12882	IL1R1	0.935612	0.232347	0.642394	0.506352	0.943847	0.140067	0.616571	0.528026
cg01229658	15	70924395		TRUE	LC	70225	UACA	0.899219	0.101035	0.451656	0.664966	0.902972	0.0610011	0.430776	0.702088
cg02841912	6	152955983	N_Shore	NA	LC	1957	SYNE1	0.888443	0.0744835	0.381737	0.481705	0.886054	0.0231534	0.376879	0.506803
cg25382751	19	11406877	S_Shelf	NA	LC	54	TSPAN16	0.907543	0.273838	0.66291	0.544494	0.910988	0.249727	0.696351	0.574463
cg21127597	11	118109650		TRUE	LC	-9810	AK289390	0.912463	0.125333	0.411363	0.610188	0.922811	0.0462035	0.38574	0.625575
cg07136111	7	30829005		TRUE	LC	17973	FAM188B	0.929535	0.223978	0.511739	0.596791	0.927672	0.11094	0.501119	0.609945
cg02319986	19	8568712	N_Shore	NA	LC	-1174	PRAM1	0.927957	0.192638	0.497724	0.519351	0.930101	0.11012	0.489813	0.588339
cg06898168	7	5447353		TRUE	LC	4426	TNRC18	0.908697	0.279539	0.65195	0.515481	0.911064	0.224365	0.636083	0.556288
cg04118119	13	47371987	S_Shore	NA	LC	-620	ESD	0.914996	0.135903	0.472321	0.490844	0.910627	0.0709025	0.507371	0.555888
cg13265003	21	43919023	S_Shore	NA	LC	-718	SLC37A1	0.934475	0.24066	0.673068	0.483915	0.924508	0.273447	0.699305	0.500193
cg20121012	12	93516072		TRUE	LC	-192965	EEA1	0.938296	0.430512	0.795481	0.681815	0.935244	0.336298	0.809623	0.663965
cg12313149	2	136763629		TRUE	LC	-20407	DARS	0.957081	0.216484	0.736737	0.645374	0.963103	0.0874478	0.720507	0.642676
cg14191024	11	110070509		TRUE	LC	36887	RDX	0.948703	0.377476	0.663119	0.732505	0.95473	0.383481	0.674099	0.724611
cg06513247	17	75446661	N_Shore	NA	LC	49	41161	0.076403	0.689765	0.463453	0.475257	0.0570713	0.699317	0.44527	0.38468
cg01692842	11	134126364	S_Shelf	NA	LC	-77	ACAD8	0.948966	0.114304	0.886891	0.762726	0.9368	0.0665288	0.886095	0.766489
cg01727625	7	35373	S_Shelf	NA	IC	-114223	AK024243	0.844663	0.181871	0.464905	0.492904	0.853687	0.125015	0.464045	0.518322
cg15739581	2	166626783		NA	LC	24020	GALNT3	0.944979	0.27027	0.583997	0.637213	0.937545	0.19895	0.613097	0.645236
cg08418670	19	4374567	S_Shelf	NA	IC	25998	SH3GL1	0.975348	0.193871	0.559656	0.583836	0.971248	0.0857684	0.502475	0.644166
cg23230830	1	248903100		NA	IC	51	LOC646627	0.896792	0.072423	0.280545	0.5037	0.90139	0.0388825	0.29577	0.542338
cg03322353	4	141069770	N_Shore	NA	LC	5463	MAML3	0.957036	0.259007	0.597385	0.536297	0.962583	0.10514	0.535987	0.580969
cg14801864	20	17540975		NA	LC	-1370	BFSP1	0.932289	0.347214	0.553353	0.594696	0.928783	0.288011	0.554714	0.573265
cg27044455	5	149878183		TRUE	LC	844	NDST1	0.938421	0.280378	0.481438	0.560314	0.945253	0.245886	0.445043	0.661618
cg07790752	1	147101904		TRUE	LC	18528	BCL9	0.944964	0.121428	0.757933	0.690282	0.950275	0.0471785	0.785383	0.674007
cg24827600	2	169355957		TRUE	LC	43123	CERS6	0.934359	0.130625	0.594984	0.674919	0.935162	0.0458927	0.549222	0.730322
cg09418321	12	4699618		NA	LC	123	DYRK4	0.918516	0.152478	0.773305	0.513953	0.927704	0.070884	0.813704	0.533723
cg01923724	1	58864209		TRUE	LC	70468	AX746780	0.910253	0.266435	0.853557	0.596496	0.915411	0.171255	0.870459	0.617047
cg02341503	20	45947123		TRUE	LC	-122	LOC100131496	0.845543	0.181852	0.528905	0.440765	0.859715	0.148341	0.543017	0.451065
cg21253130	13	32609104	S_Shelf	NA	LC	-3328	BC035084	0.898269	0.338466	0.618016	0.677392	0.901692	0.320993	0.636673	0.69196
cg12547959	5	14326153		TRUE	LC	33033	TRIO	0.915726	0.224948	0.920703	0.79165	0.926639	0.147432	0.919129	0.712229
cg26861460	22	44575455		NA	LC	-1314	PARVG	0.9461	0.192874	0.636227	0.516657	0.943378	0.113026	0.640628	0.464427
cg21442998	3	11597936		NA	IC	12462	VGLL4	0.791066	0.15588	0.368258	0.533496	0.811533	0.116862	0.37636	0.570797
cg12949760	11	2542862		NA	IC	60179	KCNQ1	0.853742	0.183194	0.401123	0.569073	0.8671	0.184092	0.432904	0.551498
cg15961455	1	23590501		TRUE	LC	47885	HNRNPR	0.813505	0.155645	0.496118	0.567422	0.862696	0.0767338	0.521858	0.613811
cg15891546	8	142179908	N_Shelf	NA	IC	12415	DENND3	0.949156	0.158697	0.701324	0.698996	0.93774	0.0524032	0.650189	0.73289
cg10874314	10	129766623		TRUE	LC	-18920	PTPRE	0.893994	0.242311	0.8019	0.594656	0.904255	0.235879	0.817105	0.57901
cg16502747	14	23531625	S_Shelf	TRUE	LC	-4878	CDH24	0.933315	0.205897	0.662651	0.60304	0.933957	0.194435	0.621468	0.660316
cg04682905	7	5523636	N_Shelf	NA	IC	11912	MIR589	0.921282	0.305842	0.554922	0.621729	0.925427	0.256036	0.555602	0.641926
cg16267322	14	92864074		TRUE	LC	-41604	SLC24A4	0.940816	0.482289	0.71329	0.742971	0.949085	0.463943	0.740023	0.688638
cg16441068	14	103112066		TRUE	LC	53071	RCOR1	0.951703	0.0963942	0.348423	0.631589	0.963658	0.0455095	0.344496	0.670613
cg24025721	7	1220962		NA	IC	20835	AK090593	0.896273	0.320936	0.523341	0.618617	0.892313	0.238525	0.536672	0.633705
cg07143125	11	48110045		TRUE	LC	-47197	PTPRJ	0.915976	0.290172	0.532881	0.499721	0.917818	0.185188	0.421817	0.436827
cg10417386	17	8772067		NA	LC	-1073	PIK3R6	0.923171	0.281328	0.625136	0.597504	0.932113	0.365819	0.638139	0.59157
cg07734159	10	75772918		TRUE	LC	15047	VCL	0.968966	0.114943	0.770594	0.782119	0.967664	0.0589214	0.59383	0.852974
cg10500219	1	43854136	N_Shore	NA	LC	1347	MED8	0.859374	0.221343	0.805808	0.525637	0.884767	0.180814	0.816586	0.566846
cg07409471	17	80833638	S_Shelf	TRUE	IC	-20062	TBCD	0.961764	0.124285	0.745874	0.773942	0.959909	0.098176	0.830693	0.844433
cg26105956	1	154471433	N_Shelf	NA	LC	3093	SHE	0.95054	0.128084	0.513073	0.628405	0.952048	0.0617814	0.662104	0.746841
cg15044453	6	151258520		NA	IC	-1837	U6	0.93349	0.221402	0.485738	0.727653	0.94269	0.151631	0.475897	0.784693
cg01932823	16	57701726		NA	LC	-430	GPR97	0.898234	0.328455	0.657769	0.616749	0.901876	0.25542	0.631336	0.62708
cg15251256	12	46101447		TRUE	LC	20257	LOC400027	0.953454	0.341278	0.904411	0.796348	0.953922	0.344461	0.934043	0.784502
cg20241876	6	32180045		NA	IC	-8535	NOTCH4	0.90998	0.201558	0.629353	0.582998	0.913055	0.116661	0.64347	0.599428
cg03188000	12	68634913		NA	LC	12368	IL22	0.0508958	0.696322	0.35549	0.475704	0.0474139	0.573303	0.223244	0.198402
cg22652378	17	78533842		TRUE	LC	15218	RPTOR	0.936212	0.205227	0.667356	0.631391	0.941023	0.165625	0.696171	0.70042
cg07516556	5	1475096		NA	IC	-7656	LPCAT1	0.948291	0.171827	0.549437	0.608385	0.950794	0.0936489	0.598911	0.64488
cg08109625	1	2036643	N_Shore	NA	IC	489	PRKCZ	0.926165	0.452945	0.840494	0.685573	0.925241	0.589101	0.876448	0.747951
cg25025545	6	14136628		NA	LC	18764	CD83	0.948024	0.0926879	0.323614	0.58717	0.953404	0.0449656	0.336308	0.673151
cg04430911	1	36914349	N_Shore	NA	LC	1737	OSCP1	0.918719	0.148658	0.361483	0.534325	0.925398	0.0965469	0.382049	0.613415
cg09859659	8	142180109	N_Shelf	NA	IC	12616	DENND3	0.952299	0.280034	0.927575	0.808054	0.940662	0.162217	0.914466	0.816764
cg05604874	17	80200785	Island	NA	HC	7136	SLC16A3	0.87313	0.0914382	0.417054	0.638842	0.871655	0.0612078	0.472642	0.656101
cg20673721	17	25859382		TRUE	LC	-27960	KSR1	0.937909	0.150621	0.355725	0.64051	0.949737	0.107336	0.405284	0.677763
cg05627557	2	37418009		TRUE	LC	-2319	SULT6B1	0.894848	0.0971974	0.779564	0.581851	0.89884	0.0486124	0.716728	0.636936
cg01040749	10	134400440		NA	HC	-20978	INPP5A	0.946432	0.141175	0.740642	0.785988	0.956121	0.0732666	0.820641	0.796428
cg05089897	21	38886664		TRUE	LC	25578	DYRK1A	0.949119	0.486895	0.909555	0.840308	0.95175	0.466372	0.915348	0.81711
cg12209946	3	14987434	N_Shore	NA	LC	1521	BC063441	0.893549	0.117103	0.538137	0.415733	0.895032	0.108313	0.601307	0.56356
cg09868768	2	70188605	Island	NA	IC	792	ASPRV1	0.911712	0.417229	0.756422	0.66277	0.918389	0.395783	0.782349	0.632129
cg07621645	2	144503739		TRUE	LC	310577	ARHGAP15	0.921064	0.0852996	0.387756	0.474927	0.914635	0.0617454	0.480023	0.500592
cg01474011	2	225435131		TRUE	LC	-589	CUL3	0.947676	0.111759	0.33865	0.664959	0.943556	0.0433114	0.404367	0.776268
cg08472633	16	88907370	N_Shore	NA	IC	-15257	TRAPPC2L	0.895348	0.194526	0.719994	0.528275	0.911377	0.115503	0.650062	0.561999
cg11554295	7	5523691	N_Shelf	NA	IC	11857	MIR589	0.934492	0.310372	0.519458	0.575497	0.937513	0.267855	0.488814	0.594053
cg11922563	5	75016955	S_Shelf	NA	LC	-3642	POC5	0.946734	0.0988233	0.371409	0.634531	0.962945	0.0500652	0.404496	0.713701
cg00637104	20	1785303	S_Shore	TRUE	LC	-24911	LOC100289473	0.933832	0.130757	0.515059	0.553154	0.937827	0.0633613	0.599521	0.567675
cg07458272	19	34744396	N_Shore	NA	LC	-1059	KIAA0355	0.943425	0.560867	0.90533	0.842909	0.954606	0.566318	0.907517	0.829878
cg08973191	8	144894328	N_Shore	NA	IC	884	MIR937	0.953893	0.341741	0.683	0.63134	0.952213	0.287127	0.717995	0.7136
cg23745290	4	106392021	N_Shelf	NA	LC	3155	AK299501	0.956266	0.0950254	0.401577	0.72889	0.964317	0.0598905	0.379121	0.810177
cg01402255	1	153800699		NA	LC	52932	SLC27A3	0.896503	0.30627	0.769392	0.613678	0.899545	0.193245	0.744702	0.595648
cg05709770	3	59703569		TRUE	LC	255413	NPCR	0.86161	0.362284	0.629038	0.58296	0.884602	0.257917	0.659194	0.549423
cg01894508	2	70189111	S_Shore	NA	LC	286	ASPRV1	0.931685	0.468376	0.919897	0.85423	0.941667	0.486935	0.924537	0.830679
cg23428738	12	4312337		TRUE	LC	-70564	CCND2	0.931833	0.205282	0.763175	0.785351	0.92281	0.149034	0.797277	0.782517
cg15477500	3	44957542		NA	LC	2797	BC101287	0.853061	0.369383	0.690574	0.663813	0.87088	0.35816	0.7107	0.694849
cg12509499	17	2095179		TRUE	LC	44201	AJ276246	0.945695	0.448544	0.756452	0.682707	0.948619	0.313254	0.711946	0.687442
cg17959183	2	26297671		TRUE	LC	32128	U6	0.922099	0.10253	0.318114	0.560062	0.925624	0.0666465	0.316241	0.652066
cg01479187	2	43158610		TRUE	LC	-65921	Mir_548	0.889227	0.110904	0.31278	0.546321	0.88963	0.0551525	0.203526	0.537543
cg20012308	1	161498450	N_Shore	NA	LC	1764	TRNA_Leu	0.920181	0.0853149	0.439093	0.598178	0.914959	0.0403343	0.386202	0.602469
cg24596116	12	68665317		TRUE	LC	-17932	IL22	0.889237	0.257069	0.648935	0.511145	0.888063	0.167625	0.699349	0.507584
cg24966406	20	366345	S_Shelf	NA	LC	4405	TRIB3	0.940971	0.429054	0.879178	0.720097	0.942932	0.401377	0.887953	0.725492
cg23302989	7	25174492		NA	LC	-9512	CYCS	0.930612	0.191822	0.612928	0.728206	0.935831	0.0721861	0.645871	0.732694
cg21470541	2	120976896	N_Shelf	NA	LC	4088	TMEM185B	0.955804	0.410902	0.90703	0.762486	0.967018	0.389431	0.917412	0.758064
cg12450823	2	85752248		TRUE	LC	13761	LOC100630918	0.92606	0.324728	0.641384	0.621086	0.932007	0.332231	0.667391	0.660062
cg15033269	3	42631489	N_Shore	NA	LC	-808	SS18L2	0.93006	0.14047	0.450697	0.699968	0.9225	0.0614413	0.459242	0.729489
cg17385088	4	153611560		TRUE	LC	-10243	TMEM154	0.898603	0.241186	0.868931	0.643654	0.906026	0.155697	0.880059	0.634479
cg07530172	11	95431373		TRUE	LC	91581	FAM76B	0.905628	0.245	0.551205	0.463391	0.89269	0.175204	0.475076	0.444389
cg13071069	3	13005914	N_Shelf	NA	LC	3046	IQSEC1	0.887316	0.173782	0.402863	0.571703	0.8932	0.144295	0.424259	0.626762
cg20203469	11	134126284	S_Shelf	NA	LC	-157	ACAD8	0.966406	0.400941	0.930371	0.843358	0.961048	0.383222	0.942081	0.840978
cg05830425	13	21654356		TRUE	LC	-18634	LATS2	0.960062	0.26337	0.662884	0.676984	0.966004	0.170281	0.631673	0.71119
cg23433345	12	77059628		TRUE	LC	-98225	ZDHHC17	0.829449	0.152866	0.59208	0.492832	0.838072	0.0645602	0.645289	0.469343
cg05613718	7	38355100	S_Shelf	NA	LC	1609	TARP	0.921157	0.0715286	0.877061	0.659766	0.901024	0.0332153	0.904211	0.689381
cg22438810	9	130911792		NA	LC	61	LCN2	0.895515	0.404199	0.851856	0.734578	0.895755	0.309764	0.858148	0.714193
cg11070172	14	23586812		NA	IC	2008	CEBPE	0.962837	0.197349	0.920194	0.587009	0.964164	0.186863	0.939339	0.705209
cg21283680	3	15384005		NA	LC	-1104	SH3BP5	0.939535	0.299341	0.576298	0.544852	0.943416	0.233209	0.66825	0.525519
cg07600998	1	147146108	S_Shelf	NA	LC	-3474	ACP6	0.808883	0.192119	0.453214	0.538834	0.831704	0.1715	0.483659	0.569128
cg27416489	2	149823115		TRUE	LC	-12320	KIF5C	0.938298	0.399459	0.921503	0.704543	0.9463	0.239059	0.927385	0.718832
cg01627252	2	31397283		NA	LC	-19215	GALNT14	0.936492	0.178322	0.381703	0.622775	0.939404	0.0895836	0.418617	0.682747
cg00121045	16	1416053	S_Shore	NA	IC	13631	UNKL	0.935797	0.18432	0.607312	0.533633	0.934019	0.132218	0.573056	0.503469
cg14648237	17	64422393		TRUE	LC	-9421	BC033554	0.883587	0.167674	0.370224	0.481111	0.863349	0.0551478	0.456905	0.494746
cg07143462	2	157289513	N_Shelf	NA	LC	-2451	GPD2	0.927432	0.400198	0.839244	0.634665	0.931132	0.304716	0.854807	0.650232
cg06867089	2	218867385		TRUE	LC	333	TNS1	0.925906	0.303287	0.590339	0.569429	0.930489	0.284178	0.632219	0.590471
cg09948350	2	70189092	S_Shore	NA	LC	305	ASPRV1	0.934649	0.30967	0.878801	0.753026	0.932693	0.148437	0.877569	0.779592
cg01676795	7	75586348		TRUE	IC	-10812	POR	0.959669	0.176139	0.775427	0.731028	0.955581	0.197588	0.832171	0.793812
cg07468327	16	54170217		TRUE	LC	150161	IRX3	0.937139	0.233237	0.794952	0.664927	0.947639	0.239149	0.793145	0.70577
cg13595556	9	129648322		TRUE	LC	6632	ZBTB34	0.952074	0.14656	0.695885	0.708314	0.953788	0.0533769	0.693781	0.715143
cg16096172	6	46924482		TRUE	LC	-1807	GPR116	0.955317	0.298015	0.889412	0.703032	0.953912	0.260582	0.896492	0.75945
cg16805291	7	36022575	Island	NA	IC	35256	DQ595191	0.958868	0.212473	0.899587	0.673356	0.958505	0.337414	0.921253	0.764762
cg00405190	2	175545838	N_Shore	NA	LC	1789	WIPF1	0.905777	0.146795	0.349966	0.602222	0.874054	0.0599353	0.401608	0.668697
cg07156336	3	128501650		TRUE	LC	56672	RAB7A	0.891816	0.263553	0.547856	0.614871	0.881038	0.245184	0.506564	0.540247
cg03340036	4	89446409	S_Shore	NA	LC	-1454	PIGY	0.952634	0.154433	0.861812	0.797886	0.956903	0.0660866	0.854297	0.858219
cg24737761	6	106245659		TRUE	LC	-288535	PRDM1	0.931472	0.309169	0.875296	0.732221	0.946804	0.118487	0.860765	0.771078
cg26828017	16	22409023		TRUE	LC	-23085	CDR2	0.942445	0.156991	0.510967	0.453396	0.952335	0.0818425	0.532391	0.585893
cg25234117	3	155423168		NA	LC	-1171	PLCH1	0.854786	0.310548	0.52292	0.561247	0.857707	0.243459	0.489448	0.543039
cg18038894	17	48506385	S_Shelf	NA	IC	2867	ACSF2	0.930025	0.263061	0.489116	0.70045	0.929473	0.142428	0.481437	0.718267
cg17072494	6	149401166		TRUE	LC	-115346	LOC100128176	0.938363	0.33959	0.0688053	0.601733	0.953916	0.398321	0.0821855	0.671253
cg16349667	1	3807168	N_Shore	NA	IC	9689	C1orf174	0.926216	0.54506	0.779116	0.754669	0.929789	0.606901	0.798533	0.759459
cg22153407	1	230290089		TRUE	IC	87134	GALNT2	0.918446	0.238567	0.463307	0.727532	0.917788	0.181979	0.492824	0.7556
cg26250129	17	79239903		NA	IC	-19379	SLC38A10	0.910718	0.309685	0.894123	0.755902	0.917312	0.282751	0.906577	0.787473
cg04837616	17	75880542	N_Shelf	NA	LC	-373	FLJ45079	0.874179	0.333413	0.643311	0.686147	0.862707	0.304538	0.684402	0.651967
cg07333021	6	30612330	N_Shelf	NA	LC	-2485	C6orf136	0.940225	0.392149	0.620842	0.652688	0.93444	0.404988	0.678964	0.709399
cg00619628	6	151258451		NA	IC	-1906	U6	0.950942	0.552625	0.753749	0.836484	0.949755	0.542893	0.776997	0.829796
cg17008031	11	104972907		NA	LC	-749	CASP1	0.929103	0.350393	0.123093	0.552999	0.930773	0.36578	0.21948	0.553961
cg14575356	6	130013903		TRUE	LC	17467	ARHGAP18	0.952665	0.21227	0.652097	0.7546	0.956075	0.129044	0.69011	0.790233
cg00799984	8	134307105	N_Shore	NA	LC	2442	NDRG1	0.919627	0.342086	0.699794	0.558389	0.924902	0.244948	0.705878	0.600304
cg00796963	6	84936558	N_Shore	NA	LC	777	KIAA1009	0.78575	0.216267	0.567359	0.496136	0.773669	0.127059	0.579882	0.493646
cg15410418	5	59559180		NA	LC	-794	PDE4D	0.953071	0.315363	0.889928	0.676208	0.947444	0.232648	0.888542	0.687229
cg17442155	7	99955675		NA	LC	50	PILRB	0.914551	0.17238	0.71446	0.649271	0.924428	0.0888374	0.723311	0.729072
cg10256468	3	148710633	S_Shore	NA	LC	1439	GYG1	0.898889	0.396114	0.695603	0.664271	0.906054	0.332987	0.686027	0.639423
cg16047279	17	38717242		NA	IC	4494	CCR7	0.0323617	0.437375	0.221598	0.208735	0.0317764	0.472231	0.247743	0.164051
cg14454680	3	99794010		TRUE	LC	39339	FILIP1L	0.921915	0.127525	0.654491	0.404004	0.949473	0.0623732	0.5816	0.535212
cg00030432	7	100028974	S_Shore	NA	ICshore	1721	MEPCE	0.85652	0.229717	0.692376	0.604433	0.857163	0.128764	0.684159	0.651846
cg04389994	10	74590936		TRUE	LC	-62402	OIT3	0.946699	0.514676	0.836578	0.823824	0.947974	0.431105	0.833219	0.835893
cg11596902	11	123324834		NA	LC	-71693	GRAMD1B	0.945637	0.147881	0.674233	0.693369	0.946	0.0638185	0.788228	0.73812
cg26814100	6	136724451		TRUE	LC	-29490	AB073649	0.958243	0.521854	0.863193	0.821792	0.969894	0.472853	0.862381	0.850374
cg09535475	2	42444827		TRUE	LC	48338	EML4	0.940801	0.13661	0.790208	0.630734	0.957644	0.0658635	0.824896	0.739935
cg00975624	3	159646501		TRUE	LC	-60121	IL12A	0.900499	0.325638	0.0912473	0.558879	0.911846	0.318724	0.103107	0.533272
cg20945221	1	28423646		NA	LC	-577	SPCS2	0.901158	0.341486	0.811855	0.590473	0.896098	0.304654	0.833447	0.576561
cg08539965	1	21396338		TRUE	LC	-18851	EIF4G3	0.945126	0.087515	0.532238	0.736825	0.937402	0.0388884	0.510521	0.798238
cg19620994	1	12774904		NA	LC	-1213	AADACL3	0.906989	0.177316	0.450098	0.607799	0.883691	0.0646261	0.481811	0.60408
cg25790531	6	113755716		TRUE	LC	-422810	MARCKS	0.937742	0.403041	0.883071	0.763059	0.950043	0.21309	0.901915	0.790683
cg08413427	17	42828304		NA	LC	-8263	ADAM11	0.922854	0.206356	0.514276	0.59149	0.9324	0.0922836	0.536656	0.673479
cg25539505	5	95634103		TRUE	LC	114586	PCSK1	0.928031	0.386739	0.685202	0.726651	0.929396	0.262843	0.731128	0.731702
cg09018739	16	57180107		NA	IC	21055	FAM192A	0.883492	0.398006	0.818266	0.703462	0.886044	0.47845	0.845355	0.694896
cg10725937	6	41130978		NA	LC	-56	TREM2	0.927564	0.291287	0.0777528	0.552994	0.942358	0.172654	0.0732058	0.535409
cg02639080	6	28874754		TRUE	LC	-10649	TRNA_Leu	0.962231	0.427834	0.67572	0.83532	0.956859	0.524266	0.733185	0.875586
cg06766034	22	47082260	S_Shore	NA	ICshore	11756	GRAMD4	0.860379	0.0969529	0.399502	0.490727	0.874323	0.0618936	0.358091	0.590497
cg09777883	11	112093696	N_Shelf	NA	LC	-3391	PTS	0.929805	0.39817	0.639089	0.649148	0.936167	0.421633	0.685272	0.614468
cg00705730	2	106438120		TRUE	LC	-30083	NCK2	0.938774	0.167794	0.903065	0.716467	0.946431	0.0509466	0.895822	0.744815
cg04425005	4	146783253		TRUE	LC	-38576	ZNF827	0.914108	0.317228	0.64933	0.565821	0.931063	0.287498	0.685475	0.603265
cg07052737	2	26224428		TRUE	LC	-18985	KIF3C	0.899372	0.265053	0.730567	0.584084	0.905791	0.191796	0.700695	0.62581
cg19635401	6	118873071		TRUE	LC	3630	PLN	0.941395	0.371777	0.582929	0.670736	0.947758	0.229139	0.559983	0.725532
cg06577850	7	84002356		TRUE	LC	-159435	BX647900	0.903698	0.365984	0.69983	0.733743	0.912623	0.409734	0.789544	0.759122
cg14520947	1	225942842		TRUE	IC	-22672	SRP9	0.951302	0.123289	0.466056	0.738057	0.964184	0.0565544	0.53174	0.807387
cg06068369	6	105837504		TRUE	LC	13495	PREP	0.910078	0.351228	0.789816	0.628121	0.915517	0.268554	0.804074	0.645231
cg01699630	6	131894023		NA	LC	-320	ARG1	0.935204	0.298041	0.904912	0.802184	0.93998	0.144205	0.919854	0.82303
cg20720686	7	75582881		NA	LC	9781	SNORA14A	0.93014	0.248704	0.698661	0.696802	0.935171	0.178931	0.685614	0.72981
cg17412005	1	45806886	S_Shore	NA	LC	-744	MUTYH	0.776374	0.137289	0.456623	0.544066	0.793273	0.0499515	0.419243	0.586071
cg21088259	17	81039990	S_Shore	NA	ICshore	-1958	METRNL	0.897691	0.274038	0.566195	0.619527	0.896626	0.138199	0.466019	0.648518
cg00789960	14	61227118		TRUE	LC	25660	MNAT1	0.954976	0.32183	0.661675	0.776192	0.961267	0.213086	0.656431	0.837101
cg26638570	17	79409020	N_Shelf	NA	IC	-1814	BAHCC1	0.892744	0.376574	0.617779	0.620721	0.895792	0.434373	0.621579	0.668056
cg06352352	16	67181466	N_Shore	NA	LC	-1652	BC007896	0.938598	0.28571	0.744488	0.679398	0.946478	0.230821	0.74529	0.743998
cg15658793	19	3398810	Island	NA	IC	32246	NFIC	0.890238	0.170315	0.605657	0.508754	0.914193	0.0662246	0.639873	0.588802
cg15644413	1	36185939	S_Shore	NA	LC	-1149	C1orf216	0.919801	0.441566	0.744759	0.732032	0.924961	0.417834	0.736986	0.709885
cg18069568	18	43683922	N_Shore	NA	ICshore	277	ATP5A1	0.909474	0.128364	0.437777	0.527066	0.923607	0.0856947	0.487374	0.676563
cg21762695	7	36022695	S_Shore	NA	IC	35376	DQ595191	0.937556	0.0921608	0.550352	0.589092	0.931355	0.0419555	0.595148	0.642086
cg06927812	13	41718870		TRUE	LC	11796	AK056182	0.941332	0.225516	0.86131	0.623391	0.961747	0.153083	0.902083	0.715054
cg06465076	5	96027378		TRUE	LC	-4110	CAST	0.949995	0.326175	0.799106	0.724436	0.959965	0.110817	0.853623	0.750806
cg17932662	1	202123442		TRUE	LC	4135	PTPN7	0.934086	0.204592	0.610852	0.634792	0.938841	0.124216	0.623249	0.690417
cg19244300	1	110113304		TRUE	LC	22119	GNAI3	0.856358	0.148596	0.525971	0.63371	0.864039	0.0547157	0.551496	0.684372
cg05279866	8	37378355		NA	IC	-148060	U6	0.910323	0.314161	0.810763	0.651936	0.917463	0.38735	0.850311	0.679737
cg26112871	5	171320720		TRUE	LC	103271	FBXW11	0.938056	0.468933	0.830154	0.749568	0.95124	0.432348	0.822779	0.803487
cg06270401	12	4699085		NA	LC	-158	DYRK4	0.946894	0.128337	0.798241	0.602182	0.946165	0.0530486	0.851268	0.650993
cg19460836	17	79047872	S_Shelf	NA	ICshore	-11022	BAIAP2	0.951565	0.131861	0.670362	0.72848	0.960375	0.076664	0.682686	0.796367
cg01012879	1	244613363	N_Shore	NA	LC	2073	ADSS	0.937511	0.319682	0.92149	0.837265	0.951145	0.3066	0.926557	0.844696
cg25889918	2	179916184		NA	LC	-1398	CCDC141	0.897899	0.416711	0.750538	0.660139	0.902071	0.491295	0.767592	0.644626
cg05492904	15	51604503		TRUE	LC	6186	CYP19A1	0.918208	0.357784	0.841626	0.595561	0.927756	0.310095	0.839522	0.572954
cg13358873	2	69271042		NA	LC	30767	ANTXR1	0.894422	0.376981	0.735151	0.60031	0.901709	0.26385	0.75681	0.566362
cg24738611	2	29149895		NA	LC	-37	SNORD53	0.878532	0.209569	0.535072	0.618816	0.887077	0.181597	0.53824	0.650989
cg15361231	1	193075191	S_Shore	NA	LC	-4	GLRX2	0.92951	0.208383	0.819051	0.713043	0.942431	0.0700915	0.836606	0.814946
cg05507566	2	36757828		TRUE	LC	63881	FEZ2	0.951712	0.281529	0.793408	0.795646	0.949508	0.247723	0.840648	0.783009
cg25198847	4	113192515		TRUE	LC	7057	TIFA	0.938196	0.329731	0.540791	0.685443	0.940334	0.233751	0.616173	0.728373
cg09794680	14	24540452		NA	IC	-283	CPNE6	0.733313	0.193619	0.468238	0.494357	0.744563	0.156324	0.489986	0.509081
cg19405329	15	49440632		TRUE	LC	7222	COPS2	0.944002	0.14575	0.616296	0.710795	0.956774	0.0665291	0.621221	0.75967
cg16964946	11	27442973		TRUE	LC	51361	LGR4	0.956433	0.255907	0.661238	0.676424	0.951884	0.091553	0.701434	0.742682
cg01297806	2	235949554	N_Shore	NA	IC	44808	BC148242	0.900644	0.313715	0.601296	0.609049	0.898702	0.280089	0.6248	0.605108
cg26943759	16	87100606		NA	IC	235762	AK125749	0.934463	0.423299	0.771562	0.701419	0.939585	0.492576	0.815117	0.744147
cg18934187	18	51882189	N_Shore	NA	LC	-1246	STARD6	0.946237	0.427489	0.850301	0.817835	0.945132	0.318104	0.871871	0.850174
cg17023856	1	2036508	N_Shelf	NA	IC	354	PRKCZ	0.860372	0.114335	0.445176	0.32972	0.883936	0.0942317	0.49892	0.379036
cg16802439	16	88907184	N_Shore	NA	IC	-15443	TRAPPC2L	0.985179	0.145047	0.748363	0.625499	0.98128	0.0624644	0.664003	0.708008
cg04051365	3	193586394	N_Shore	NA	LC	-24581	AK091265	0.924331	0.129169	0.490071	0.636661	0.933422	0.0578611	0.494936	0.681254
cg17010895	2	65731517		TRUE	LC	67673	FLJ16124	0.963258	0.271631	0.649715	0.733371	0.964627	0.296258	0.734413	0.774913
cg05936004	3	130693828		TRUE	LC	12083	ATP2C1	0.950663	0.175358	0.853409	0.77175	0.958021	0.0791987	0.869721	0.791469
cg18279004	3	111802305	N_Shelf	NA	LC	-2876	C3orf52	0.910352	0.286887	0.835735	0.677237	0.931841	0.144372	0.863015	0.748813
cg04182865	5	141346431	N_Shelf	NA	LC	30	RNF14	0.936735	0.129296	0.678855	0.575152	0.944185	0.123882	0.724535	0.697138
cg13918640	9	94351568		TRUE	LC	-46964	MIR3910-1	0.915402	0.305466	0.64283	0.622017	0.925414	0.2397	0.654641	0.678986
cg23648239	14	52701606		TRUE	LC	-32824	PTGDR	0.91916	0.193215	0.624303	0.573665	0.932869	0.0821513	0.667615	0.615259
cg09695851	17	3907499	Island	TRUE	HC	2513	AB062083	0.919354	0.195417	0.431947	0.558248	0.943057	0.317439	0.592764	0.677005
cg03606774	2	27432830	N_Shore	NA	LC	1790	SLC5A6	0.904548	0.429587	0.670606	0.695947	0.904856	0.348846	0.688028	0.724152
cg21426759	6	30303126		NA	LC	6039	TRIM39-RPP21	0.94575	0.34571	0.912071	0.724715	0.942888	0.246747	0.917231	0.704719
cg18325192	8	19540396		NA	IC	-135	CSGALNACT1	0.880345	0.143201	0.637151	0.502847	0.880281	0.0714243	0.537281	0.567031
cg09163720	10	134400506		NA	HC	-20912	INPP5A	0.950458	0.146572	0.523774	0.744675	0.950106	0.0908722	0.64351	0.766866
cg14352586	9	101594150		NA	IC	24170	GALNT12	0.8663	0.337317	0.867636	0.691906	0.874096	0.258882	0.869972	0.772137
cg14225168	9	139403827	N_Shore	NA	IC	4176	NOTCH1	0.941155	0.43789	0.708259	0.682318	0.952242	0.306354	0.641572	0.670052
cg10401362	7	157185402		NA	IC	12893	DNAJB6	0.92863	0.473049	0.890363	0.812485	0.929352	0.453553	0.895539	0.803786
cg19717347	12	129304956	N_Shelf	NA	LC	3585	SLC15A4	0.956339	0.223533	0.486115	0.718507	0.957669	0.0896692	0.509637	0.769496
cg19137806	10	134362170	S_Shore	NA	IC	10818	INPP5A	0.951885	0.397964	0.602732	0.638947	0.962612	0.507521	0.589102	0.634271
cg17647904	12	124908601	N_Shelf	NA	IC	-59641	BC017209	0.951539	0.452658	0.902796	0.679719	0.962063	0.430571	0.882177	0.62617
cg08920032	15	99332004		TRUE	LC	4350	MIR4714	0.93373	0.139985	0.455977	0.76657	0.937569	0.0554576	0.486886	0.818245
cg23260578	14	20978830		NA	LC	200	RNASE10	0.900897	0.373367	0.667942	0.631409	0.912076	0.284354	0.666072	0.610955
cg14083146	20	20694136	S_Shore	NA	ICshore	-870	RALGAPA2	0.905792	0.320619	0.0943482	0.565291	0.924099	0.271667	0.126361	0.578383
cg04024799	1	248903300		NA	LC	-149	LOC646627	0.823666	0.205458	0.679047	0.504933	0.815904	0.187286	0.668928	0.541488
cg16305292	8	142219965	N_Shore	NA	LC	-901	SLC45A4	0.89614	0.246034	0.458559	0.581335	0.919924	0.30156	0.528905	0.667163
cg26282731	4	148939288		TRUE	LC	-5109	ARHGAP10	0.941117	0.435887	0.835883	0.702	0.945094	0.485103	0.860239	0.671364
cg13246468	1	31205629		NA	LC	6450	MIR4420	0.656216	0.0554334	0.259192	0.366971	0.664712	0.0354851	0.215264	0.407861
cg11231701	20	31946710		NA	LC	14245	CDK5RAP1	0.840934	0.10079	0.780266	0.505544	0.866587	0.0685114	0.802831	0.479447
cg25739938	2	9610621	N_Shelf	NA	LC	-4048	IAH1	0.952649	0.223917	0.935353	0.792228	0.960502	0.0761874	0.934542	0.81687
cg04904468	10	81202867	N_Shore	NA	LC	1061	ZCCHC24	0.93598	0.378135	0.667864	0.706422	0.936457	0.302982	0.693703	0.73373
cg19498794	1	178445641		TRUE	LC	24091	RASAL2	0.934167	0.391825	0.735514	0.676702	0.935407	0.340224	0.748725	0.652162
cg15377871	14	23588325		NA	IC	495	CEBPE	0.88105	0.172235	0.467175	0.609501	0.884239	0.0825361	0.54953	0.67129
cg08119452	13	53602385		NA	LC	-490	OLFM4	0.891124	0.178057	0.706312	0.4239	0.893679	0.0905995	0.789228	0.471541
cg00225858	16	84223841	N_Shore	NA	LC	-881	ADAD2	0.932021	0.278904	0.743415	0.663545	0.935297	0.208599	0.749741	0.71234
cg22082462	14	24540415		NA	IC	258	CPNE6	0.951272	0.384139	0.859644	0.714185	0.952379	0.273376	0.868208	0.780182
cg21574244	15	42568411	S_Shelf	NA	LC	2046	GANC	0.950226	0.146479	0.615556	0.650037	0.961725	0.0601958	0.537637	0.785531
cg21216258	9	140942584	S_Shore	NA	IC	25119	CACNA1B	0.914149	0.353232	0.584401	0.674044	0.921476	0.290951	0.571441	0.691112
cg24339704	19	2529022	S_Shelf	NA	LC	52669	GADD45B	0.939742	0.305861	0.520621	0.612875	0.953011	0.192576	0.570924	0.5905
cg20732703	7	50744032		TRUE	LC	28988	GRB10	0.884422	0.252522	0.754192	0.607881	0.897959	0.243347	0.735373	0.609674
cg14328641	11	59822727		NA	LC	-1373	MS4A3	0.882191	0.146438	0.368647	0.553449	0.900354	0.0835512	0.375946	0.613802
cg07356342	1	161183820		NA	LC	-1266	FCER1G	0.932176	0.166651	0.422296	0.754478	0.941147	0.064948	0.466754	0.78085
cg01627405	19	2235127	N_Shore	NA	LC	-979	MIR1227	0.928617	0.112392	0.393488	0.605676	0.926843	0.0395083	0.419385	0.697143
cg14419046	9	90043268		TRUE	LC	-69389	DAPK1	0.916495	0.183516	0.393498	0.594318	0.942145	0.113749	0.468417	0.709356
cg10611016	11	6225759		NA	LC	-1038	C11orf42	0.960276	0.215631	0.710826	0.738325	0.964745	0.0931082	0.739336	0.797473
cg11803859	10	125770124		NA	IC	-70345	CPXM2	0.946268	0.488002	0.777456	0.74661	0.95142	0.358766	0.744001	0.786274
cg24740647	10	72681285	S_Shelf	NA	LC	-32744	PCBD1	0.930162	0.229739	0.461502	0.520174	0.942879	0.131318	0.394402	0.601217
cg16051954	1	227139852		TRUE	LC	11915	ADCK3	0.944319	0.318672	0.638039	0.646703	0.94379	0.284062	0.677445	0.701427
cg00060800	5	141600994		TRUE	LC	93679	SPRY4	0.953068	0.267721	0.058404	0.563974	0.948881	0.256951	0.0894015	0.573812
cg23815853	12	48147034		TRUE	LC	5147	RAPGEF3	0.928654	0.194559	0.590562	0.692979	0.926557	0.150281	0.628019	0.728502
cg26618703	7	922962		NA	ICshore	6772	GET4	0.80778	0.222354	0.42702	0.524503	0.805028	0.259155	0.479502	0.590266
cg08398132	2	8557381		TRUE	LC	-88832	LINC00299	0.94674	0.45033	0.800537	0.703713	0.945957	0.368511	0.812629	0.651639
cg13079571	6	30297257	S_Shelf	NA	IC	170	TRIM39-RPP21	0.943694	0.253402	0.715463	0.69894	0.94489	0.199117	0.757359	0.759333
cg13599020	6	130482978		TRUE	LC	53461	SAMD3	0.841013	0.118811	0.457531	0.535491	0.830567	0.120199	0.606234	0.60451
cg03821418	12	124859683	S_Shelf	NA	LC	-34933	NCOR2	0.904932	0.406699	0.706304	0.663682	0.90768	0.381944	0.715613	0.663444
cg19867914	2	144234430		TRUE	LC	41268	ARHGAP15	0.945962	0.217927	0.675787	0.734019	0.950619	0.0688675	0.702043	0.756033
cg11939496	1	160833560		NA	LC	-868	CD244	0.943073	0.245393	0.0416649	0.609994	0.952489	0.208699	0.0484734	0.630095
cg22266967	4	6695698		NA	IC	133	S100P	0.89529	0.289287	0.672417	0.655206	0.910812	0.217782	0.691047	0.691628
cg03637218	5	115209107		TRUE	LC	31489	AP3S1	0.954617	0.234721	0.959835	0.734065	0.960706	0.0834462	0.952326	0.771088
cg07379703	5	78279424	N_Shore	NA	LC	2342	ARSB	0.948066	0.249309	0.698436	0.730973	0.951163	0.230054	0.742976	0.78769
cg01556552	1	10695686	N_Shelf	NA	LC	25769	CASZ1	0.942676	0.502257	0.796603	0.757202	0.948755	0.368937	0.77525	0.736978
cg10408731	7	65214843	N_Shore	NA	IC	1068	LOC441242	0.953575	0.116285	0.675478	0.726986	0.955507	0.0746782	0.683141	0.832426
cg05961632	5	65894842	S_Shore	NA	LC	2667	MAST4	0.946011	0.547366	0.851245	0.781721	0.951081	0.414801	0.829797	0.711915
cg03766264	12	27396229	N_Shore	NA	LC	-848	STK38L	0.943504	0.289133	0.928513	0.863578	0.953804	0.143203	0.93891	0.871503
cg00777445	17	48970357		TRUE	LC	-25018	TOB1	0.948801	0.142354	0.718687	0.638353	0.953432	0.136726	0.75281	0.671495
cg06102602	12	96895446		TRUE	LC	12094	C12orf55	0.952587	0.234648	0.585368	0.453418	0.958604	0.11561	0.567586	0.402298
cg02279108	7	156836773	S_Shelf	NA	IC	33223	LOC645249	0.860816	0.214103	0.754154	0.499792	0.854384	0.106061	0.775358	0.548387
cg11654011	19	43099795		NA	LC	-713	CEACAM8	0.861241	0.346363	0.731407	0.561982	0.860314	0.288547	0.700146	0.535094
cg05971678	10	125770089		NA	IC	-70310	CPXM2	0.961749	0.203393	0.53708	0.696304	0.966211	0.119132	0.507061	0.774812
cg04855678	3	195946921		NA	IC	3539	OSTalpha	0.9205	0.0702925	0.373342	0.531234	0.919682	0.0418271	0.402469	0.678557
cg01718139	19	54566838		NA	IC	369	VSTM1	0.883673	0.123471	0.697244	0.600325	0.861137	0.0627426	0.72301	0.636599
cg05501357	11	33308269		NA	IC	28393	HIPK3	0.875596	0.232356	0.765189	0.530873	0.885695	0.10549	0.809188	0.589613
cg19931348	20	43803224		NA	LC	-315	PI3	0.924078	0.279497	0.724642	0.653472	0.933725	0.125684	0.812944	0.7177
cg08154963	17	33426885		NA	LC	6615	RAD51D	0.927597	0.173583	0.854439	0.693122	0.934679	0.0905167	0.850427	0.726896
cg06645778	2	64680425	N_Shore	NA	LC	-901	LGALSL	0.810638	0.290816	0.643619	0.59962	0.856147	0.241855	0.677832	0.606569
cg06966839	17	55685941		TRUE	LC	-180868	7SK	0.870941	0.181511	0.500483	0.600351	0.816321	0.160086	0.541317	0.661808
cg16379999	14	81976516		TRUE	LC	23689	SEL1L	0.915435	0.45507	0.836421	0.707193	0.924032	0.446132	0.845449	0.656158
cg22637435	8	141361108	S_Shore	NA	IC	-59758	TRAPPC9	0.875963	0.219857	0.43209	0.508551	0.893811	0.134601	0.478877	0.540505
cg07875068	12	116814302		TRUE	LC	51821	MIR4472-2	0.858116	0.312484	0.707621	0.591582	0.886385	0.307515	0.687206	0.613738
cg06625767	5	176836695		NA	LC	-118	F12	0.914564	0.315871	0.530567	0.553825	0.920697	0.223545	0.5255	0.557675
cg14642045	12	109538736	S_Shelf	NA	LC	2814	UNG	0.945703	0.0812543	0.400342	0.564725	0.951892	0.0290919	0.426368	0.671123
cg26726141	17	64612159		TRUE	LC	-171030	MIR634	0.950613	0.490811	0.83262	0.76687	0.961478	0.515922	0.873144	0.793439
cg24906819	8	8231531		TRUE	LC	7726	SGK223	0.922143	0.300397	0.0574531	0.66037	0.922312	0.207771	0.0649434	0.647316
cg06168950	3	154737057		TRUE	LC	-4855	MME	0.953524	0.22058	0.641393	0.604398	0.949679	0.183287	0.68954	0.653147
cg14543285	14	103129037		TRUE	IC	70042	RCOR1	0.902517	0.249081	0.845415	0.714386	0.910567	0.215505	0.864748	0.765387
cg00399027	16	85676861	S_Shore	NA	IC	-19035	KIAA0182	0.926791	0.489839	0.798605	0.746847	0.92809	0.490465	0.796662	0.699983
cg14296561	11	102203542		NA	LC	-14423	BIRC2	0.925174	0.361139	0.768105	0.733499	0.932125	0.311861	0.776255	0.711067
cg08182454	19	46529189	S_Shelf	NA	LC	-2633	PGLYRP1	0.733547	0.0885109	0.635179	0.480507	0.737968	0.0531617	0.728084	0.4893
cg24606533	1	56973115		TRUE	LC	72142	PPAP2B	0.905641	0.23696	0.594344	0.621962	0.91237	0.0936264	0.646221	0.651665
cg24786875	5	94027853		TRUE	LC	13750	ANKRD32	0.847631	0.359546	0.571625	0.648372	0.885141	0.277431	0.576487	0.718238
cg20615117	11	121370102		TRUE	LC	-46380	AK091275	0.924128	0.351286	0.754672	0.603881	0.923335	0.336602	0.719766	0.579563
cg13178361	1	162532502	S_Shore	NA	LC	1207	UAP1	0.945162	0.362333	0.840334	0.671603	0.941844	0.218215	0.819326	0.694372
cg23055674	7	99954284		NA	LC	-1341	PILRB	0.878402	0.423145	0.850827	0.760071	0.892132	0.465434	0.835447	0.764061
cg11952493	10	28570835		TRUE	LC	232	MPP7	0.93116	0.429282	0.811007	0.770767	0.936322	0.409413	0.806931	0.749266
cg03819286	16	4673974	N_Shore	NA	ICshore	-850	MGRN1	0.91819	0.467617	0.776273	0.776356	0.925467	0.559377	0.806815	0.784151
cg18646851	15	92934809	N_Shore	NA	LC	-2330	ST8SIA2	0.742561	0.192108	0.585986	0.543314	0.756867	0.098926	0.589602	0.573992
cg05006942	16	69776039	N_Shore	NA	IC	12790	NOB1	0.957027	0.610346	0.930669	0.827947	0.958426	0.519912	0.921151	0.838416
cg01566692	16	18933346	N_Shelf	NA	LC	4380	SMG1	0.909664	0.202702	0.440324	0.673357	0.901494	0.121697	0.43492	0.704409
cg19520763	3	38534710	N_Shelf	NA	LC	-3052	EXOG	0.914474	0.459996	0.680515	0.682454	0.905651	0.522396	0.670674	0.70211
cg20934416	5	17444401		TRUE	LC	-56982	LOC401177	0.937745	0.154056	0.52704	0.653805	0.938742	0.0973601	0.678273	0.754727
cg22957691	2	36790185		TRUE	LC	31524	FEZ2	0.968725	0.405986	0.172343	0.75979	0.96455	0.149547	0.0917263	0.808168
cg25375916	3	155570275	N_Shelf	TRUE	LC	1973	SLC33A1	0.744069	0.141951	0.435415	0.600519	0.768981	0.0531748	0.402902	0.646921
cg22623649	8	99179021		TRUE	LC	25560	TRNA_Und	0.93889	0.346403	0.787129	0.769464	0.950024	0.298326	0.771323	0.809436
cg01796438	3	11312864	N_Shore	NA	IC	-1145	ATG7	0.861056	0.176233	0.5504	0.596856	0.860443	0.105726	0.570673	0.616575
cg03406844	2	152220529		NA	IC	-4318	MIR4773-1	0.880261	0.151287	0.799128	0.689974	0.898423	0.116344	0.859821	0.838717
cg10826999	1	225862288	N_Shelf	NA	LC	-21443	ENAH	0.965016	0.11175	0.488129	0.697551	0.957282	0.0424926	0.476118	0.740914
cg00916659	1	212558854		NA	LC	29413	TMEM206	0.875055	0.29896	0.833522	0.578868	0.879497	0.255227	0.837847	0.617166
cg09010699	3	195171693		TRUE	LC	-7876	ACAP2	0.931386	0.327728	0.695975	0.6945	0.934654	0.153855	0.715337	0.733287
cg02592133	2	99526035		TRUE	IC	26649	C2orf55	0.641818	0.0713779	0.298428	0.305328	0.676783	0.0292813	0.202636	0.32195
cg13469851	9	26936447		TRUE	LC	-10589	IFT74	0.955021	0.383905	0.836597	0.785999	0.953648	0.195221	0.852406	0.856841
cg16603916	1	21615863	N_Shore	NA	LC	903	ECE1	0.856742	0.208753	0.428265	0.611017	0.862414	0.124825	0.476046	0.633229
cg19871394	6	11539786	S_Shore	NA	LC	1276	TMEM170B	0.945664	0.218228	0.464461	0.636095	0.949838	0.195554	0.553445	0.723706
cg14171527	21	44473840	Island	NA	IC	14674	CBS	0.658039	0.150449	0.359774	0.42096	0.672284	0.0555343	0.359681	0.445548
cg22226592	1	109439213		TRUE	LC	19611	GPSM2	0.932751	0.319607	0.563601	0.712806	0.94452	0.315031	0.584683	0.752915
cg09395612	16	86018936		NA	IC	82619	IRF8	0.938655	0.346789	0.0770311	0.683311	0.944432	0.275727	0.0872018	0.723836
cg24504014	11	110297121	N_Shelf	NA	LC	-3539	FDX1	0.921569	0.290705	0.650892	0.680194	0.932502	0.159289	0.66325	0.75484
cg17078883	10	28759936		TRUE	LC	61347	LOC220906	0.893001	0.292356	0.780293	0.656551	0.908719	0.233268	0.778673	0.665133
cg25003924	15	52861754	S_Shore	NA	HC	-390	ARPP19	0.901213	0.426954	0.662128	0.707042	0.911826	0.504885	0.74514	0.723003
cg02112168	14	45579561		NA	LC	-516	SNORD127	0.910294	0.328038	0.83151	0.714017	0.916825	0.390742	0.831549	0.690942
cg25448856	12	93172875		TRUE	LC	42611	PLEKHG7	0.949287	0.174862	0.394247	0.719623	0.955705	0.0684892	0.478277	0.797909
cg10487428	5	59559218		NA	LC	-832	PDE4D	0.936047	0.218394	0.807826	0.668645	0.931147	0.112277	0.832561	0.738457
cg19037107	11	134126323	S_Shelf	NA	LC	-118	ACAD8	0.954971	0.147618	0.907219	0.799766	0.955234	0.080531	0.905924	0.845797
cg09317371	16	57180175		NA	IC	20987	FAM192A	0.91689	0.269232	0.651107	0.61537	0.922965	0.275433	0.699933	0.731486
cg21088438	14	70264869		NA	LC	-863	SLC10A1	0.903155	0.221118	0.436231	0.618711	0.911486	0.10197	0.457625	0.614604
cg19055828	12	51139321		NA	LC	-18467	ATF1	0.955674	0.1193	0.649533	0.739524	0.953705	0.0751023	0.708045	0.828137
cg05949667	11	134126504	S_Shelf	NA	LC	63	ACAD8	0.883634	0.388517	0.866987	0.743513	0.89903	0.364154	0.860588	0.756226
cg19014607	13	25209505	N_Shelf	NA	LC	-45043	ATP12A	0.947289	0.614638	0.910105	0.847456	0.94517	0.623385	0.894629	0.838656
cg01924292	12	1815334		TRUE	LC	15074	ADIPOR2	0.955975	0.229938	0.577543	0.56516	0.94432	0.106182	0.583878	0.592041
cg02935052	7	73751804	N_Shore	NA	LC	-38412	CLIP2	0.914675	0.39115	0.68421	0.620263	0.922387	0.464858	0.75783	0.604052
cg06122613	1	151297900	N_Shelf	NA	LC	2291	PI4KB	0.952823	0.366815	0.593771	0.832562	0.945218	0.483705	0.68401	0.887615
cg14210726	17	76136952	Island	NA	IC	3034	TMC8	0.854263	0.147107	0.379005	0.530839	0.879388	0.0638381	0.456393	0.586706
cg13995774	5	179189810		TRUE	LC	29960	MAML1	0.910735	0.19289	0.545416	0.680298	0.910243	0.0608257	0.514107	0.683354
cg19906284	2	179395912		NA	IC	-1966	TTN	0.92223	0.288636	0.705686	0.733448	0.936853	0.281759	0.71537	0.778314
cg07247405	1	2484626		NA	LC	-342	LOC115110	0.904943	0.323129	0.663543	0.59956	0.911429	0.314674	0.633224	0.605005
cg11478024	6	35004780		TRUE	LC	64402	ANKS1A	0.941174	0.45003	0.746893	0.732111	0.938564	0.333344	0.633325	0.696808
cg03658236	12	104063640		TRUE	LC	-42504	STAB2	0.884099	0.186151	0.743763	0.5891	0.915205	0.0852737	0.787605	0.704029
cg20773479	5	619994	N_Shelf	NA	IC	7590	CEP72	0.95036	0.24293	0.5407	0.785936	0.94638	0.202306	0.535952	0.872923
cg12063992	15	75865604		TRUE	LC	6021	PTPN9	0.880764	0.0945569	0.314101	0.505329	0.899698	0.0608025	0.45819	0.588591
cg05755408	8	27157515		TRUE	LC	11319	TRIM35	0.958758	0.158819	0.64077	0.745358	0.961484	0.0424179	0.549362	0.741659
cg24690314	6	144018564		TRUE	LC	19463	PHACTR2	0.950883	0.329141	0.875641	0.789875	0.951146	0.316502	0.878124	0.83662
cg18812353	15	56385430		NA	LC	9019	RFX7	0.950694	0.296034	0.878436	0.780228	0.947532	0.302973	0.891398	0.810694
cg05216056	6	28887836	N_Shelf	NA	LC	3932	TRIM27	0.940544	0.382717	0.73285	0.774095	0.945488	0.336066	0.745162	0.792647
cg07427438	16	4819304	S_Shore	NA	ICshore	-2138	ZNF500	0.887493	0.26792	0.52608	0.632686	0.881211	0.200261	0.529757	0.715272
cg21850879	17	29621943		NA	LC	1406	OMG	0.951114	0.34996	0.133483	0.642047	0.955234	0.280207	0.101054	0.691893
cg19269039	1	111743200	N_Shelf	NA	LC	81	DENND2D	0.0340279	0.478836	0.191289	0.713761	0.0381306	0.472781	0.223062	0.688879
cg08492568	6	89759594		TRUE	LC	-30834	PNRC1	0.907129	0.422611	0.786191	0.689124	0.919335	0.430945	0.796344	0.683865
cg25750408	19	44159698		NA	IC	14800	PLAUR	0.884914	0.504144	0.799707	0.759083	0.898217	0.443841	0.801625	0.753125
cg22057675	7	140103545		NA	LC	-297	RAB19	0.689818	0.116042	0.66867	0.622166	0.63857	0.0671927	0.654233	0.549232
cg01799818	17	594735		TRUE	LC	-15088	VPS53	0.956618	0.556672	0.876386	0.787191	0.949473	0.599529	0.895186	0.743276
cg13618969	9	129184186		TRUE	IC	-4985	SNORD116	0.939984	0.313908	0.922685	0.67893	0.936291	0.197948	0.914473	0.755251
cg22249612	12	56121485	N_Shore	NA	LC	651	CD63	0.926309	0.232994	0.544637	0.604562	0.95396	0.191639	0.400984	0.585128
cg12483340	15	42503039	S_Shelf	NA	LC	-2537	VPS39	0.945785	0.102898	0.75023	0.693645	0.945282	0.0492601	0.807613	0.748169
cg21005412	2	29149902		NA	LC	-30	SNORD53	0.947328	0.369337	0.818974	0.762788	0.950932	0.334967	0.831707	0.802995
cg11100481	5	149867577	S_Shore	NA	LC	-9762	NDST1	0.923587	0.371372	0.643853	0.69682	0.926983	0.394173	0.645496	0.72683
cg25320328	1	92953037	S_Shore	NA	LC	-604	GFI1	0.792723	0.243141	0.536432	0.527743	0.800154	0.155216	0.536301	0.5705
cg10342963	15	99443213		TRUE	IC	1369	AF020763	0.947348	0.185655	0.904369	0.824981	0.947558	0.222772	0.931904	0.847489
cg13255542	11	134120785	N_Shore	NA	LC	2475	THYN1	0.923159	0.129342	0.471559	0.652001	0.931817	0.0718858	0.566003	0.723984
cg02175033	14	70098523		TRUE	LC	20214	KIAA0247	0.849057	0.164757	0.411524	0.675915	0.850278	0.0665541	0.4417	0.716244
cg24501381	1	43001072		NA	LC	513	CCDC30	0.948255	0.39539	0.824541	0.708674	0.940008	0.258596	0.837152	0.709716
cg00084577	16	30721139		NA	LC	-718	SNORA30	0.923894	0.215025	0.801955	0.752086	0.926439	0.228058	0.832987	0.824536
cg01470340	10	73498766		NA	IC	-1185	C10orf105	0.879414	0.191734	0.616836	0.541847	0.893017	0.147685	0.655057	0.625793
cg18010131	11	10476620	S_Shelf	NA	LC	-45	AMPD3	0.937876	0.472342	0.80929	0.781239	0.938922	0.382622	0.800182	0.769612
cg14714629	7	99495452		NA	LC	-20796	OR2AE1	0.928031	0.165494	0.424798	0.658067	0.94006	0.142978	0.508544	0.696193
cg16651347	1	175042297		TRUE	LC	-4222	TNN	0.944017	0.291775	0.0883641	0.635552	0.94307	0.168646	0.0883109	0.660444
cg22526531	1	35913782		NA	LC	6455	KIAA0319L	0.88146	0.215772	0.524119	0.683211	0.892569	0.145026	0.524398	0.708867
cg06867755	2	225397387		TRUE	LC	37155	CUL3	0.951946	0.313304	0.910751	0.816608	0.953549	0.254307	0.918031	0.844759
cg08264507	17	53827753	N_Shore	NA	LC	-586	PCTP	0.955522	0.465699	0.946227	0.819892	0.962191	0.494676	0.957119	0.849621
cg08736813	2	179396214		NA	IC	-2268	TTN	0.949162	0.485956	0.280564	0.759556	0.947202	0.469131	0.300737	0.81357
cg24427660	11	818892	N_Shore	NA	ICshore	-8	PNPLA2	0.885556	0.188884	0.481251	0.599345	0.89083	0.110207	0.464981	0.687718
cg25968394	7	104604511		TRUE	LC	22859	BC061919	0.940068	0.232178	0.769799	0.753086	0.935756	0.113649	0.799549	0.761836
cg02722672	4	2967106	S_Shore	NA	IC	1764	GRK4	0.921417	0.337318	0.779441	0.688782	0.945523	0.361036	0.803808	0.771057
cg14349937	10	90093521		TRUE	LC	211758	RNLS	0.913477	0.29039	0.539099	0.679508	0.929792	0.183774	0.587895	0.723834
cg00340958	20	48328658	N_Shore	NA	LC	1763	B4GALT5	0.95006	0.367687	0.773057	0.76279	0.951488	0.230996	0.661862	0.7749
cg25731553	15	101715276		NA	IC	12990	CHSY1	0.941738	0.392437	0.759544	0.753924	0.946342	0.363756	0.777492	0.780777
cg19449565	2	240230892		TRUE	IC	3736	MIR4269	0.941817	0.414889	0.0922488	0.72684	0.946311	0.519884	0.138943	0.794204
cg26647135	7	99954400		NA	LC	-1225	PILRB	0.919725	0.251402	0.827201	0.685757	0.927553	0.259631	0.856911	0.789111
cg27039898	17	79799411	Island	NA	IC	5812	P4HB	0.981779	0.483338	0.74565	0.751125	0.980968	0.385063	0.686396	0.794374
cg01328473	2	1711966		TRUE	LC	36325	PXDN	0.880593	0.30951	0.523192	0.557864	0.897493	0.321107	0.539708	0.559276
cg23210971	4	88049275		TRUE	LC	92145	KLHL8	0.951716	0.201673	0.733294	0.765709	0.957578	0.15597	0.74815	0.84995
cg21002528	11	45903754	N_Shelf	NA	LC	-3292	MAPK8IP1	0.853959	0.289253	0.664144	0.643525	0.866508	0.207835	0.661314	0.665162
cg22375763	19	4540003	N_Shelf	NA	LC	33	LRG1	0.781621	0.181947	0.449044	0.492999	0.820608	0.147786	0.526321	0.528695
cg02021919	5	86707074	N_Shore	NA	LC	89	CCNH	0.950331	0.336214	0.859445	0.776	0.94564	0.240021	0.843162	0.854717
cg15724534	2	211018363		TRUE	LC	972	C2orf67	0.953276	0.289323	0.906236	0.813403	0.960722	0.292412	0.94644	0.88306
cg24129923	17	7814251		NA	IC	1433	CHD3	0.965203	0.58368	0.81315	0.816973	0.954076	0.651733	0.847351	0.817043
cg22615330	7	151502322		NA	LC	-1497	BC040865	0.891898	0.300547	0.56569	0.637693	0.898216	0.290185	0.580863	0.638808
cg23039807	2	240425897		NA	IC	-74097	BC132948	0.950941	0.189932	0.58352	0.707464	0.955934	0.229186	0.682276	0.770497
cg25164957	17	7236973	S_Shelf	NA	LC	-2874	ACAP1	0.928116	0.343314	0.69662	0.743341	0.935151	0.453366	0.723894	0.798447
cg25626999	19	3189496	N_Shore	NA	IC	3622	NCLN	0.889666	0.333126	0.653421	0.665985	0.893583	0.335205	0.683756	0.696044
cg02196256	7	148321082		TRUE	LC	33426	C7orf33	0.947756	0.572162	0.292404	0.772356	0.952398	0.430184	0.201548	0.728571
cg22228439	1	46766431	N_Shore	NA	LC	2607	LRRC41	0.894884	0.246714	0.501933	0.639075	0.899953	0.193448	0.514977	0.675674
cg10228555	16	3088480	S_Shore	NA	IC	-680	BC045731	0.57711	0.153163	0.372325	0.431448	0.607863	0.110286	0.415348	0.44794
cg23053525	17	76439249		TRUE	LC	6483	DNAH17	0.90591	0.282037	0.563909	0.595786	0.891041	0.293173	0.609809	0.577239
cg22062741	8	1897075	S_Shelf	NA	IC	-24968	KBTBD11	0.93831	0.21167	0.506268	0.651279	0.932171	0.110823	0.575432	0.640442
cg24697460	12	124908653	N_Shelf	NA	IC	-59589	BC017209	0.953647	0.497546	0.917014	0.746956	0.954091	0.534168	0.920781	0.638409
cg04919592	7	2607232		TRUE	LC	8601	IQCE	0.910968	0.20094	0.726167	0.573713	0.925634	0.134775	0.734534	0.69412
cg13601595	8	10468038	N_Shore	NA	LC	44579	RP1L1	0.8941	0.220268	0.575639	0.58296	0.908056	0.198889	0.693937	0.647252
cg20031900	4	2733908	Island	NA	IC	23844	TNIP2	0.844216	0.269836	0.577734	0.591326	0.84742	0.220782	0.582148	0.632488
cg22365313	4	108636320		TRUE	LC	5099	PAPSS1	0.891491	0.337615	0.585624	0.594742	0.9012	0.226322	0.51538	0.533947
cg18518074	11	64642316	N_Shelf	NA	LC	3875	EHD1	0.918902	0.238949	0.76711	0.762959	0.915048	0.304523	0.830067	0.836238
cg09101941	5	133775258		TRUE	LC	-27660	CDKN2AIPNL	0.92276	0.333116	0.572445	0.680431	0.931575	0.140483	0.51257	0.707999
cg22843803	11	65196125		TRUE	LC	5857	NEAT1	0.0666808	0.587277	0.842083	0.789282	0.047063	0.476238	0.793231	0.745497
cg14522803	11	818834	N_Shore	NA	ICshore	-66	PNPLA2	0.834644	0.274015	0.590422	0.551047	0.861289	0.172734	0.603461	0.609489
cg17476951	8	141053896	N_Shelf	NA	LC	59879	AX748239	0.926464	0.407323	0.724423	0.698342	0.932184	0.410035	0.76187	0.729246
cg18502618	21	46902264	S_Shelf	NA	LC	-22065	COL18A1	0.943799	0.235241	0.730106	0.660215	0.956141	0.251498	0.785038	0.778738
cg12057242	2	9603687		TRUE	LC	-10982	IAH1	0.928311	0.284632	0.547002	0.631561	0.939392	0.270536	0.550218	0.615218
cg11826104	15	25650611		NA	LC	3220	UBE3A	0.952563	0.470612	0.710471	0.838626	0.953643	0.374389	0.722751	0.872053
cg24056365	1	110834615		TRUE	LC	19510	SNORA25	0.823938	0.250234	0.816685	0.591758	0.840314	0.122848	0.816799	0.604509
cg14333394	9	139812357		NA	IC	20083	BC034456	0.829535	0.197007	0.466697	0.590261	0.844895	0.159142	0.536021	0.676327
cg08271907	8	142250257		TRUE	LC	-11584	SLC45A4	0.932845	0.402109	0.610538	0.73171	0.941157	0.367735	0.635974	0.766654
cg22992279	4	26414901		TRUE	LC	77141	CCKAR	0.938464	0.436897	0.880877	0.727446	0.945486	0.436698	0.908681	0.772307
cg07496207	5	172280684		TRUE	LC	-12755	BX648961	0.917705	0.230306	0.61362	0.683487	0.917945	0.137917	0.64602	0.754413
cg16844053	7	148404978		TRUE	LC	9046	CUL1	0.92228	0.148674	0.641814	0.692491	0.930465	0.0764993	0.654036	0.765963
cg26314089	12	66567930	S_Shelf	NA	IC	-4123	LLPH	0.948289	0.32711	0.754926	0.742512	0.937077	0.271742	0.795736	0.7851
cg04523589	3	48265146		NA	LC	310	CAMP	0.906058	0.514252	0.742999	0.745578	0.913071	0.554904	0.777818	0.764848
cg22805603	2	32490766		NA	LC	46	NLRC4	0.935072	0.279517	0.600506	0.678443	0.937936	0.175794	0.712628	0.751651
cg23206115	6	158066900		NA	IC	132	ZDHHC14	0.938269	0.365259	0.79678	0.713318	0.936704	0.232478	0.778975	0.734461
cg05418915	2	196426178		TRUE	LC	-95353	SLC39A10	0.923237	0.485245	0.067223	0.731484	0.920298	0.445482	0.0552872	0.72142
cg25043129	17	79047823	S_Shelf	NA	ICshore	-11071	BAIAP2	0.924003	0.351299	0.831587	0.632945	0.930423	0.312272	0.865977	0.689554
cg03440799	1	179334176	N_Shore	NA	ICshore	-678	AXDND1	0.942294	0.329886	0.682875	0.665467	0.941903	0.278857	0.704651	0.738813
cg13659542	2	31044986		TRUE	LC	-14675	CAPN13	0.916212	0.315152	0.58934	0.598355	0.92034	0.248984	0.555057	0.567585
cg17496887	1	153387707		NA	LC	-1292	S100A7A	0.888593	0.297424	0.568404	0.654923	0.892607	0.213553	0.602686	0.664428
cg00668519	3	11597941		NA	IC	12457	VGLL4	0.806717	0.110295	0.508641	0.469822	0.819949	0.0858354	0.530641	0.604731
cg06551697	17	56612362	S_Shelf	TRUE	LC	-2919	41156	0.933293	0.335392	0.058593	0.593049	0.932422	0.235478	0.0637201	0.581043
cg05486872	18	3066822	N_Shore	TRUE	IC	-54877	LPIN2	0.945349	0.157156	0.874766	0.564805	0.939494	0.112727	0.884048	0.720017
cg12381416	3	14359266		TRUE	LC	-84839	SLC6A6	0.940565	0.52964	0.927959	0.823545	0.94629	0.5304	0.928566	0.791273
cg07235053	11	94278581	Island	TRUE	HC	-177	PIWIL4	0.890316	0.30081	0.522667	0.612417	0.931981	0.198567	0.481304	0.684171
cg06654079	16	21169179	N_Shore	NA	LC	-732	TMEM159	0.866014	0.268402	0.598731	0.576037	0.853289	0.0937329	0.546926	0.645398
cg08730245	12	53902893		NA	LC	-1471	NPFF	0.927022	0.380327	0.823072	0.782665	0.937052	0.316586	0.838421	0.780687
cg25605731	19	13054434	N_Shelf	NA	IC	-2219	RAD23A	0.970033	0.109008	0.359134	0.70943	0.971125	0.0589967	0.343873	0.829112
cg26680989	16	85560739		NA	IC	-84289	KIAA0182	0.886487	0.390856	0.596735	0.626943	0.884995	0.439666	0.64198	0.647
cg25124300	2	31607761		TRUE	LC	29850	XDH	0.923782	0.331761	0.0784995	0.656942	0.920394	0.226185	0.07196	0.676651
cg24403649	4	39172243	Island	NA	IC	-11780	WDR19	0.827177	0.272882	0.498576	0.630731	0.833774	0.261413	0.499076	0.676262
cg17572056	3	195947062		NA	IC	3680	OSTalpha	0.977859	0.225891	0.818271	0.689526	0.974107	0.239389	0.863718	0.763606
cg05454562	6	33254447	N_Shelf	NA	LC	2024	WDR46	0.960767	0.424808	0.729804	0.779374	0.962688	0.29369	0.713879	0.775185
cg11908131	2	106685045	S_Shelf	NA	LC	2933	C2orf40	0.95731	0.120719	0.341645	0.583023	0.960095	0.062166	0.2358	0.789132
cg17980508	1	79085713		NA	LC	-374	IFI44L	0.908446	0.255778	0.812939	0.69919	0.917903	0.11233	0.799738	0.69708
cg14834285	17	33897374	S_Shelf	NA	LC	-3301	SNORD7	0.905809	0.291921	0.623692	0.686129	0.914186	0.215972	0.64105	0.694621
cg24990317	12	124908617	N_Shelf	NA	IC	-59625	BC017209	0.850085	0.207811	0.564432	0.490389	0.846312	0.193214	0.55149	0.450345
cg13844341	7	2116368	Island	NA	HC	-136183	MAD1L1	0.923387	0.285961	0.493261	0.700867	0.928088	0.20277	0.482914	0.778742
cg21471199	1	19218212		TRUE	LC	-827	ALDH4A1	0.926454	0.500411	0.740443	0.768932	0.930316	0.399867	0.663907	0.755347
cg00501765	1	172410217	N_Shelf	NA	LC	1545	PIGC	0.906149	0.266614	0.88088	0.770884	0.905778	0.253121	0.881217	0.819326
cg26247646	1	10363989		NA	IC	71682	KIF1B	0.906531	0.292951	0.769503	0.574537	0.92662	0.362143	0.819253	0.653471
cg13623290	6	4779680	S_Shelf	NA	LC	3001	CDYL	0.941196	0.16576	0.698269	0.702036	0.948922	0.129854	0.736549	0.815203
cg24305156	11	45871936	S_Shelf	NA	LC	2980	CRY2	0.846057	0.170591	0.533115	0.602673	0.828855	0.0752869	0.478213	0.646744
cg05434641	16	56391437		TRUE	LC	45593	AMFR	0.803649	0.24532	0.548711	0.452017	0.808091	0.197922	0.55315	0.522658
cg07702424	11	12306515		TRUE	LC	-1931	MICALCL	0.947176	0.327996	0.692018	0.751434	0.945998	0.255087	0.757423	0.781342
cg08550523	1	219047954		TRUE	LC	299176	LOC643723	0.929873	0.349978	0.103012	0.652907	0.931936	0.235873	0.0932002	0.696528
cg14713146	2	171782647	N_Shelf	NA	LC	-2300	GORASP2	0.947966	0.405905	0.736394	0.702211	0.957445	0.414977	0.772048	0.706179
cg22774605	6	47247047		TRUE	LC	30633	TNFRSF21	0.955968	0.337541	0.105105	0.721829	0.968552	0.323962	0.127683	0.793269
cg25919177	19	3355151	N_Shelf	NA	IC	-4409	NFIC	0.961521	0.214174	0.47767	0.734444	0.964266	0.118572	0.479258	0.776045
cg02593884	16	2984574		NA	IC	1444	FLYWCH1	0.893829	0.28029	0.598615	0.656351	0.911019	0.22687	0.626544	0.705795
cg03313271	13	113913094	N_Shelf	NA	LC	22050	CUL4A	0.966986	0.530794	0.0770825	0.82559	0.964988	0.495425	0.0736968	0.873019
cg22346073	2	122402890	N_Shelf	NA	LC	4162	CLASP1	0.839931	0.387787	0.673527	0.727226	0.815836	0.31769	0.621783	0.687291
cg17090611	8	17017866	S_Shelf	NA	LC	4031	ZDHHC2	0.946706	0.119839	0.390854	0.775965	0.953196	0.0603513	0.390263	0.880397
cg26108329	1	26797585	N_Shore	TRUE	ICshore	-1316	HMGN2	0.694941	0.21994	0.462142	0.5371	0.701207	0.210467	0.472532	0.549447
cg13633625	9	114706971		TRUE	LC	12592	MIR4668	0.958419	0.272082	0.730783	0.709178	0.962706	0.113386	0.719303	0.731245
cg16520357	13	53625240		NA	LC	22365	OLFM4	0.936842	0.364221	0.611736	0.640738	0.948456	0.354903	0.689476	0.653044
cg06219660	1	1695509	S_Shelf	NA	IC	1376	NADK	0.863295	0.189781	0.45759	0.617234	0.876066	0.0967182	0.527811	0.699858
cg21834463	6	134538515		TRUE	LC	-39505	SGK1	0.947791	0.181041	0.410061	0.746853	0.953936	0.155202	0.522434	0.830846
cg13460556	15	89709638		TRUE	LC	55284	RLBP1	0.949257	0.349184	0.0794128	0.762253	0.951381	0.34689	0.0582229	0.805542
cg15457217	2	224780409		TRUE	LC	29643	WDFY1	0.960452	0.50312	0.899115	0.781723	0.962896	0.358074	0.878693	0.832844
cg12721068	1	222695923		NA	LC	25521	HHIPL2	0.86025	0.2684	0.587655	0.662679	0.882072	0.307711	0.662242	0.703202
cg21815704	1	193075249	S_Shore	NA	LC	-5	GLRX2	0.896159	0.194868	0.760802	0.664538	0.922856	0.107473	0.807292	0.77599
cg04577162	7	73667397	N_Shore	NA	LC	1341	RFC2	0.894645	0.344687	0.847765	0.756346	0.90664	0.374639	0.859408	0.753184
cg15825027	8	586336		NA	IC	8064	AK128400	0.93492	0.30221	0.64113	0.598529	0.939789	0.318672	0.681732	0.646882
cg25664938	3	119030023		TRUE	IC	16804	ARHGAP31	0.915306	0.313647	0.638426	0.639642	0.922311	0.208956	0.653501	0.666712
cg00439981	6	170684299	N_Shore	NA	LC	27061	FAM120B	0.96743	0.0958788	0.498177	0.80402	0.968077	0.0447618	0.582864	0.860362
cg00660167	17	80200974	N_Shore	NA	HC	7325	SLC16A3	0.964337	0.13336	0.727358	0.756879	0.961287	0.115655	0.779738	0.850617
cg27466532	11	47471400		NA	LC	-670	RAPSN	0.895798	0.467717	0.792443	0.695662	0.882063	0.387589	0.796011	0.711587
cg23338668	8	74240259		TRUE	LC	28437	AK128216	0.928477	0.348733	0.898545	0.704412	0.945257	0.172752	0.911709	0.782586
cg13466180	19	13054470	N_Shore	NA	LC	-2183	RAD23A	0.966063	0.421181	0.725912	0.781264	0.962303	0.360074	0.712673	0.866226
cg03094134	6	30297174	S_Shelf	NA	LC	87	TRIM39-RPP21	0.895123	0.210378	0.699666	0.615528	0.913829	0.175719	0.76903	0.710698
cg14615927	2	240259213		TRUE	IC	14286	MIR2467	0.933385	0.364521	0.662299	0.733229	0.933754	0.40325	0.68164	0.768442
cg07477602	1	56961319		NA	IC	83938	PPAP2B	0.90944	0.306838	0.60909	0.57947	0.922561	0.212764	0.533358	0.587664
cg11168614	14	87179368		TRUE	LC	-192753	LOC283585	0.931051	0.242227	0.772371	0.704914	0.934082	0.220505	0.802381	0.738288
cg04079215	1	95095221		TRUE	LC	-87808	F3	0.860738	0.313127	0.593755	0.604869	0.867491	0.211069	0.607514	0.666249
cg15135286	2	33359281		NA	IC	-382	LTBP1	0.885255	0.161497	0.64474	0.695081	0.888784	0.0886662	0.694307	0.790448
cg18860329	13	43354421		NA	LC	-1264	C13orf30	0.926296	0.444468	0.763896	0.67177	0.930262	0.3287	0.751863	0.659337
cg11043002	5	177876863		NA	IC	140693	COL23A1	0.913769	0.306018	0.765631	0.567924	0.927996	0.28969	0.792984	0.64961
cg21861151	2	239478365		NA	IC	-14225	LOC151171	0.693654	0.191345	0.421371	0.486196	0.701973	0.0784526	0.254554	0.515254
cg08091050	4	26208051		TRUE	LC	-113280	RBPJ	0.936478	0.367365	0.83854	0.570857	0.933385	0.206005	0.855046	0.637841
cg20671910	1	151262619		NA	IC	3869	ZNF687	0.783254	0.342017	0.547646	0.555985	0.802231	0.489204	0.648094	0.632179
cg06289802	17	72748189	S_Shelf	NA	LC	3423	SLC9A3R1	0.939408	0.224033	0.862783	0.699807	0.952377	0.0728511	0.86261	0.755117
cg00471371	18	74114728	Island	NA	ICshore	-22469	ZNF516	0.953352	0.141104	0.354804	0.680173	0.953279	0.0921813	0.355477	0.805744
cg11193767	4	83930905	N_Shore	NA	LC	1077	LIN54	0.717846	0.107775	0.476378	0.614323	0.716244	0.052561	0.499979	0.699025
cg07561747	1	200983313		NA	IC	-8491	KIF21B	0.874994	0.136131	0.495403	0.560775	0.905029	0.0911665	0.569628	0.582495
cg03566527	2	121749280	S_Shelf	TRUE	LC	194414	GLI2	0.872803	0.260066	0.620198	0.682513	0.895222	0.285924	0.642291	0.754325
cg07861456	16	75654252	N_Shelf	NA	IC	2969	ADAT1	0.875533	0.139777	0.571943	0.583558	0.881668	0.125327	0.577562	0.7116
cg08078028	10	120802096	Island	NA	HC	7401	EIF3A	0.954551	0.312006	0.852009	0.785195	0.955093	0.260486	0.856093	0.826373
cg26362368	1	10675623		TRUE	IC	45832	CASZ1	0.827968	0.348951	0.563486	0.592424	0.852121	0.345632	0.605962	0.629983
cg22381196	16	72041376	N_Shore	NA	IC	-1266	DHODH	0.96215	0.133318	0.646424	0.757859	0.967936	0.0351367	0.726367	0.820934
cg23181133	19	42300812		NA	LC	279	CEACAM3	0.907599	0.363034	0.692243	0.673765	0.915596	0.251522	0.697213	0.662449
cg05315365	16	82096597		TRUE	LC	27740	HSD17B2	0.937512	0.517081	0.915304	0.816207	0.937526	0.483367	0.924953	0.800063
cg17837191	17	62318673		TRUE	IC	-10557	TEX2	0.935219	0.387565	0.688579	0.675627	0.93905	0.345475	0.652403	0.611533
cg25338134	3	72940510		NA	LC	3126	GXYLT2	0.753628	0.263412	0.476527	0.488417	0.72262	0.244284	0.524654	0.558758
cg13442656	9	127246382	N_Shelf	NA	LC	15585	GPR144	0.932481	0.54414	0.891988	0.748043	0.938296	0.517564	0.903306	0.71254
cg21536783	1	59041407	N_Shore	NA	LC	1759	TACSTD2	0.846095	0.249829	0.558667	0.536688	0.865031	0.182576	0.570071	0.562726
cg02368812	6	3019900		NA	LC	19834	NQO2	0.959482	0.289616	0.636405	0.737437	0.955451	0.219623	0.6549	0.778065
cg26086785	6	167177302		NA	IC	98469	RPS6KA2	0.925788	0.49072	0.823384	0.715463	0.941907	0.62228	0.84788	0.694785
cg22400420	1	183851242		TRUE	LC	64510	GLT25D2	0.91485	0.278827	0.865037	0.651669	0.928928	0.186995	0.866209	0.633581
cg16815625	8	141229477		NA	IC	71873	TRAPPC9	0.974897	0.402558	0.827972	0.60662	0.979066	0.516383	0.892559	0.709829
cg02030454	1	35250489	Island	NA	IC	126	GJB3	0.978078	0.660086	0.918729	0.877284	0.972753	0.79439	0.933442	0.81694
cg04231085	16	85561302		NA	IC	-83726	KIAA0182	0.906287	0.127414	0.503235	0.587709	0.895736	0.0947498	0.553412	0.722634
cg08830502	16	87588559	S_Shelf	NA	IC	-46881	JPH3	0.907547	0.381868	0.148767	0.692406	0.89973	0.24146	0.152942	0.691843
cg14615559	9	130911577		NA	LC	-154	LCN2	0.937295	0.254024	0.741182	0.698988	0.929929	0.12337	0.74104	0.769741
cg02901136	1	153348305		NA	LC	-230	S100A12	0.915854	0.479013	0.0747213	0.798015	0.924051	0.400108	0.0792326	0.712311
cg17953136	2	20232577		NA	LC	19212	LAPTM4A	0.929299	0.484449	0.888471	0.742228	0.933911	0.44677	0.875391	0.77013
cg01710147	1	207233419		TRUE	LC	-4929	PFKFB2	0.871399	0.237862	0.757713	0.642703	0.860765	0.150379	0.760893	0.673382
cg13366774	12	10336861		TRUE	LC	5305	C12orf59	0.954743	0.448464	0.724157	0.766651	0.95503	0.320413	0.689195	0.803333
cg04915300	2	157314925		TRUE	LC	22026	GPD2	0.941172	0.469322	0.697931	0.674996	0.934968	0.381275	0.75036	0.63095
cg15379858	8	19540466		NA	IC	-205	CSGALNACT1	0.912683	0.398951	0.897119	0.654165	0.919699	0.358508	0.883411	0.655093
cg08198187	12	31882596	S_Shore	NA	LC	-488	AMN1	0.832121	0.36126	0.632113	0.720672	0.797944	0.312444	0.604843	0.725118
cg23661721	14	95991371		TRUE	LC	9838	SNHG10	0.90501	0.115011	0.586401	0.723785	0.884456	0.0666066	0.65906	0.82117
cg01226748	12	133277966		NA	IC	-9426	PGAM5	0.730691	0.178573	0.410001	0.437963	0.758261	0.128272	0.38159	0.448672
cg13941682	4	702545	S_Shelf	NA	LC	2973	PCGF3	0.936929	0.227553	0.698308	0.73882	0.940802	0.566168	0.747586	0.808128
cg25423174	3	12236303		TRUE	LC	-35452	TIMP4	0.838828	0.369849	0.750338	0.710794	0.846761	0.233166	0.756251	0.720183
cg19877683	17	80969515	N_Shore	NA	IC	-4651	B3GNTL1	0.925713	0.373156	0.754079	0.768976	0.935277	0.311412	0.745597	0.759217
cg21762728	6	170165905		TRUE	LC	-1205	C6orf70	0.962382	0.269268	0.788645	0.760225	0.955477	0.294025	0.825367	0.858761
cg13581015	12	1769824	N_Shore	NA	LC	-278	MIR3649	0.900911	0.098757	0.442242	0.617712	0.906115	0.0567188	0.472834	0.733208
cg04928930	14	20926227	N_Shelf	NA	LC	2938	APEX1	0.940371	0.407754	0.63887	0.714864	0.937812	0.25436	0.568413	0.792401
cg23085846	20	62522518	N_Shelf	NA	IC	-3936	DNAJC5	0.884987	0.231419	0.590647	0.604958	0.873628	0.160969	0.545131	0.654665
cg22537604	19	43857074		TRUE	LC	-750	CD177	0.916202	0.328237	0.742405	0.689419	0.911393	0.332322	0.742938	0.711734
cg20952652	2	106757367		TRUE	LC	-2030	UXS1	0.904783	0.396118	0.806389	0.729866	0.914454	0.266066	0.778043	0.730288
cg25699034	17	74721824	N_Shore	NA	HC	1057	JMJD6	0.653678	0.117481	0.392825	0.523126	0.658278	0.065668	0.401783	0.532098
cg11402303	8	145651541	N_Shore	NA	LC	2386	VPS28	0.87297	0.398737	0.776041	0.65111	0.874082	0.37767	0.790683	0.736453
cg14500070	3	141119541	N_Shore	TRUE	LC	-2118	ZBTB38	0.923388	0.537565	0.820332	0.824104	0.924231	0.497245	0.824717	0.841489
cg19001023	14	105899307		NA	IC	-5701	MTA1	0.935062	0.633653	0.915035	0.838257	0.944707	0.745061	0.914505	0.871473
cg26334507	1	16275539	S_Shelf	TRUE	LC	27088	ZBTB17	0.906723	0.28177	0.755661	0.738071	0.924526	0.223131	0.776217	0.779645
cg25265234	3	106955668	N_Shelf	NA	LC	3817	LOC100302640	0.954438	0.466789	0.893891	0.727105	0.947492	0.388249	0.903817	0.814576
cg25705508	1	203199023		NA	LC	-163	CHIT1	0.924453	0.275078	0.613523	0.551483	0.923409	0.251374	0.641626	0.540354
cg26898099	5	95192949		TRUE	LC	5014	C5orf27	0.925656	0.362388	0.67857	0.669613	0.931565	0.381051	0.704554	0.654455
cg07043361	12	114404971	S_Shore	NA	LC	-795	RBM19	0.855594	0.120207	0.564277	0.698039	0.878038	0.0399728	0.523801	0.698372
cg10532310	16	2987035		NA	IC	-39	FLYWCH1	0.809258	0.213198	0.623286	0.5031	0.820198	0.232855	0.689655	0.598715
cg04686354	17	73261880	S_Shelf	NA	LC	-3436	GGA3	0.91403	0.29823	0.530415	0.696759	0.920659	0.191265	0.439224	0.752895
cg27057329	15	40803244	N_Shore	NA	LC	21505	MRPL42P5	0.715151	0.13112	0.375587	0.542043	0.708872	0.0536193	0.395716	0.538942
cg21975834	5	133847811		TRUE	LC	5507	BC032795	0.896357	0.317211	0.664706	0.657664	0.900149	0.387007	0.727327	0.694942
cg17446956	12	109235032		NA	IC	-13705	SSH1	0.925266	0.326708	0.806588	0.676471	0.92192	0.242587	0.808314	0.712823
cg03836521	16	30721270		NA	LC	-587	SNORA30	0.806678	0.191057	0.481379	0.552969	0.812551	0.10287	0.488253	0.623578
cg21341487	20	60760919	S_Shelf	NA	LC	2839	GTPBP5	0.904989	0.132021	0.376947	0.662355	0.911947	0.0577926	0.435743	0.749048
cg24608504	2	54760330		TRUE	LC	3972	RPL23AP32	0.942316	0.325686	0.0803544	0.745195	0.938964	0.138557	0.0919361	0.774352
cg07467649	7	72856462		NA	IC	-4	BC050599	0.87499	0.444852	0.853587	0.71719	0.878964	0.416482	0.852378	0.770297
cg02832512	6	22113516		TRUE	LC	-33366	LINC00340	0.906062	0.301737	0.716077	0.715215	0.907921	0.214409	0.770178	0.695421
cg12181028	12	132280704	N_Shelf	TRUE	LC	-32236	MMP17	0.905231	0.27381	0.561146	0.640904	0.909228	0.192344	0.592401	0.701075
cg26478599	7	41747322	S_Shore	TRUE	LC	-4616	INHBA	0.926563	0.371031	0.680016	0.729664	0.936866	0.233347	0.59389	0.671343
cg20661985	20	24969842	N_Shelf	NA	LC	3583	C20orf3	0.934127	0.226494	0.45728	0.760219	0.943628	0.082936	0.442108	0.796716
cg05271255	17	79821342	S_Shelf	NA	LC	-2798	P4HB	0.774587	0.0687665	0.3162	0.376458	0.805214	0.042823	0.311862	0.385751
cg19513582	7	129481640		TRUE	LC	-5959	AL832212	0.901743	0.230393	0.899846	0.814504	0.907653	0.150097	0.909252	0.827963
cg04362887	14	91285234	S_Shelf	NA	LC	-2473	TTC7B	0.912162	0.37905	0.759898	0.706049	0.922679	0.29019	0.747942	0.669804
cg25533551	19	48823178	N_Shore	TRUE	LC	154	CCDC114	0.85942	0.393421	0.776028	0.649666	0.864083	0.41277	0.801758	0.646295
cg00691123	3	11632974		TRUE	LC	-9138	VGLL4	0.871515	0.119586	0.365366	0.654998	0.896633	0.12964	0.45837	0.754539
cg16395997	1	3562798	S_Shore	NA	ICshore	3873	WRAP73	0.925536	0.458409	0.873779	0.740894	0.926798	0.554196	0.890527	0.706823
cg08253808	14	102676957	N_Shelf	TRUE	IC	-1616	AK130824	0.943738	0.105703	0.698467	0.654968	0.947276	0.0471292	0.764521	0.778902
cg02138331	20	32893975	S_Shelf	NA	LC	-2760	AHCY	0.968373	0.548204	0.836933	0.809304	0.970743	0.487204	0.803098	0.815521
cg05344747	11	33754357	N_Shelf	NA	LC	3668	CD59	0.953604	0.239486	0.911503	0.809821	0.959349	0.141706	0.913769	0.88508
cg22579028	22	27056901	S_Shelf	NA	IC	3456	MIAT	0.94069	0.285624	0.935584	0.850369	0.951247	0.246029	0.943049	0.877047
cg21448870	3	72492399	N_Shelf	NA	LC	3375	RYBP	0.896747	0.553982	0.872152	0.759171	0.898839	0.495856	0.878372	0.790252
cg06469895	16	69418206	N_Shore	NA	LC	1668	TERF2	0.915757	0.470708	0.887815	0.742378	0.916808	0.446639	0.883321	0.770293
cg20062681	11	94988642		TRUE	LC	-22937	SESN3	0.935188	0.510019	0.85021	0.718212	0.934605	0.430795	0.833612	0.653663
cg13353550	12	48149200	N_Shelf	NA	LC	2981	RAPGEF3	0.949069	0.171993	0.377266	0.678608	0.956331	0.223872	0.45277	0.854448
cg27510066	8	19536244		TRUE	LC	3850	CSGALNACT1	0.945884	0.285804	0.897324	0.640366	0.951888	0.12245	0.850258	0.761817
cg10401017	6	28887586	N_Shelf	NA	LC	4182	TRIM27	0.954693	0.65095	0.91811	0.893421	0.954827	0.632874	0.92014	0.891949
cg17781958	17	79428404	Island	NA	IC	-10190	MIR3186	0.896009	0.440162	0.754506	0.668412	0.90926	0.55852	0.778688	0.694353
cg00590152	17	74003831	Island	NA	ICshore	6845	CDK3	0.967564	0.588301	0.856936	0.793677	0.962123	0.688484	0.885838	0.826516
cg07029980	7	104640734		TRUE	LC	-9122	LOC100216546	0.64567	0.10451	0.477527	0.355059	0.644787	0.0696708	0.473478	0.301824
cg20672711	3	110965888		TRUE	LC	174874	PVRL3	0.89196	0.345812	0.615239	0.675226	0.896544	0.249293	0.573006	0.679129
cg22523050	7	137564212		TRUE	LC	-32603	DGKI	0.898934	0.172202	0.58689	0.706486	0.922924	0.150602	0.712087	0.794012
cg26076905	5	67522298		NA	LC	10715	PIK3R1	0.899944	0.33223	0.632171	0.702639	0.906474	0.336842	0.664693	0.754172
cg09396865	2	201568315		TRUE	LC	7870	AOX2P	0.939765	0.437093	0.896346	0.787698	0.947802	0.425976	0.88819	0.816405
cg16770832	14	56604516		TRUE	LC	19424	PELI2	0.893156	0.413669	0.665608	0.725995	0.914674	0.401781	0.738107	0.740386
cg04180462	11	107993298	S_Shore	NA	LC	1041	ACAT1	0.927573	0.376844	0.779901	0.73654	0.933668	0.32157	0.783215	0.741249
cg07814567	4	100736658		NA	LC	-1322	DAPP1	0.908434	0.328951	0.551489	0.65451	0.907008	0.213002	0.592574	0.721046
cg01117339	11	73737124		TRUE	LC	-16842	UCP3	0.881915	0.318335	0.0478709	0.589141	0.891152	0.265172	0.0420462	0.628484
cg06230847	6	30297594	S_Shelf	NA	LC	507	TRIM39-RPP21	0.955229	0.357115	0.940004	0.791128	0.962554	0.356792	0.959979	0.866368
cg26508200	12	109235071		NA	LC	-13744	SSH1	0.945762	0.382684	0.824893	0.698502	0.948769	0.272908	0.84186	0.798765
cg01477971	2	103405951		TRUE	LC	-8273	TMEM182	0.921581	0.100334	0.443969	0.665967	0.955405	0.0604162	0.413576	0.798096
cg21727145	15	101458127	N_Shore	NA	ICshore	-1332	LRRK1	0.907213	0.424479	0.909907	0.732883	0.913689	0.396955	0.911983	0.743156
cg06585734	3	46037942	S_Shore	NA	LC	-635	FYCO1	0.952922	0.584321	0.327717	0.801963	0.957629	0.721892	0.446439	0.877579
cg14718533	10	33355576		TRUE	LC	-108283	ITGB1	0.953859	0.589046	0.918493	0.810979	0.958645	0.607561	0.926097	0.761435
cg10679266	8	6795980		NA	LC	-194	DEFA4	0.890307	0.402446	0.782704	0.712081	0.885285	0.311565	0.820231	0.744564
cg14345154	14	89299302		TRUE	LC	8385	TTC8	0.952216	0.152629	0.420125	0.726702	0.943422	0.0607117	0.533546	0.841804
cg26841425	10	45958771		NA	IC	-1119	40976	0.950649	0.230807	0.458461	0.663632	0.946325	0.12806	0.470082	0.762785
cg13652008	2	33359356		NA	IC	-307	LTBP1	0.946523	0.27447	0.88779	0.778643	0.950813	0.193458	0.90071	0.866409
cg23095729	22	20019674		NA	LC	-987	MIR185	0.886732	0.518445	0.825128	0.77333	0.886357	0.368542	0.840234	0.769101
cg21439672	12	7260546		NA	LC	-357	MATL2963	0.82429	0.288409	0.654249	0.602045	0.815444	0.289075	0.653025	0.57277
cg01048372	8	144655484	S_Shore	NA	LC	-556	C8orf73	0.879777	0.234454	0.618091	0.543563	0.88105	0.153231	0.608271	0.6224
cg16795184	16	56777257		TRUE	LC	13241	NUP93	0.899793	0.290713	0.852997	0.73427	0.901814	0.342172	0.860538	0.762184
cg04943741	8	145651369	N_Shore	NA	LC	2558	VPS28	0.936488	0.32053	0.826652	0.731234	0.935179	0.270716	0.836351	0.827534
cg18313182	11	818903	N_Shore	NA	ICshore	3	PNPLA2	0.857055	0.250068	0.601475	0.626182	0.865729	0.152131	0.603209	0.700986
cg17547928	4	737930	N_Shore	NA	ICshore	10258	PCGF3	0.858953	0.283624	0.648593	0.596773	0.874791	0.194616	0.63843	0.667603
cg11554335	11	57336941	S_Shore	NA	LC	-1138	UBE2L6	0.924343	0.440072	0.205878	0.725023	0.932386	0.354337	0.19387	0.745111
cg11671363	5	148810177		TRUE	IC	70	JA483376	0.909881	0.206189	0.618307	0.559586	0.924053	0.111907	0.611747	0.667311
cg14066298	6	30297565	S_Shelf	NA	LC	478	TRIM39-RPP21	0.930893	0.250293	0.825507	0.659696	0.937807	0.213747	0.876572	0.734345
cg11906162	19	8568808	N_Shore	NA	LC	-1270	PRAM1	0.816276	0.361922	0.630462	0.645019	0.81857	0.374057	0.655223	0.661174
cg09387914	6	53187374		TRUE	LC	25613	ELOVL5	0.857837	0.466798	0.915305	0.781064	0.841928	0.45352	0.911148	0.660755
cg06526020	6	34308880		TRUE	LC	51577	NUDT3	0.949196	0.296965	0.920527	0.797562	0.95709	0.16656	0.928571	0.843325
cg15607142	3	128420513		TRUE	LC	-20595	RPN1	0.889719	0.280603	0.0752244	0.537682	0.923806	0.162307	0.0838281	0.553273
cg03423077	1	87599262	S_Shore	NA	LC	1583	LOC339524	0.901668	0.299242	0.558407	0.622592	0.922288	0.277218	0.559649	0.641383
cg02430584	7	102065866		TRUE	LC	2489	AK097289	0.810473	0.287918	0.54994	0.562147	0.809378	0.230908	0.543606	0.567048
cg05850338	17	79933123	N_Shelf	NA	LC	-2302	ASPSCR1	0.872559	0.288498	0.532885	0.619433	0.881518	0.405708	0.567969	0.730181
cg13491737	13	111295728	S_Shore	NA	LC	8837	CARKD	0.923852	0.627263	0.832069	0.834943	0.929093	0.642587	0.839206	0.839528
cg13048008	11	71725340		NA	IC	1966	NUMA1	0.852844	0.328276	0.608167	0.619867	0.856823	0.295872	0.607206	0.672388
cg15971879	2	3467236		NA	IC	54282	ADI1	0.911689	0.501952	0.79239	0.763901	0.90396	0.51841	0.812568	0.741563
cg17341174	7	97923834		TRUE	IC	12856	BRI3	0.915388	0.369417	0.721266	0.735441	0.924915	0.379291	0.744543	0.764701
cg25574175	3	119500929		NA	LC	-627	NR1I2	0.93273	0.449821	0.702118	0.662765	0.933482	0.439688	0.719792	0.660519
cg13957377	2	121099655	N_Shore	NA	LC	-4063	INHBB	0.543075	0.0997771	0.41496	0.375937	0.574829	0.0866698	0.460759	0.401658
cg25600606	11	33308345		NA	IC	28469	HIPK3	0.950055	0.317906	0.896842	0.768477	0.95741	0.151534	0.912841	0.823176
cg19259111	11	46478214		TRUE	LC	-4775	MIR3160-1	0.934879	0.528566	0.911418	0.815591	0.941368	0.422156	0.906568	0.854603
cg23540819	8	17940228	N_Shore	NA	LC	1651	ASAH1	0.898988	0.492763	0.804232	0.74116	0.89232	0.501045	0.810546	0.763914
cg02107842	5	66255772		NA	LC	1075	MAST4	0.94423	0.609937	0.930663	0.827718	0.946844	0.554057	0.931523	0.795006
cg12582317	17	55822272		NA	IC	-44537	7SK	0.965684	0.497091	0.707197	0.710137	0.971372	0.554625	0.73094	0.738641
cg12884009	2	219079038	N_Shelf	NA	LC	-2835	ARPC2	0.956418	0.565875	0.327221	0.804543	0.966307	0.545401	0.421668	0.814735
cg15115171	10	17604829		TRUE	LC	54544	PTPLA	0.914326	0.440787	0.650634	0.641622	0.928875	0.488912	0.599652	0.705676
cg10967866	10	134362164	S_Shore	NA	IC	10812	INPP5A	0.966385	0.457436	0.698436	0.755214	0.973084	0.563087	0.683067	0.731291
cg11485152	3	3171664	S_Shelf	NA	LC	-49	TRNT1	0.87849	0.248512	0.714756	0.695245	0.899054	0.185374	0.739844	0.732691
cg27430561	7	23633208	N_Shelf	NA	LC	-3789	CCDC126	0.921995	0.478989	0.881804	0.728735	0.925853	0.359783	0.886892	0.682721
cg14176339	17	79244542		NA	IC	14972	SLC38A10	0.933927	0.488518	0.913291	0.809838	0.940319	0.54299	0.9295	0.864895
cg14054620	9	38622748	S_Shore	NA	ICshore	1664	FAM201A	0.572953	0.0875557	0.312416	0.318647	0.595351	0.0671953	0.198547	0.400235
cg10402995	1	248903325		NA	LC	-174	LOC646627	0.912538	0.438502	0.865553	0.675847	0.911529	0.437938	0.890138	0.721402
cg16102040	4	146685656	S_Shelf	NA	LC	59021	ZNF827	0.941164	0.51533	0.794543	0.746321	0.939152	0.374759	0.788875	0.746128
cg27479162	10	98450737		TRUE	LC	-21369	PIK3AP1	0.924262	0.308859	0.0796989	0.614079	0.931612	0.243412	0.0886765	0.674099
cg18462898	19	19282451	S_Shore	TRUE	LC	-1353	MEF2B	0.91816	0.180596	0.710421	0.617173	0.926842	0.18689	0.771492	0.63481
cg02611240	12	72149634	S_Shore	NA	ICshore	977	RAB21	0.38461	0.057246	0.273753	0.292226	0.372506	0.0436811	0.261511	0.238158
cg15086439	1	236563070	S_Shelf	NA	LC	4355	EDARADD	0.933998	0.355123	0.773202	0.721469	0.934861	0.185386	0.74403	0.749979
cg22904296	14	23587687		NA	LC	1133	CEBPE	0.905758	0.437794	0.707672	0.664962	0.900812	0.459074	0.755397	0.679154
cg01660999	8	108468421		TRUE	LC	41833	ANGPT1	0.953386	0.458572	0.680978	0.688567	0.953129	0.608668	0.752622	0.815776
cg12809098	8	142165310		TRUE	LC	-2183	DENND3	0.957648	0.256865	0.736899	0.758231	0.958727	0.109492	0.722669	0.785795
cg25738116	3	156530658	N_Shelf	NA	LC	-848	PA2G4P4	0.915212	0.491628	0.828818	0.788201	0.919862	0.562327	0.849941	0.78063
cg02761866	12	48542726		NA	LC	8651	ASB8	0.934777	0.517542	0.830897	0.789408	0.931294	0.557057	0.845941	0.819543
cg11918450	2	33359198		NA	LC	-465	LTBP1	0.928119	0.193633	0.692872	0.704476	0.936385	0.15679	0.761213	0.843059
cg09380069	17	53847116		TRUE	LC	18651	PCTP	0.913476	0.39855	0.156703	0.648129	0.919443	0.283919	0.108405	0.6217
cg27316369	17	79799376	Island	NA	IC	5847	P4HB	0.924465	0.455783	0.688997	0.70891	0.933109	0.339183	0.636252	0.767774
cg05790989	1	167197743		TRUE	LC	7678	POU2F1	0.892291	0.46264	0.806209	0.665943	0.90782	0.47479	0.827375	0.691097
cg13610659	12	56622608		NA	LC	-1211	SLC39A5	0.971728	0.579805	0.918465	0.890946	0.973812	0.610877	0.938127	0.925332
cg09166556	1	156724277	S_Shelf	NA	LC	-2037	HDGF	0.941018	0.367999	0.636954	0.742196	0.955586	0.227929	0.725038	0.819318
cg16832648	10	35703322		TRUE	LC	77521	CCNY	0.688112	0.130221	0.461664	0.652613	0.705836	0.0551708	0.460657	0.697658
cg16713889	14	74409552		TRUE	LC	-7084	COQ6	0.952367	0.39712	0.094984	0.68086	0.965226	0.202092	0.0821521	0.708719
cg04339360	13	73635568	S_Shore	NA	LC	2427	KLF5	0.937197	0.423525	0.87721	0.70634	0.942561	0.255088	0.848889	0.688612
cg12058385	2	144448686		TRUE	LC	255524	ARHGAP15	0.947206	0.344185	0.944737	0.739764	0.953518	0.213661	0.947711	0.727772
cg01135648	4	41983611	N_Shore	NA	LC	-101	DCAF4L1	0.89661	0.294088	0.607217	0.668319	0.919569	0.271972	0.677379	0.680442
cg22437405	1	38000170		TRUE	LC	19733	SNIP1	0.918534	0.539413	0.261457	0.746003	0.927227	0.460571	0.217698	0.783716
cg21792134	3	121491382		NA	LC	-22780	GOLGB1	0.967765	0.318829	0.923843	0.79642	0.966058	0.212963	0.93951	0.844509
cg20042291	3	42700585	S_Shore	NA	LC	5410	ZBTB47	0.898288	0.34092	0.543173	0.583054	0.911657	0.328578	0.615556	0.636892
cg17084653	22	26822032	N_Shelf	NA	IC	-3247	ASPHD2	0.914431	0.378319	0.746036	0.692168	0.928086	0.347425	0.793819	0.732231
cg19619956	5	176967557		TRUE	LC	-1409	FAM193B	0.937047	0.358471	0.907639	0.746324	0.935363	0.220529	0.911777	0.763711
cg18772573	17	71257980		NA	LC	39	CPSF4L	0.928072	0.527682	0.903789	0.732696	0.921513	0.719211	0.921077	0.794131
cg26994894	16	87102691		TRUE	IC	233677	AK125749	0.94306	0.326262	0.755494	0.738984	0.949988	0.231218	0.755832	0.796161
cg12649238	6	36669758		TRUE	LC	4131	AK125083	0.950021	0.439117	0.792088	0.796849	0.958566	0.348959	0.809353	0.836358
cg23709535	6	34993277		TRUE	LC	52899	ANKS1A	0.948949	0.565435	0.826543	0.789241	0.951126	0.523748	0.814516	0.798223
cg18926797	14	69523229		TRUE	LC	-77146	ACTN1	0.853607	0.148311	0.825245	0.697721	0.821695	0.100963	0.864571	0.782657
cg16847428	4	26095438		TRUE	LC	179625	C4orf52	0.894195	0.394015	0.925703	0.727906	0.912473	0.339533	0.92319	0.695877
cg12201988	20	19982870		TRUE	LC	-15063	NAA20	0.893552	0.326844	0.665634	0.614095	0.889638	0.259659	0.707004	0.647245
cg07332601	8	41072867		TRUE	LC	94123	SFRP1	0.942964	0.525794	0.933751	0.782809	0.945968	0.594673	0.936877	0.826748
cg21197871	8	96036803	N_Shore	NA	HC	-410	C8orf38	0.44676	0.0856474	0.318925	0.366252	0.457802	0.0469862	0.315828	0.363985
cg13413384	9	137302231	S_Shore	NA	LC	3804	RXRA	0.889877	0.27467	0.483682	0.639734	0.89424	0.174569	0.430861	0.731173
cg13059136	11	2986541		NA	LC	-1418	SNORA54	0.934494	0.311029	0.916311	0.795899	0.938425	0.314751	0.914469	0.857699
cg09247619	1	198648849		NA	ICshore	40432	PTPRC	0.827796	0.298259	0.83911	0.673035	0.831699	0.252275	0.843238	0.69819
cg26547058	8	142243143		NA	IC	-4470	SLC45A4	0.954385	0.59309	0.930829	0.819341	0.96207	0.6723	0.936101	0.853933
cg17080697	6	30297382	S_Shelf	NA	IC	295	TRIM39-RPP21	0.944907	0.235774	0.822086	0.674144	0.95488	0.176384	0.860976	0.798032
cg13047308	11	47471339		NA	LC	-609	RAPSN	0.936022	0.367226	0.776976	0.772467	0.94839	0.300097	0.780857	0.789589
cg10206397	20	2085344	S_Shore	NA	LC	1931	STK35	0.949823	0.341286	0.835201	0.766001	0.947718	0.250962	0.836231	0.791559
cg09997082	19	46170946	N_Shelf	NA	LC	-555	GIPR	0.869622	0.295468	0.622486	0.693615	0.883071	0.172579	0.625364	0.669077
cg00775818	19	2431171	N_Shore	NA	IC	-3296	TIMM13	0.889337	0.255988	0.467472	0.653326	0.912122	0.213441	0.495413	0.745395
cg26870438	10	6186015	N_Shore	NA	ICshore	-827	PFKFB3	0.922305	0.528515	0.865778	0.76132	0.925773	0.401335	0.879253	0.822487
cg03984209	3	55920018		TRUE	LC	-33396	MIR3938	0.87095	0.261564	0.465901	0.572747	0.872143	0.18993	0.485177	0.608186
cg02750743	12	117477837	S_Shore	NA	IC	10124	AK055849	0.926154	0.286421	0.610749	0.674586	0.923115	0.288408	0.633231	0.767155
cg07147033	1	1549615	N_Shore	NA	ICshore	-1179	MIB2	0.785961	0.156161	0.586392	0.383271	0.778623	0.156536	0.631162	0.46828
cg08864944	1	164633485		NA	LC	38213	AX748175	0.861016	0.256999	0.796865	0.709909	0.870894	0.251243	0.805911	0.688336
cg21892720	19	54877827		NA	IC	-1106	LAIR1	0.905128	0.260049	0.573668	0.646186	0.886227	0.137177	0.495135	0.708004
cg09245003	17	695428		NA	IC	-3876	AX748314	0.951861	0.589588	0.89057	0.838402	0.947552	0.609312	0.895433	0.850887
cg14899065	15	81587108		NA	LC	-2145	IL16	0.73841	0.165948	0.661465	0.633082	0.751969	0.119706	0.659517	0.644228
cg23990557	15	99443249		TRUE	IC	1405	AF020763	0.925756	0.526118	0.842621	0.837001	0.934867	0.596933	0.882662	0.83417
cg00421164	6	7111068	S_Shore	NA	LC	2204	RREB1	0.942279	0.577949	0.919575	0.800458	0.940295	0.542057	0.923859	0.797012
cg13480197	17	79799358	Island	NA	IC	5865	P4HB	0.862277	0.366681	0.575255	0.643426	0.859532	0.270813	0.521164	0.68052
cg07241925	4	1294566		TRUE	IC	-8834	MAEA	0.87692	0.100209	0.358159	0.611544	0.894931	0.0330133	0.378745	0.719717
cg11327408	6	30297329	S_Shelf	NA	IC	242	TRIM39-RPP21	0.948795	0.225891	0.612102	0.701663	0.947479	0.175339	0.650294	0.817472
cg27589742	16	85296503		NA	IC	-20060	LINC00311	0.948361	0.305698	0.544972	0.594333	0.948317	0.299718	0.563431	0.671171
cg11399409	1	155211462		NA	LC	-393	GBA	0.534619	0.175941	0.461401	0.476535	0.571879	0.173004	0.461301	0.508853
cg20533957	11	94278538	Island	TRUE	HC	-220	PIWIL4	0.814416	0.160783	0.430795	0.557491	0.870371	0.0898622	0.406225	0.647672
cg13252580	13	27743164		TRUE	LC	2869	USP12	0.931227	0.536754	0.758205	0.778419	0.942659	0.521345	0.729511	0.789162
cg08857797	17	40927699		NA	LC	2246	VPS25	0.926807	0.335265	0.0854575	0.641679	0.932664	0.377212	0.154393	0.739274
cg01004980	3	48883069	N_Shore	NA	LC	2201	PRKAR2A	0.937002	0.584843	0.93213	0.859546	0.948448	0.598589	0.941759	0.898346
cg23363263	2	224751989		TRUE	LC	-49670	AP1S3	0.94734	0.360741	0.070144	0.793883	0.943814	0.174962	0.0799284	0.845486
cg09697999	7	733198		NA	IC	18963	PRKAR1B	0.939606	0.382545	0.731078	0.611938	0.949659	0.437211	0.845083	0.680328
cg26160945	12	27396706	N_Shore	NA	HC	-371	STK38L	0.926237	0.602559	0.805864	0.853959	0.940355	0.49399	0.842684	0.877004
cg14578677	4	38859770		TRUE	LC	-1332	TLR6	0.947757	0.277746	0.0761223	0.731852	0.955305	0.152124	0.0672027	0.741471
cg07160602	15	99196841	S_Shelf	NA	LC	4081	IGF1R	0.951749	0.619488	0.860782	0.877394	0.958271	0.573086	0.861571	0.847285
cg07298772	2	176306492		TRUE	LC	-260002	ATP5G3	0.91408	0.170777	0.68821	0.665849	0.937366	0.344317	0.787151	0.788404
cg25341726	16	28518331		NA	LC	-176	IL27	0.862878	0.328316	0.116998	0.610335	0.870699	0.198723	0.0934336	0.633775
cg11118440	12	125249923		TRUE	LC	-32385	JA428959	0.91068	0.445146	0.0706974	0.658023	0.898268	0.372597	0.0662089	0.663887
cg07896832	8	67975874	N_Shore	NA	LC	-728	CSPP1	0.904622	0.141864	0.412509	0.726183	0.870902	0.0631328	0.406394	0.732658
cg13057663	8	37805275		TRUE	IC	-7628	GOT1L1	0.936916	0.351086	0.14204	0.703589	0.939512	0.231521	0.152757	0.75846
cg27545615	10	6249748	S_Shelf	NA	LC	4909	PFKFB3	0.884968	0.119707	0.550113	0.659524	0.861832	0.0424902	0.579589	0.749747
cg14725580	6	34663155	N_Shore	NA	LC	1470	C6orf106	0.651021	0.145017	0.401574	0.524774	0.557993	0.052808	0.373084	0.49779
cg09109411	5	149319112		NA	LC	5244	PDE6A	0.952273	0.362781	0.622298	0.761121	0.954524	0.276889	0.52846	0.765152
cg13912964	7	100867281		NA	LC	-6270	PLOD3	0.958651	0.491541	0.791201	0.806986	0.949127	0.37999	0.772783	0.847129
cg14224600	12	117477926	S_Shore	NA	IC	10213	AK055849	0.889205	0.237643	0.485628	0.626384	0.906181	0.173085	0.540846	0.71941
cg17550566	7	2681436		NA	IC	-5615	TTYH3	0.903111	0.342222	0.631597	0.673812	0.912753	0.355038	0.681623	0.725507
cg14102437	2	33359688		TRUE	LC	25	LTBP1	0.922988	0.195553	0.686063	0.741835	0.932709	0.0824852	0.659155	0.802513
cg03820688	2	55477848		NA	LC	16923	MTIF2	0.936821	0.4904	0.867398	0.728955	0.9484	0.339516	0.882862	0.798938
cg26786893	11	43705792	S_Shelf	NA	LC	3650	HSD17B12	0.949202	0.624699	0.834605	0.850611	0.950724	0.545712	0.840423	0.865033
cg06303635	10	45958759		NA	IC	-1107	40976	0.901585	0.243257	0.529192	0.63194	0.901324	0.133314	0.545883	0.755427
cg04512965	19	6038846	N_Shore	NA	LC	-30221	AX748210	0.909236	0.559454	0.856592	0.78852	0.906126	0.555185	0.86017	0.759609
cg17238065	11	64974573	S_Shelf	NA	LC	-6737	SLC22A20	0.851642	0.194036	0.820924	0.742926	0.883891	0.107218	0.804198	0.758582
cg00836308	1	36552959	N_Shore	NA	LC	-1493	ADPRHL2	0.890566	0.427145	0.797665	0.633311	0.912974	0.569148	0.835795	0.701553
cg08195176	11	116781303		TRUE	LC	-40336	SIK3	0.933466	0.325048	0.736295	0.76217	0.939097	0.330007	0.822111	0.849306
cg24162270	14	21024443		NA	LC	785	RNASE9	0.87673	0.39152	0.813834	0.633567	0.890183	0.280532	0.826892	0.657174
cg15412772	17	38175389		TRUE	LC	1430	MED24	0.909047	0.383186	0.763535	0.722389	0.924589	0.275806	0.770027	0.77143
cg16729631	8	131000261		NA	HC	28436	FAM49B	0.923679	0.34697	0.882619	0.738544	0.935255	0.357289	0.903782	0.785654
cg06350097	1	161474970		NA	IC	-234	FCGR2A	0.930437	0.299374	0.771777	0.527242	0.908814	0.443618	0.836968	0.473676
cg08357990	2	33359550		TRUE	LC	-113	LTBP1	0.665801	0.110265	0.408136	0.520526	0.638131	0.0797965	0.370658	0.498162
cg15082870	7	36022841	S_Shore	NA	IC	35522	DQ595191	0.879512	0.360767	0.866163	0.745981	0.881757	0.499953	0.862546	0.794032
cg16756527	21	35891075		TRUE	IC	-6502	KCNE1	0.866891	0.249771	0.79196	0.592031	0.884417	0.227458	0.830484	0.606925
cg11247817	5	96294344		NA	LC	189	LNPEP	0.881592	0.211569	0.607332	0.621336	0.896902	0.112326	0.594555	0.728249
cg25194194	12	69143431	S_Shelf	NA	LC	3496	SLC35E3	0.894183	0.258487	0.554573	0.685565	0.895903	0.291168	0.630476	0.731327
cg16797009	2	173472347		TRUE	LC	51569	PDK1	0.944928	0.446807	0.902593	0.764151	0.945389	0.496148	0.914858	0.788132
cg01360720	4	48832037	N_Shore	NA	LC	-1022	OCIAD1	0.942577	0.608295	0.874957	0.836208	0.936623	0.564797	0.898191	0.875509
cg05398700	14	102677141	N_Shelf	TRUE	IC	-1432	AK130824	0.961442	0.0989863	0.822018	0.708694	0.963864	0.0511853	0.845182	0.861329
cg04476865	13	36223476		TRUE	LC	56334	NBEA	0.959609	0.535397	0.282826	0.757666	0.958091	0.431691	0.306434	0.754498
cg04657183	2	175636905		TRUE	LC	-7705	CHRNA1	0.949447	0.509023	0.829181	0.764526	0.948482	0.516461	0.835013	0.7496
cg07148145	7	99437259		TRUE	LC	11624	CYP3A43	0.880452	0.451517	0.828338	0.764371	0.894384	0.536933	0.834241	0.71577
cg08691235	2	179395935		NA	IC	-1989	TTN	0.941086	0.350488	0.684334	0.7716	0.943808	0.33539	0.717935	0.813078
cg09821400	10	33654419		TRUE	LC	-30413	NRP1	0.922036	0.345401	0.0560232	0.577221	0.928823	0.458068	0.0915087	0.546365
cg23320499	12	12659177		TRUE	LC	15220	DUSP16	0.807443	0.34656	0.667681	0.605751	0.812289	0.342565	0.735974	0.643443
cg14249520	11	68530177		NA	IC	-11189	MTL5	0.921574	0.356062	0.723348	0.660721	0.918687	0.19148	0.748772	0.705779
cg02593766	17	48608677		NA	IC	-1370	EPN3	0.915911	0.410754	0.636474	0.77538	0.924066	0.347773	0.66803	0.809341
cg18550212	11	63435428	N_Shelf	NA	LC	3655	ATL3	0.688677	0.109588	0.353952	0.481262	0.701441	0.0508142	0.336227	0.545009
cg08287940	2	160491979		TRUE	LC	-18867	BAZ2B	0.939708	0.407786	0.196807	0.748414	0.946602	0.216707	0.137083	0.75516
cg15912390	3	194826514		TRUE	IC	16410	XXYLT1	0.920548	0.428781	0.843068	0.770723	0.930722	0.414688	0.883906	0.790235
cg18535415	1	200983238		NA	IC	-8416	KIF21B	0.804107	0.19658	0.519871	0.550995	0.854943	0.184211	0.594567	0.630186
cg17420028	2	240142589		NA	IC	-25436	MGC16025	0.930446	0.505764	0.770748	0.799848	0.915185	0.435286	0.793129	0.783639
cg13085627	15	101597169	S_Shelf	NA	IC	3742	LRRK1	0.929652	0.475163	0.852075	0.73755	0.933019	0.43352	0.860076	0.751648
cg23599224	4	68334446		NA	LC	-477	AK093203	0.94409	0.366994	0.897106	0.803814	0.932032	0.190681	0.903452	0.887775
cg02185182	7	2185550	N_Shore	NA	IC	70094	MAD1L1	0.870562	0.357786	0.613055	0.633277	0.882383	0.32259	0.627429	0.698911
cg25693317	5	171807791		NA	LC	73736	SH3PXD2B	0.942296	0.314037	0.83018	0.762928	0.949005	0.133264	0.869044	0.810524
cg13474450	8	142222685	S_Shore	NA	ICshore	-3621	SLC45A4	0.935968	0.341889	0.794684	0.731242	0.94526	0.224535	0.787972	0.809442
cg21579539	18	43751229	N_Shelf	NA	IC	-2758	C18orf25	0.937066	0.516984	0.73177	0.792223	0.938237	0.459351	0.759588	0.784021
cg13670898	14	56792319		TRUE	LC	-188749	BC037850	0.923963	0.393819	0.721341	0.652632	0.926975	0.441377	0.777591	0.633859
cg07970146	2	231880374		TRUE	LC	19536	SPATA3	0.867288	0.337786	0.0943339	0.541175	0.879847	0.362822	0.151999	0.571007
cg08677954	6	31604108		NA	LC	11439	AF075059	0.928775	0.554961	0.763372	0.80251	0.933102	0.535925	0.758706	0.813848
cg01632240	8	42009223	N_Shore	NA	IC	-1240	AP3M2	0.912547	0.256918	0.785682	0.747164	0.916297	0.187123	0.802761	0.764569
cg16903174	2	9468351		TRUE	LC	95028	ITGB1BP1	0.9137	0.421831	0.135616	0.655729	0.912782	0.348845	0.139578	0.685229
cg06652210	17	1944594	N_Shore	NA	ICshore	-682	OVCA2	0.87626	0.301269	0.585138	0.647952	0.902012	0.284717	0.598304	0.766698
cg04605532	1	234843592		TRUE	LC	-16196	LOC100506810	0.953589	0.343268	0.0757418	0.744808	0.956609	0.341602	0.0731287	0.817767
cg15169266	7	41376887		TRUE	LC	-356626	LOC285954	0.925541	0.326918	0.874026	0.655923	0.925941	0.370908	0.881471	0.647057
cg05919238	17	79244158		NA	IC	15356	SLC38A10	0.851345	0.1879	0.554991	0.772726	0.874871	0.0686991	0.608154	0.816535
cg25006077	3	152176018		TRUE	LC	43289	MBNL1	0.955643	0.482669	0.931988	0.860921	0.949674	0.379881	0.927136	0.847897
cg16755922	17	80536214	S_Shelf	NA	LC	-15083	FOXK2	0.954991	0.477251	0.945516	0.842347	0.956256	0.650252	0.953872	0.900487
cg13785123	1	8931135		TRUE	IC	500	ENO1	0.952169	0.283628	0.780203	0.757306	0.953555	0.14697	0.778257	0.836641
cg06634140	14	95956325		TRUE	IC	-14152	C14orf49	0.936372	0.423825	0.669997	0.735001	0.941911	0.309075	0.665536	0.791053
cg07302959	7	92198639		TRUE	LC	21067	FAM133B	0.953042	0.106733	0.323118	0.634355	0.961414	0.039811	0.294442	0.844724
cg18325866	10	116585424	S_Shelf	NA	LC	3922	FAM160B1	0.927265	0.381685	0.88658	0.822386	0.929242	0.327303	0.889853	0.87628
cg21502048	14	52780158	N_Shore	NA	LC	-857	PTGER2	0.874695	0.199415	0.419621	0.586037	0.893124	0.152451	0.444182	0.5494
cg11953913	5	139562873		TRUE	LC	8221	C5orf32	0.943917	0.440544	0.104008	0.70284	0.939026	0.37051	0.101852	0.72456
cg27055685	6	33258248	S_Shore	NA	LC	837	PFDN6	0.516834	0.0983352	0.377305	0.363679	0.545137	0.0583181	0.377553	0.391301
cg12614630	12	57387318		NA	LC	-1036	GPR182	0.772556	0.177642	0.452945	0.601238	0.797531	0.10768	0.512769	0.612015
cg19782686	4	124180616		TRUE	LC	-137339	SPRY1	0.91904	0.312563	0.0543652	0.676538	0.90081	0.235374	0.066236	0.725901
cg26963146	8	141572044		NA	LC	-36169	DQ574852	0.876662	0.347112	0.706002	0.681196	0.873395	0.317888	0.718328	0.730494
cg17102495	17	79421644	S_Shore	NA	LC	-3430	MIR3186	0.716203	0.229995	0.472943	0.43407	0.657742	0.177324	0.46034	0.379723
cg04011995	1	41326317	N_Shore	NA	LC	1701	CITED4	0.945957	0.387729	0.665434	0.764772	0.952629	0.348008	0.658124	0.789128
cg10133935	19	1423753	Island	NA	ICshore	-14609	RPS15	0.942888	0.29762	0.938559	0.772965	0.956325	0.247036	0.940339	0.856743
cg14281591	13	73636077	S_Shore	NA	IC	2936	KLF5	0.942238	0.249427	0.795477	0.649322	0.943449	0.159353	0.774409	0.788994
cg17313269	6	25965330		TRUE	LC	2260	TRIM38	0.950614	0.237757	0.569437	0.733746	0.949172	0.111246	0.433324	0.821619
cg02999224	14	23284559		NA	LC	59	SLC7A7	0.911687	0.28146	0.0718748	0.59562	0.889234	0.200441	0.0734173	0.594408
cg06449094	11	822397	N_Shore	NA	IC	-1129	PNPLA2	0.917053	0.449265	0.715939	0.768651	0.916614	0.336098	0.581107	0.801418
cg14480530	8	142183507	Island	TRUE	IC	-11079	DENND3	0.622711	0.131817	0.561677	0.357801	0.615373	0.0554008	0.546493	0.386521
cg20706196	1	109242775		NA	LC	7844	PRPF38B	0.752794	0.286002	0.0735835	0.603867	0.740741	0.248062	0.0741655	0.615328
cg07268332	11	10476494	S_Shelf	NA	LC	-171	AMPD3	0.835313	0.282059	0.845706	0.587145	0.819456	0.189685	0.844578	0.54817
cg09632976	16	53594200		NA	IC	-57030	AKTIP	0.950587	0.492945	0.727022	0.775469	0.949525	0.484018	0.753506	0.802083
cg09694051	12	27181973		NA	LC	6491	MED21	0.950486	0.349177	0.903015	0.775345	0.958598	0.167859	0.916615	0.857831
cg01068808	1	184007101	S_Shore	NA	LC	-223	GLT25D2	0.869724	0.425194	0.631933	0.692196	0.854992	0.322907	0.554928	0.704158
cg00855901	1	79085765		NA	LC	-322	IFI44L	0.769855	0.0896998	0.34738	0.539573	0.772242	0.0444691	0.270568	0.481177
cg17600630	2	144053418		TRUE	LC	-139744	ARHGAP15	0.923833	0.546187	0.908237	0.755591	0.934154	0.426206	0.907704	0.654106
cg15615645	10	104543040		TRUE	IC	7153	C10orf26	0.951137	0.663708	0.924321	0.867103	0.950428	0.574468	0.905474	0.849544
cg08146841	6	124603667		NA	LC	-483	NKAIN2	0.925097	0.471948	0.889991	0.736997	0.932109	0.470266	0.882465	0.73143
cg16000989	4	41983716	N_Shore	NA	ICshore	4	DCAF4L1	0.885878	0.210768	0.581691	0.700589	0.922291	0.170356	0.589512	0.769472
cg03493211	7	97923799		TRUE	IC	12821	BRI3	0.947597	0.419299	0.883923	0.718468	0.955744	0.425192	0.895366	0.750965
cg04476070	16	88679600		NA	LC	1925	ZC3H18	0.947712	0.461904	0.88058	0.800649	0.958351	0.431322	0.884432	0.865193
cg02060682	7	36190724	N_Shore	NA	LC	-2111	EEPD1	0.93207	0.528685	0.837389	0.799338	0.939441	0.449358	0.844321	0.821534
cg07367601	1	235114342		TRUE	LC	-14596	BC016972	0.749298	0.281634	0.0681664	0.572131	0.660931	0.269417	0.0746377	0.511482
cg20641026	10	22906638		TRUE	LC	-25928	PIP4K2A	0.801695	0.21542	0.465523	0.594887	0.83484	0.183247	0.50118	0.74168
cg06758539	5	75975285		TRUE	LC	4984	IQGAP2	0.913298	0.398484	0.729798	0.786186	0.902171	0.313592	0.704871	0.815037
cg13753351	9	127134207		TRUE	LC	18456	LOC100129034	0.925307	0.257829	0.691947	0.755751	0.93378	0.0874716	0.602659	0.798442
cg05642923	17	61896912		NA	LC	4012	DDX42	0.910237	0.475021	0.679568	0.707935	0.91383	0.394742	0.681717	0.747533
cg07006075	6	16251782		NA	IC	12972	GMPR	0.925618	0.579014	0.848745	0.853289	0.927832	0.490016	0.855812	0.871835
cg08610076	13	114890016		NA	IC	8079	RASA3	0.861282	0.389659	0.63913	0.665672	0.861194	0.410578	0.667858	0.701136
cg05425326	16	58439361		NA	LC	13064	GINS3	0.9341	0.615825	0.925293	0.822482	0.939948	0.566758	0.939989	0.830841
cg09807356	16	88905700	Island	NA	IC	-16927	TRAPPC2L	0.982817	0.594116	0.959386	0.916185	0.983311	0.659156	0.958921	0.892792
cg09020199	6	30297320	S_Shelf	NA	IC	233	TRIM39-RPP21	0.914495	0.21313	0.674325	0.686251	0.922699	0.177177	0.73035	0.796315
cg11751213	11	65547023	N_Shore	TRUE	IC	799	DKFZp761E198	0.908564	0.540355	0.836987	0.794695	0.921647	0.524136	0.824648	0.823579
cg07212327	8	130947389	N_Shelf	NA	LC	4611	FAM49B	0.953294	0.145544	0.746748	0.713595	0.954984	0.116854	0.781558	0.874359
cg26514623	6	13295561		NA	LC	257	LOC100130357	0.950741	0.31985	0.632535	0.744931	0.953453	0.196836	0.616099	0.820476
cg14044785	2	43560368		TRUE	LC	106019	LOC100129726	0.896864	0.305625	0.0977363	0.578863	0.915444	0.285302	0.0777605	0.700116
cg01242348	14	23586886		NA	IC	1934	CEBPE	0.863592	0.454325	0.836428	0.711811	0.85558	0.452796	0.851566	0.777465
cg26646867	5	68785451	N_Shelf	NA	LC	-2667	OCLN	0.930905	0.259837	0.691621	0.57653	0.946064	0.124815	0.719624	0.670212
cg27254852	17	1421079	S_Shore	NA	ICshore	867	LOC100306951	0.886441	0.352859	0.705076	0.685852	0.905698	0.258405	0.670703	0.782928
cg11576590	1	152011357	S_Shelf	NA	LC	-1846	S100A11	0.91132	0.149407	0.46214	0.512092	0.902965	0.115428	0.552664	0.681296
cg08173709	3	71103443		TRUE	LC	10631	FOXP1	0.909876	0.507505	0.766365	0.795266	0.91696	0.459305	0.79891	0.812674
cg03171795	3	70882921		TRUE	LC	207762	FOXP1	0.9316	0.300379	0.0841157	0.712866	0.930294	0.239499	0.0938432	0.741467
cg04257388	10	16741464		NA	IC	117918	RSU1	0.931213	0.515444	0.7655	0.7327	0.940493	0.577042	0.83254	0.80417
cg18507018	8	92035517		TRUE	LC	17686	TMEM55A	0.945145	0.1064	0.562226	0.649189	0.926391	0.0545053	0.55346	0.752033
cg05962781	1	115599145		TRUE	IC	26731	TSHB	0.915488	0.416175	0.109525	0.66262	0.923158	0.468276	0.127089	0.674833
cg19516825	19	48686777	S_Shore	NA	ICshore	12829	C19orf68	0.952842	0.610213	0.834244	0.813382	0.939272	0.5391	0.830152	0.77226
cg07814932	1	120437090	N_Shore	NA	LC	2057	ADAM30	0.934234	0.377566	0.714577	0.750861	0.95061	0.339815	0.753922	0.783539
cg09763373	16	596899	S_Shore	NA	IC	3623	MIR3176	0.820785	0.220135	0.647932	0.576778	0.845108	0.0989202	0.664762	0.673357
cg03002688	4	26152723		TRUE	LC	-168608	RBPJ	0.91757	0.413518	0.0648127	0.671445	0.931542	0.312799	0.0704384	0.653951
cg02309841	3	11758425	N_Shelf	NA	LC	3795	VGLL4	0.896306	0.379364	0.769247	0.751948	0.895624	0.153045	0.725265	0.76309
cg14901243	19	13951845	N_Shore	NA	IC	-4372	LOC284454	0.921318	0.41086	0.723097	0.74195	0.918901	0.319075	0.687542	0.755025
cg11900393	12	721502	S_Shelf	NA	IC	-18554	LOC100049716	0.933218	0.444196	0.867242	0.774354	0.944532	0.37117	0.885732	0.809504
cg04306926	20	30126382		NA	LC	-8802	PSIMCT-1	0.925787	0.583486	0.921598	0.858645	0.928249	0.620606	0.919119	0.825399
cg20801753	17	4823275		TRUE	LC	-12316	GP1BA	0.934382	0.476397	0.801715	0.749532	0.940463	0.451293	0.808507	0.79382
cg11313468	19	41782183		NA	IC	4197	HNRNPUL1	0.93831	0.189284	0.840285	0.780392	0.954161	0.0553827	0.828666	0.83173
cg08543028	12	31902503		TRUE	LC	-20395	AMN1	0.919687	0.252043	0.0454725	0.697573	0.939081	0.095261	0.0436708	0.72699
cg01418351	4	1294432		TRUE	IC	-8968	MAEA	0.916992	0.425907	0.713967	0.749866	0.933982	0.478849	0.711153	0.829342
cg17331920	17	4081325		NA	IC	34864	CYB5D2	0.954612	0.344068	0.945052	0.841041	0.952164	0.217437	0.959852	0.91007
cg13541713	4	119947251		TRUE	LC	2667	SYNPO2	0.929291	0.291854	0.091455	0.609532	0.940313	0.0945401	0.0886969	0.705301
cg16489809	10	97450247	N_Shelf	NA	LC	3464	TCTN3	0.950314	0.529978	0.750406	0.765933	0.95507	0.488121	0.725437	0.793733
cg00917471	1	43228316	N_Shelf	NA	LC	4439	LEPRE1	0.704019	0.172878	0.462253	0.395702	0.707829	0.132991	0.449591	0.375046
cg03906115	2	33359529		NA	LC	-134	LTBP1	0.812083	0.263949	0.726328	0.697172	0.811455	0.206653	0.687888	0.661354
cg23889967	10	131568313		NA	IC	73325	MIR4297	0.490587	0.132191	0.337988	0.362611	0.446428	0.0916865	0.296353	0.331236
cg06784232	8	19463150	S_Shelf	NA	IC	-3094	CSGALNACT1	0.898899	0.420207	0.898491	0.743793	0.902683	0.282393	0.888709	0.7149
cg01309569	1	5950209	N_Shore	NA	LC	15334	NPHP4	0.946392	0.549055	0.87348	0.796908	0.944958	0.476319	0.877248	0.83646
cg04425551	6	30297338	S_Shelf	NA	IC	251	TRIM39-RPP21	0.912709	0.219567	0.655092	0.684033	0.919872	0.180522	0.704432	0.803113
cg27428551	12	122155069	S_Shelf	NA	LC	4412	TMEM120B	0.965146	0.562732	0.769142	0.851774	0.95958	0.445063	0.757326	0.885055
cg05785753	11	71189490		NA	IC	-849	NADSYN1	0.921452	0.364774	0.883831	0.720788	0.916566	0.389913	0.887768	0.724751
cg24156261	3	99721850		TRUE	LC	-4791	MIR548G	0.916698	0.584609	0.859279	0.812279	0.931403	0.499374	0.844982	0.778553
cg05389236	6	36635087		TRUE	LC	-9149	CDKN1A	0.956578	0.375853	0.0734315	0.693224	0.961881	0.290999	0.0777309	0.684585
cg05008854	10	7825899	N_Shelf	NA	LC	4091	KIN	0.928583	0.363583	0.676806	0.768111	0.934379	0.246707	0.672091	0.800946
cg06499368	6	6725372		TRUE	IC	254	BC039678	0.740032	0.244191	0.554536	0.535303	0.842985	0.198431	0.629771	0.651861
cg07139162	16	70465351		TRUE	LC	7640	ST3GAL2	0.722582	0.0868413	0.472804	0.393416	0.724269	0.0716634	0.553667	0.546473
cg26306976	2	9564901	S_Shore	NA	LC	889	CPSF3	0.943861	0.400664	0.932902	0.798535	0.937622	0.260307	0.936401	0.845267
cg04407248	16	31148196		NA	IC	-1045	PRSS8	0.943505	0.451483	0.758304	0.802431	0.941434	0.294343	0.733532	0.824057
cg04836151	8	144213766		NA	IC	27691	LY6H	0.982293	0.486334	0.770342	0.901274	0.978698	0.576084	0.793952	0.936861
cg25074794	10	45958885		NA	IC	-1233	40976	0.922887	0.27377	0.775362	0.647126	0.926247	0.146462	0.786214	0.757429
cg21369801	17	80202961	Island	NA	HC	6442	CSNK1D	0.950264	0.313788	0.607546	0.700779	0.949248	0.403877	0.667299	0.844033
cg13640297	6	170099238	N_Shelf	NA	IC	2921	WDR27	0.896257	0.452944	0.902826	0.730968	0.886234	0.375039	0.895272	0.757518
cg08704934	3	194826585		TRUE	IC	16339	XXYLT1	0.912564	0.289255	0.632437	0.581694	0.914331	0.201061	0.665354	0.617459
cg23350385	3	46448134		NA	LC	-586	CCRL2	0.936819	0.401036	0.0988191	0.687865	0.934159	0.375418	0.0966156	0.688911
cg01192077	5	158523507	N_Shore	TRUE	ICshore	107	EBF1	0.947946	0.592499	0.929601	0.820285	0.954092	0.661037	0.935434	0.855744
cg01261013	21	37691747	N_Shore	NA	ICshore	-739	MORC3	0.946213	0.44329	0.111185	0.739515	0.942564	0.300726	0.124253	0.739225
cg05171937	12	27396765	N_Shore	NA	HC	-312	STK38L	0.958156	0.36081	0.669669	0.813428	0.950196	0.147974	0.719407	0.867065
cg20338754	18	29677086	S_Shelf	NA	LC	4518	RNF138	0.0556883	0.649978	0.856262	0.426108	0.0465641	0.674043	0.838092	0.34351
cg25472296	10	129076569		TRUE	LC	-58594	DOCK1	0.872318	0.291646	0.708393	0.644532	0.896159	0.279217	0.767256	0.722169
cg09719956	11	93465915		TRUE	LC	-250	SNORA8	0.905864	0.234003	0.801469	0.632223	0.920278	0.181258	0.867975	0.721061
cg20545410	10	33232548		TRUE	LC	-8062	ITGB1	0.86635	0.342187	0.0679228	0.586835	0.873317	0.361073	0.0625518	0.531837
cg27031099	8	126620534		TRUE	LC	-51093	Mir_544	0.910631	0.400557	0.601437	0.709222	0.927687	0.273096	0.545017	0.694802
cg23361127	5	73939283	S_Shore	NA	LC	-2034	ENC1	0.939688	0.424748	0.119205	0.698298	0.947438	0.284195	0.0905663	0.682005
cg05538887	2	37416883		TRUE	LC	-1193	SULT6B1	0.955044	0.613392	0.929321	0.825729	0.956603	0.580017	0.933703	0.832885
cg23189692	3	184050393	N_Shelf	TRUE	LC	-3323	FAM131A	0.893039	0.193076	0.642238	0.689869	0.909621	0.118656	0.616332	0.760922
cg11597277	20	52492248		NA	IC	0	SUMO1P1	0.957466	0.23436	0.598896	0.79132	0.964002	0.08179	0.712654	0.864321
cg25397054	7	2874568		NA	LC	9391	GNA12	0.915702	0.220287	0.514802	0.623625	0.937823	0.162809	0.569279	0.780821
cg14335349	9	127148781		TRUE	LC	28940	PSMB7	0.940222	0.549303	0.846039	0.834929	0.950869	0.519372	0.856911	0.886733
cg05171197	2	240230850		TRUE	IC	3694	MIR4269	0.945455	0.555971	0.114821	0.756944	0.954283	0.658277	0.149049	0.822998
cg19360907	22	37977445		NA	LC	-1421	LGALS2	0.811541	0.34395	0.601155	0.554507	0.778291	0.218603	0.443507	0.463941
cg15939920	17	35457385		TRUE	LC	22331	ACACA	0.869818	0.343406	0.0792878	0.663682	0.88411	0.333074	0.111926	0.665757
cg22022716	8	26276541		TRUE	LC	28636	BNIP3L	0.943567	0.484912	0.903573	0.816201	0.942092	0.443645	0.899739	0.861768
cg02796279	2	208101334		TRUE	LC	-545	BC038530	0.951317	0.414833	0.0718087	0.741715	0.952265	0.187193	0.061647	0.671498
cg04460364	17	8370017		TRUE	LC	2464	AK095179	0.943616	0.391284	0.737269	0.789946	0.947574	0.310456	0.723354	0.862606
cg12709880	18	21163172	N_Shelf	NA	LC	3409	NPC1	0.947072	0.507736	0.810888	0.808237	0.95404	0.296717	0.781433	0.810741
cg12116137	17	1576449		NA	IC	11727	PRPF8	0.9774	0.381181	0.759621	0.785407	0.982177	0.401803	0.738603	0.885464
cg02969426	13	45775005		NA	LC	170	KCTD4	0.935613	0.523367	0.907659	0.794141	0.934002	0.389831	0.920455	0.806499
cg15183258	15	42061865		NA	LC	-4766	MAPKBP1	0.914677	0.246054	0.773389	0.568886	0.923372	0.164894	0.854293	0.660962
cg13931640	9	137277819		NA	IC	6563	MIR4669	0.925738	0.279761	0.069263	0.635923	0.928824	0.129869	0.0582271	0.668521
cg04488111	1	154897518		NA	LC	11966	PMVK	0.927041	0.331949	0.620728	0.623021	0.934864	0.228612	0.593832	0.687872
cg27208536	4	8292328		NA	IC	20840	HTRA3	0.928769	0.425639	0.800928	0.7448	0.925187	0.620748	0.869663	0.773908
cg23128584	10	323649		NA	IC	4416	5S_rRNA	0.903402	0.177021	0.564422	0.652993	0.888533	0.122744	0.624262	0.682002
cg08670658	11	67052992	Island	NA	IC	-3769	ANKRD13D	0.954952	0.386821	0.675036	0.724992	0.954176	0.226933	0.607448	0.798997
cg08813944	17	71258589		TRUE	LC	-570	CPSF4L	0.953595	0.413408	0.768105	0.703073	0.952954	0.5461	0.849669	0.860852
cg17356733	21	34774627	N_Shore	NA	ICshore	-574	IFNGR2	0.962914	0.443566	0.0971749	0.78546	0.955222	0.302659	0.0787198	0.848208
cg23208717	7	150082688		TRUE	IC	6283	ZNF775	0.933499	0.379739	0.831551	0.777152	0.952836	0.516838	0.918223	0.874215
cg02226192	16	89461734		TRUE	LC	23042	ANKRD11	0.878744	0.291144	0.607305	0.65676	0.8847	0.181935	0.568704	0.727385
cg18271914	4	39482373	S_Shore	NA	LC	499	LOC401127	0.949378	0.49561	0.807299	0.783376	0.958562	0.503037	0.831753	0.79624
cg16509045	9	77502963	S_Shore	NA	LC	47	TRPM6	0.775708	0.180142	0.682328	0.652572	0.817894	0.0793379	0.676405	0.668239
cg21320567	8	67975880	N_Shore	NA	LC	-722	CSPP1	0.871588	0.219296	0.454355	0.734627	0.859261	0.0853794	0.455712	0.762976
cg22185977	5	1518133		NA	IC	5943	LPCAT1	0.900037	0.293539	0.0698705	0.629771	0.906416	0.430906	0.0936977	0.675671
cg08248297	19	16311377	S_Shelf	NA	IC	2713	AP1M1	0.883729	0.302687	0.77237	0.761659	0.85465	0.305307	0.766441	0.8126
cg27299047	7	2103248	N_Shelf	NA	IC	-123063	MAD1L1	0.537761	0.854013	0.594416	0.631921	0.466215	0.831686	0.508162	0.514228
cg11155735	8	19540479		NA	IC	-218	CSGALNACT1	0.955806	0.595072	0.943487	0.846515	0.961391	0.528128	0.958889	0.867278
cg06033531	5	176980153	N_Shore	NA	IC	1395	FAM193B	0.879897	0.233107	0.614473	0.6813	0.864033	0.102223	0.562799	0.686354
cg15791438	22	31893238	S_Shore	NA	HC	978	SFI1	0.0681931	0.408747	0.612683	0.641498	0.065354	0.370744	0.497333	0.51181
cg27598107	2	102759782	S_Shore	NA	HC	537	IL1R1	0.912908	0.297455	0.872061	0.703826	0.926744	0.107669	0.847971	0.77173
cg11525409	2	74236068		TRUE	LC	-37381	TET3	0.866909	0.305337	0.671695	0.677652	0.888184	0.229267	0.718557	0.762734
cg00275103	16	87102642		TRUE	IC	233726	AK125749	0.933824	0.416236	0.883364	0.796979	0.933078	0.347246	0.860889	0.801349
cg05810129	10	14597004		TRUE	LC	-6377	FAM107B	0.767397	0.178952	0.402823	0.407839	0.733387	0.115453	0.327097	0.400719
cg14547461	8	48176671	S_Shelf	NA	LC	3183	KIAA0146	0.918487	0.47088	0.808369	0.747235	0.935072	0.429409	0.813083	0.739197
cg20493718	17	80202979	Island	NA	HC	6424	CSNK1D	0.954748	0.494273	0.825924	0.866308	0.960145	0.603111	0.880842	0.932428
cg02867145	3	53162890	N_Shore	NA	LC	1580	RFT1	0.769906	0.421734	0.704665	0.674692	0.784338	0.403412	0.684024	0.639033
cg16149628	11	1792574		NA	IC	-7073	MOB2	0.853118	0.315062	0.817498	0.722511	0.853634	0.137582	0.831955	0.762669
cg11058932	7	130372167		NA	LC	101	TSGA13	0.923835	0.435907	0.0668829	0.679568	0.931378	0.477014	0.0621337	0.708416
cg23007087	15	90380258		TRUE	LC	-22186	ANPEP	0.946904	0.557645	0.273259	0.776184	0.948875	0.453942	0.165009	0.809277
cg13027206	14	91866325		NA	IC	16857	CCDC88C	0.0579939	0.419411	0.693391	0.668563	0.0574281	0.309809	0.597006	0.5476
cg05914150	5	67522332		NA	LC	10749	PIK3R1	0.951794	0.609574	0.816554	0.84848	0.94937	0.594845	0.827354	0.856734
cg15787227	7	36022464	Island	NA	IC	35145	DQ595191	0.921545	0.557054	0.886278	0.777738	0.922845	0.675306	0.89967	0.783566
cg17370272	19	29698234		NA	LC	5902	UQCRFS1	0.942684	0.400173	0.67973	0.684993	0.941999	0.367623	0.616076	0.780672
cg02915920	9	133736469	N_Shore	NA	IC	-2226	AX748265	0.894337	0.46678	0.788015	0.696002	0.917453	0.51083	0.80887	0.672043
cg14469436	3	127441359		TRUE	IC	13841	MGLL	0.848523	0.438364	0.678227	0.67471	0.861525	0.408604	0.691678	0.683821
cg16326590	2	98704858	S_Shore	NA	LC	1264	VWA3B	0.845145	0.277324	0.0541689	0.609689	0.864499	0.264565	0.0508452	0.64101
cg08435683	20	4836338		NA	IC	-13291	SNORA31	0.950605	0.519357	0.911912	0.800141	0.953464	0.585537	0.921427	0.790253
cg11752788	7	123438230		TRUE	LC	-15962	HYALP1	0.550577	0.144684	0.581388	0.454839	0.668067	0.154956	0.672026	0.57913
cg12032655	19	43856746		NA	LC	-1078	CD177	0.849617	0.304447	0.593682	0.651864	0.857571	0.246299	0.559861	0.600397
cg09929238	17	78560916		NA	HC	42292	RPTOR	0.904133	0.161611	0.473999	0.572233	0.850159	0.220537	0.483255	0.641511
cg07423149	1	203156246		TRUE	LC	-324	CHI3L1	0.841192	0.297763	0.5295	0.502767	0.838787	0.228867	0.552116	0.492331
cg06154903	11	64642558	N_Shelf	NA	IC	3633	EHD1	0.969144	0.715763	0.964109	0.952292	0.969901	0.831697	0.971434	0.947994
cg00182893	6	139861189		TRUE	IC	-65456	LOC645434	0.961106	0.52419	0.927343	0.900388	0.960962	0.451951	0.931047	0.91201
cg14177325	17	1541763	S_Shelf	NA	LC	7278	SCARF1	0.924696	0.362222	0.136753	0.74969	0.925588	0.431849	0.238933	0.797786
cg13729548	14	93405937		NA	IC	16493	CHGA	0.955143	0.643385	0.947014	0.876784	0.9551	0.490893	0.948135	0.804121
cg07180212	17	74557703	S_Shelf	NA	LC	-11	SNORD1A	0.900798	0.493135	0.71678	0.746193	0.915238	0.4332	0.673904	0.774133
cg10313337	16	68823690		TRUE	IC	52496	CDH1	0.905342	0.277255	0.494463	0.69837	0.917539	0.149824	0.500453	0.786295
cg09971811	20	24930099		NA	IC	234	CST7	0.884376	0.274365	0.499381	0.60475	0.881623	0.169944	0.402418	0.57164
cg17330097	1	206316676		NA	LC	-782	CTSE	0.930361	0.47387	0.773972	0.80139	0.92647	0.545155	0.80816	0.8641
cg16434190	11	64642144	N_Shelf	NA	IC	4047	EHD1	0.86013	0.17272	0.853585	0.715347	0.860586	0.0964022	0.873414	0.773639
cg18095675	3	197272311		NA	IC	10547	BDH1	0.946077	0.435527	0.742793	0.778696	0.948089	0.16653	0.729861	0.848882
cg14131824	17	1490487	N_Shore	NA	IC	17724	SLC43A2	0.927469	0.290222	0.0892987	0.663882	0.939121	0.145988	0.0930615	0.673971
cg13589463	14	100920326		TRUE	LC	-33554	7SK	0.89892	0.395978	0.902922	0.698785	0.932958	0.275381	0.91244	0.741494
cg00235484	6	136825415		TRUE	LC	21936	MAP7	0.96102	0.500731	0.248501	0.757795	0.96592	0.334594	0.173852	0.809016
cg06620390	8	10192943	S_Shore	NA	ICshore	-190112	PRSS55	0.948959	0.496434	0.783069	0.750896	0.951797	0.439257	0.763749	0.758229
cg19405484	8	29513210		TRUE	LC	92415	C8orf75	0.877831	0.281598	0.0479527	0.494051	0.87644	0.148933	0.0371126	0.461905
cg03610527	2	242174889		NA	IC	26194	DKFZp686L08115	0.921877	0.313058	0.671342	0.689012	0.916549	0.175229	0.647903	0.76034
cg06097557	3	197475984	N_Shore	NA	LC	-439	FYTTD1	0.588552	0.124976	0.514915	0.508333	0.54191	0.0902426	0.453744	0.432952
cg15848159	4	85791643		TRUE	LC	26520	WDFY3	0.953319	0.645159	0.948074	0.852938	0.953219	0.625228	0.954497	0.881916
cg14140379	4	6695380		NA	LC	-185	S100P	0.874697	0.372336	0.762645	0.638873	0.901311	0.310385	0.805022	0.72309
cg13664588	17	74557494	S_Shelf	NA	LC	-220	SNORD1A	0.810297	0.410738	0.627393	0.626304	0.831006	0.376227	0.655008	0.60163
cg02417857	3	181326706		NA	LC	-1444	SOX2-OT	0.940225	0.450681	0.0927267	0.672158	0.943154	0.463698	0.115795	0.705106
cg01599714	8	142285223		NA	IC	-20998	SLC45A4	0.924535	0.398275	0.726403	0.654295	0.928015	0.428482	0.715276	0.708069
cg26588061	10	12086036	S_Shore	NA	LC	-867	UPF2	0.926419	0.323742	0.115282	0.689449	0.927543	0.281589	0.122291	0.764627
cg03370752	11	61136373		TRUE	LC	-6618	CYBASC3	0.937417	0.460064	0.884947	0.799445	0.935157	0.36766	0.889644	0.862316
cg25757820	2	224819307	N_Shelf	NA	LC	-2813	MRPL44	0.94863	0.350131	0.763936	0.771519	0.950438	0.162781	0.80319	0.800694
cg23037469	14	69540160		TRUE	LC	79754	DCAF5	0.945807	0.573735	0.860991	0.823396	0.948651	0.605288	0.897883	0.84232
cg07971820	17	4621234		NA	IC	7446	ARRB2	0.734028	0.156961	0.447076	0.5816	0.728972	0.144228	0.485722	0.674908
cg19660806	8	588740		NA	IC	5660	AK128400	0.917054	0.419662	0.661375	0.649843	0.890393	0.430962	0.695175	0.601113
cg27441114	15	41191138	S_Shelf	NA	LC	4511	VPS18	0.92468	0.519187	0.796271	0.780228	0.9334	0.429486	0.796242	0.804242
cg19082496	1	33899352	S_Shelf	NA	LC	-2737	PHC2	0.945976	0.300555	0.0825599	0.641157	0.955533	0.232448	0.122573	0.719068
cg13468144	17	4081428		NA	IC	34967	CYB5D2	0.945859	0.28573	0.94284	0.76349	0.947648	0.121689	0.946253	0.86642
cg14315912	14	102677294	N_Shelf	TRUE	IC	-1279	AK130824	0.893717	0.292702	0.816006	0.679935	0.905621	0.203472	0.823077	0.739007
cg09342997	7	129339065		TRUE	LC	69147	NRF1	0.951732	0.198657	0.86756	0.660268	0.958627	0.0813077	0.883676	0.833637
cg19047804	6	30297500	S_Shelf	NA	LC	413	TRIM39-RPP21	0.941798	0.365183	0.939693	0.758595	0.950758	0.312946	0.945977	0.855132
cg03751527	3	10335375		NA	LC	-744	GHRL	0.803901	0.197647	0.411155	0.542661	0.822776	0.123658	0.408045	0.620453
cg02836325	17	76403955		TRUE	LC	7140	PGS1	0.820963	0.159971	0.460924	0.568024	0.880032	0.11977	0.45105	0.612383
cg06125903	20	57583328	S_Shore	NA	IC	-1019	CTSZ	0.931895	0.347313	0.0458919	0.733579	0.946165	0.401114	0.0420919	0.778207
cg17541002	12	121714889	S_Shelf	NA	IC	-2501	CAMKK2	0.946181	0.269156	0.0465186	0.702853	0.956037	0.188041	0.0526148	0.764811
cg12898019	17	74621049		NA	LC	18845	ST6GALNAC1	0.837769	0.253326	0.579224	0.514405	0.857289	0.13758	0.568474	0.526238
cg09275986	1	6035793		NA	IC	-16564	KCNAB2	0.83061	0.197807	0.484289	0.522404	0.809089	0.120036	0.454315	0.556193
cg01982833	12	27174596	N_Shore	NA	LC	-886	MED21	0.889208	0.380803	0.0574349	0.733593	0.887453	0.263601	0.0517278	0.744205
cg21039723	2	231624046		TRUE	LC	7191	U6	0.896661	0.502752	0.248207	0.718614	0.910099	0.403721	0.302306	0.721305
cg20173011	8	101507705		TRUE	LC	64233	BC009500	0.650093	0.135037	0.368131	0.669665	0.686653	0.169502	0.389958	0.620167
cg18023065	11	94278603	Island	TRUE	HC	-155	PIWIL4	0.863388	0.158422	0.400829	0.590265	0.939323	0.0431865	0.348478	0.671304
cg15609237	2	179395885		NA	IC	-1939	TTN	0.959272	0.325999	0.732188	0.797174	0.960639	0.30917	0.742176	0.865464
cg19634252	4	38155144		TRUE	LC	33570	TBC1D1	0.864363	0.547934	0.288225	0.763733	0.861179	0.660599	0.345158	0.751693
cg22941668	5	148810180		TRUE	IC	67	JA483376	0.93703	0.402282	0.717808	0.651135	0.951573	0.26186	0.691697	0.694398
cg06721411	2	74753759	N_Shelf	NA	LC	-351	DQX1	0.94507	0.550584	0.164898	0.801743	0.942547	0.553401	0.167632	0.816299
cg16329896	7	47515060		TRUE	LC	64139	TNS3	0.736224	0.262525	0.056115	0.466221	0.714519	0.174298	0.0659665	0.371813
cg01327169	3	183738470	S_Shelf	NA	IC	-2743	ABCC5	0.861936	0.269802	0.815254	0.763804	0.865609	0.178053	0.781563	0.810747
cg00469800	9	132584943	N_Shore	NA	IC	1498	TOR1A	0.910055	0.451941	0.743115	0.753585	0.905817	0.436477	0.736468	0.762876
cg18242288	4	54793620		TRUE	LC	59829	RPL21P44	0.874263	0.4055	0.705602	0.739004	0.899667	0.298826	0.718935	0.759639
cg14249174	4	153814351		TRUE	LC	43638	BC039551	0.928673	0.470473	0.788608	0.756419	0.940936	0.355768	0.807465	0.829313
cg08843850	1	199092823		TRUE	LC	-102657	BC040869	0.601831	0.0918553	0.531491	0.627529	0.621137	0.0569817	0.615289	0.687936
cg01232717	8	74871056		NA	LC	13087	TCEB1	0.939272	0.218649	0.841628	0.757869	0.955627	0.111674	0.864101	0.866384
cg08842616	16	70733772		NA	IC	-8820	AK128439	0.870588	0.324582	0.555478	0.658705	0.879493	0.253954	0.5173	0.729966
cg18473335	14	24540174		NA	LC	17	CPNE6	0.87655	0.34719	0.778203	0.60665	0.897846	0.32624	0.791674	0.658563
cg19851574	6	167178233		NA	IC	97538	RPS6KA2	0.952602	0.296436	0.574041	0.609909	0.951518	0.51523	0.712985	0.834879
cg14594044	4	6914621	S_Shelf	NA	LC	3127	TBC1D14	0.883141	0.352713	0.673182	0.728769	0.88629	0.325368	0.67989	0.798549
cg13985446	9	99452347	S_Shelf	NA	LC	-34748	C9orf21	0.808152	0.3397	0.658183	0.570741	0.812164	0.278747	0.683268	0.579631
cg01101459	1	234871477		NA	IC	11689	LOC100506810	0.861839	0.449891	0.734004	0.700494	0.862814	0.560877	0.762091	0.768219
cg20887442	11	71725424		NA	IC	1882	NUMA1	0.960932	0.485807	0.829322	0.784992	0.962777	0.462271	0.820776	0.875584
cg10950615	2	122319794		TRUE	LC	31339	RNU4ATAC	0.948345	0.595419	0.881621	0.845391	0.949351	0.550609	0.872394	0.844178
cg17359629	13	114259310	N_Shore	NA	IC	19222	TFDP1	0.917742	0.27823	0.745449	0.674299	0.927225	0.195249	0.6738	0.815757
cg05714732	1	32409096	N_Shore	NA	LC	-5108	PTP4A2	0.908973	0.420261	0.889776	0.778478	0.903355	0.202869	0.885158	0.856287
cg09884146	2	65593908		TRUE	LC	23	SPRED2	0.905326	0.443727	0.0561903	0.724597	0.907519	0.282245	0.0609546	0.685389
cg04572930	7	4754834	N_Shelf	TRUE	IC	32905	FOXK1	0.893308	0.129997	0.382744	0.622717	0.90582	0.0711985	0.309345	0.804001
cg00021275	2	128142155	N_Shelf	NA	LC	-33840	PROC	0.895372	0.559433	0.337615	0.799704	0.87696	0.578361	0.334862	0.80442
cg20782252	7	2153774	N_Shore	NA	IC	101870	MAD1L1	0.974466	0.438705	0.903076	0.778417	0.976051	0.389635	0.919057	0.861629
cg14531665	9	91058614		NA	LC	54620	SPIN1	0.691772	0.193107	0.742367	0.548888	0.67725	0.142542	0.758127	0.568168
cg18327586	20	62253758	N_Shelf	NA	LC	-2529	GMEB2	0.913059	0.481514	0.814922	0.687878	0.916411	0.426655	0.839924	0.739249
cg08132815	19	4950822	Island	NA	IC	18124	MIR4747	0.918753	0.28964	0.526433	0.763163	0.926946	0.240334	0.565741	0.847232
cg24897320	1	110042528		TRUE	LC	5828	CYB561D1	0.782522	0.287459	0.518394	0.599776	0.751482	0.292741	0.577399	0.621128
cg26542091	19	18974273	N_Shelf	NA	LC	4083	UPF1	0.909196	0.608812	0.828639	0.828287	0.921548	0.606577	0.828433	0.822802
cg04340258	19	3398706	Island	NA	IC	32142	NFIC	0.737443	0.220837	0.601162	0.516348	0.781653	0.123075	0.642972	0.589518
cg06573254	5	174909270	S_Shelf	NA	LC	3678	SFXN1	0.931574	0.545644	0.90866	0.86561	0.9339	0.466245	0.917402	0.829574
cg07052231	12	7363540		NA	LC	20583	PEX5	0.918262	0.369603	0.683654	0.704122	0.935816	0.228515	0.742325	0.777789
cg17285931	2	240205408		NA	IC	14926	HDAC4	0.965453	0.543982	0.822757	0.851092	0.972489	0.394239	0.809222	0.893557
cg09553839	10	74358778		TRUE	LC	-22237	MIR1256	0.88465	0.308696	0.0941621	0.690955	0.88922	0.257586	0.0946325	0.736783
cg22614327	1	17750198	S_Shelf	TRUE	IC	14861	RCC2	0.927232	0.413796	0.645301	0.767414	0.941718	0.537659	0.725344	0.778191
cg11809958	12	32654929		NA	LC	-111	FGD4	0.889553	0.3818	0.800199	0.629219	0.925212	0.288183	0.853368	0.746393
cg24079727	15	57317980		TRUE	LC	107148	TCF12	0.926473	0.384265	0.127966	0.798008	0.89483	0.158275	0.0714358	0.801125
cg01702055	6	13303065		TRUE	LC	-7247	LOC100130357	0.936388	0.374243	0.0445534	0.720689	0.939243	0.230871	0.0622573	0.735411
cg18869709	22	43342938		TRUE	IC	109	PACSIN2	0.940747	0.321816	0.762209	0.717156	0.950919	0.278277	0.742282	0.736893
cg23221723	8	22963367	S_Shelf	NA	LC	3041	TNFRSF10C	0.617022	0.171262	0.583945	0.57877	0.566531	0.155801	0.59012	0.56178
cg02579959	15	100890963	S_Shore	NA	LC	-40	FLJ42289	0.952502	0.48523	0.142881	0.723026	0.954479	0.300934	0.0968597	0.797179
cg07905808	6	30297389	S_Shelf	NA	IC	302	TRIM39-RPP21	0.923789	0.332548	0.908104	0.72351	0.93631	0.295009	0.915331	0.819104
cg22042546	1	27050491		TRUE	LC	-5379	ARID1A	0.137358	0.421683	0.144144	0.212081	0.0893132	0.382474	0.124471	0.134235
cg13982456	6	100020514	S_Shelf	NA	LC	-3824	CCNC	0.942749	0.52094	0.906161	0.780852	0.948181	0.588107	0.905596	0.835144
cg14968553	5	153600167		TRUE	LC	29873	GALNT10	0.933257	0.633322	0.930115	0.882106	0.937153	0.702593	0.920287	0.890977
cg18715793	19	4518890		TRUE	LC	-1174	PLIN4	0.912822	0.362546	0.768432	0.764512	0.904753	0.228034	0.716494	0.776595
cg10180440	10	102325486	S_Shelf	NA	LC	29846	HIF1AN	0.915082	0.531772	0.862397	0.806931	0.923495	0.457074	0.873266	0.812378
cg23342367	8	81077480		TRUE	LC	5865	TPD52	0.941119	0.396266	0.64216	0.745379	0.934011	0.122716	0.464746	0.799133
cg12162100	8	87529647	S_Shelf	NA	LC	2992	CPNE3	0.936429	0.15163	0.57942	0.618611	0.915002	0.122009	0.381223	0.662373
cg23403750	5	114610319		NA	LC	-11750	PGGT1B	0.956642	0.56677	0.0843853	0.792011	0.959261	0.591371	0.0875812	0.841021
cg01283625	10	13568099	N_Shelf	NA	LC	-23123	BEND7	0.872514	0.341769	0.713926	0.601861	0.862622	0.27588	0.737607	0.665539
cg15177211	7	75567469		TRUE	LC	-5631	SNORA14A	0.929163	0.364306	0.0775504	0.566673	0.93557	0.369575	0.0972725	0.6017
cg20513777	2	238533299	N_Shelf	NA	LC	-2924	LRRFIP1	0.897385	0.449319	0.180925	0.674324	0.909695	0.360022	0.162495	0.672182
cg02506984	7	151213164	N_Shelf	NA	LC	3846	RHEB	0.947272	0.24018	0.564616	0.781723	0.942294	0.156308	0.494107	0.859306
cg25752703	3	128710390	N_Shelf	NA	IC	350	KIAA1257	0.889521	0.112184	0.328443	0.547493	0.910347	0.0923262	0.42091	0.644378
cg02054108	2	61607478		TRUE	LC	37034	SNORA70B	0.949715	0.583416	0.841909	0.855306	0.956752	0.428376	0.876385	0.879976
cg12763828	1	9129646	N_Shore	TRUE	LC	7	SLC2A5	0.81275	0.292233	0.0851009	0.542727	0.769105	0.242907	0.0805878	0.520473
cg15070897	14	23284968		NA	LC	139	SLC7A7	0.747872	0.325447	0.0673209	0.642506	0.741753	0.332441	0.0737929	0.635415
cg26509012	12	131306241	S_Shelf	NA	IC	17570	STX2	0.692129	0.255047	0.502914	0.612545	0.71317	0.235064	0.518258	0.668564
cg01241390	5	80596277	N_Shore	NA	LC	1111	LOC100131067	0.824973	0.265617	0.618338	0.671865	0.851267	0.116039	0.669044	0.709727
cg24923516	2	127955156		NA	IC	8187	CYP27C1	0.568056	0.115615	0.343737	0.341035	0.516145	0.122604	0.349662	0.383692
cg23731826	15	90371692		TRUE	IC	-13620	ANPEP	0.815308	0.347719	0.562516	0.609352	0.872107	0.278476	0.545957	0.663122
cg13464573	2	7172097	N_Shore	NA	IC	98910	RNF144A	0.912213	0.426465	0.750656	0.723935	0.919138	0.270455	0.615634	0.796077
cg14082886	11	35164485	S_Shelf	NA	LC	4069	CD44	0.0410065	0.562311	0.289009	0.263346	0.0348605	0.626369	0.359303	0.20754
cg07211259	9	5510497		NA	LC	-47	PDCD1LG2	0.851412	0.35808	0.0452233	0.574963	0.87734	0.343783	0.0525673	0.557312
cg18424841	20	61315444	Island	NA	HC	16348	SLCO4A1	0.979904	0.593411	0.958223	0.861261	0.981968	0.525379	0.953225	0.906946
cg23679344	17	37560925	S_Shore	NA	LC	-3016	FBXL20	0.91379	0.387535	0.138551	0.665618	0.929203	0.298826	0.109887	0.765222
cg04063936	16	88810993		TRUE	IC	1765	FLJ40448	0.936836	0.512574	0.7821	0.740898	0.946536	0.627657	0.836156	0.796906
cg03179542	7	2647333	S_Shore	NA	IC	-24269	TTYH3	0.926621	0.658389	0.149382	0.456437	0.923748	0.624036	0.138437	0.372048
cg06059360	3	42657618		NA	LC	-3537	NKTR	0.934988	0.402474	0.928039	0.708159	0.942732	0.253016	0.900654	0.848807
cg18136895	15	74290733	Island	NA	IC	389	PML	0.953582	0.452731	0.928727	0.776533	0.953407	0.449235	0.931882	0.884334
cg12376829	7	1915363	S_Shore	NA	IC	30428	AK127048	0.939142	0.464276	0.85664	0.792663	0.925983	0.393908	0.860453	0.819419
cg05798664	1	36825645		TRUE	LC	1296	STK40	0.563416	0.0935822	0.697707	0.66074	0.59277	0.0304057	0.723883	0.705329
cg26306329	4	124400196		TRUE	LC	29880	TRNA_Cys	0.592916	0.179887	0.437032	0.485855	0.619344	0.0831938	0.420852	0.532621
cg23662178	10	97884383		TRUE	LC	-5088	ZNF518A	0.823426	0.460691	0.676771	0.669752	0.866082	0.433806	0.762248	0.704077
cg08632909	11	70048796	N_Shore	NA	HC	-472	FADD	0.836905	0.235745	0.471103	0.595365	0.834998	0.209059	0.52222	0.606386
cg20090162	2	47261900		TRUE	LC	40531	TTC7A	0.879344	0.333779	0.0510676	0.591722	0.899898	0.221495	0.05916	0.697746
cg05554494	16	3306685	S_Shore	NA	LC	-58	MEFV	0.868308	0.396713	0.103003	0.618965	0.869382	0.326116	0.111838	0.652262
cg13668823	20	36151683	S_Shore	NA	IC	1270	BLCAP	0.926227	0.541565	0.805199	0.79905	0.948782	0.552589	0.835095	0.845528
cg15442737	8	141370229		TRUE	IC	-68879	TRAPPC9	0.956007	0.550835	0.850947	0.776382	0.94011	0.401487	0.714122	0.749204
cg20207911	17	9802796		NA	IC	1723	RCVRN	0.826638	0.3954	0.702515	0.614999	0.838297	0.306222	0.728371	0.607973
cg04049253	11	113958706		NA	LC	27419	ZBTB16	0.905643	0.429587	0.794115	0.726228	0.91177	0.345789	0.791679	0.749704
cg25079915	2	120192027	S_Shore	NA	LC	2582	TMEM37	0.566851	0.157106	0.496771	0.497156	0.548127	0.0839305	0.470014	0.508561
cg00670915	2	101620543	S_Shore	TRUE	LC	1853	RPL31	0.919156	0.194908	0.836076	0.592093	0.927392	0.124519	0.854264	0.833968
cg25786273	18	74801026	S_Shore	NA	LC	43748	MBP	0.825272	0.504853	0.743319	0.735044	0.819556	0.488515	0.767123	0.722385
cg04255937	12	122269675	S_Shelf	NA	IC	27038	SETD1B	0.94713	0.607539	0.883846	0.826901	0.948726	0.608869	0.885765	0.896267
cg09613192	2	181388538		TRUE	LC	-456573	UBE2E3	0.911386	0.325987	0.102065	0.682819	0.914341	0.409299	0.139104	0.716242
cg04260676	1	1774322		TRUE	LC	48204	GNB1	0.88729	0.501338	0.795266	0.745156	0.885348	0.423463	0.749127	0.769943
cg05165553	18	77171010	Island	NA	HC	10685	NFATC1	0.894296	0.417615	0.624721	0.667881	0.906725	0.490203	0.612696	0.68627
cg12285640	6	140001095		TRUE	LC	-91114	LOC100132735	0.932131	0.577177	0.821825	0.804864	0.942871	0.455311	0.849837	0.803389
cg09668964	3	129335695		TRUE	LC	-10113	PLXND1	0.912043	0.360804	0.093648	0.615377	0.913228	0.281473	0.0965217	0.66095
cg23144445	8	57471162		TRUE	LC	1220	LOC100507632	0.85231	0.414857	0.0729392	0.642785	0.872295	0.39172	0.0752437	0.610987
cg19426413	17	29302235	S_Shelf	NA	LC	-117	DPRXP4	0.759215	0.362263	0.778637	0.606203	0.740087	0.362758	0.782626	0.658046
cg14329860	2	51240310		TRUE	LC	16022	NRXN1	0.781945	0.197795	0.432433	0.573421	0.815065	0.148733	0.552309	0.634633
cg03113867	11	129920411		TRUE	LC	-19304	APLP2	0.919658	0.413549	0.0431434	0.614902	0.923708	0.397869	0.040635	0.668081
cg14622879	6	12234001		TRUE	LC	-56527	EDN1	0.546687	0.0830847	0.317085	0.612229	0.484979	0.0426846	0.388812	0.610328
cg20170271	22	38034681	N_Shore	NA	LC	-375	SH3BP1	0.0448917	0.43902	0.0558037	0.198572	0.0467796	0.402229	0.0467491	0.125399
cg06682445	7	43915791		NA	LC	-6646	MRPS24	0.818396	0.360384	0.142905	0.575256	0.84654	0.467475	0.194742	0.65688
cg08220243	22	50499398	S_Shelf	NA	IC	24383	MLC1	0.961869	0.327832	0.939801	0.764624	0.967612	0.440282	0.9566	0.826015
cg13223682	2	174889929	N_Shore	TRUE	ICshore	-59499	SP3	0.907014	0.435337	0.207515	0.711235	0.913824	0.408957	0.212866	0.739113
cg05671644	7	102632303		TRUE	LC	33374	FBXL13	0.934819	0.5067	0.245494	0.726602	0.928589	0.421646	0.190515	0.72471
cg23098529	19	10216651	N_Shore	NA	HC	-247	PPAN-P2RY11	0.706882	0.146517	0.39084	0.609341	0.698751	0.0729619	0.395701	0.634338
cg06547715	2	218990976		NA	LC	225	CXCR2	0.735495	0.133632	0.342283	0.553496	0.773601	0.0546533	0.479322	0.567453
cg01383911	6	30297627	S_Shelf	NA	LC	540	TRIM39-RPP21	0.955966	0.4366	0.934879	0.82947	0.951521	0.452304	0.956053	0.864781
cg20205477	10	74113178	N_Shore	NA	LC	1729	DNAJB12	0.910725	0.312372	0.659137	0.69838	0.902318	0.319495	0.652321	0.835442
cg14799927	6	30175074		TRUE	LC	-2532	TRIM26	0.90217	0.553755	0.771655	0.766454	0.905419	0.394929	0.766889	0.713599
cg17367596	11	65546988	N_Shore	TRUE	IC	834	DKFZp761E198	0.925444	0.629893	0.852727	0.861802	0.927372	0.611895	0.825476	0.830062
cg20287234	2	231789465		NA	IC	476	GPR55	0.890918	0.490169	0.210724	0.728851	0.893848	0.361584	0.188684	0.749679
cg18275732	6	170365320		TRUE	IC	-166399	LINC00242	0.935272	0.410991	0.204398	0.668272	0.936705	0.27656	0.154177	0.696726
cg25253705	13	78314465		TRUE	LC	-829	SLAIN1	0.91228	0.534015	0.875797	0.775385	0.910925	0.470847	0.887563	0.781435
cg20888995	3	56822059		TRUE	LC	-12314	ARHGEF3	0.0634134	0.315054	0.048244	0.54105	0.070923	0.291974	0.050659	0.557363
cg24298539	8	37378424		NA	IC	-147991	U6	0.944231	0.197125	0.904458	0.747887	0.930922	0.157203	0.906343	0.837864
cg07401324	11	48036852		TRUE	IC	34743	PTPRJ	0.925717	0.352241	0.833915	0.681793	0.943101	0.196829	0.798741	0.731508
cg03452895	2	163199311	N_Shore	NA	LC	-1271	GCA	0.833814	0.390798	0.621136	0.728577	0.879494	0.336593	0.611401	0.770399
cg15520845	1	205688760		NA	LC	30612	NUCKS1	0.960197	0.373856	0.92169	0.724686	0.96322	0.296974	0.936995	0.896033
cg26509250	2	134884342		TRUE	LC	-353	MIR3679	0.577224	0.169826	0.81127	0.66109	0.56511	0.134379	0.810382	0.603881
cg03992323	1	224023297		TRUE	LC	10377	TP53BP2	0.928648	0.227548	0.571888	0.758615	0.914617	0.0860376	0.646053	0.828722
cg22840076	19	41782156		NA	IC	4170	HNRNPUL1	0.93227	0.388819	0.892417	0.810568	0.937774	0.30851	0.88993	0.83091
cg05257275	11	65547049	N_Shore	TRUE	IC	773	DKFZp761E198	0.910073	0.605962	0.855865	0.814506	0.911366	0.60393	0.848781	0.849464
cg08106108	17	695095		NA	IC	-4209	AX748314	0.938954	0.495998	0.883578	0.785959	0.952972	0.500885	0.899479	0.892093
cg10264529	14	24562064	N_Shore	NA	LC	-1418	PCK2	0.929933	0.521387	0.194544	0.754727	0.927499	0.352665	0.135922	0.755505
cg14289429	9	134139878	S_Shelf	NA	IC	6002	FAM78A	0.901973	0.405981	0.787246	0.745461	0.872889	0.340136	0.740278	0.800646
cg06715410	10	134407912	N_Shelf	NA	IC	-13506	INPP5A	0.907093	0.540584	0.882577	0.756784	0.893891	0.594234	0.897355	0.781868
cg17024257	3	171528758	S_Shore	NA	HC	-254	PLD1	0.879692	0.515457	0.810165	0.77998	0.881701	0.521706	0.810032	0.81339
cg02057598	16	87904547	S_Shore	TRUE	IC	-1447	SLC7A5	0.944248	0.646745	0.847426	0.390555	0.945541	0.63031	0.836069	0.404811
cg01412419	16	87856264		NA	IC	46836	SLC7A5	0.975091	0.611733	0.977506	0.833752	0.979244	0.739097	0.973707	0.927524
cg01140006	16	57701999		NA	LC	-157	GPR97	0.811388	0.294454	0.817363	0.697336	0.83777	0.274262	0.806653	0.680227
cg02275784	11	85242554		TRUE	LC	95760	DLG2	0.914537	0.462618	0.922821	0.679568	0.930744	0.537721	0.923648	0.680992
cg16291589	20	6023178	S_Shore	NA	ICshore	11516	LRRN4	0.935641	0.39493	0.875493	0.75666	0.940871	0.371241	0.892638	0.859451
cg27027375	4	6695319		NA	IC	-246	S100P	0.897168	0.451937	0.761981	0.7102	0.91636	0.417449	0.779241	0.70134
cg11100795	5	77583915		TRUE	LC	6613	AP3B1	0.894617	0.285558	0.0697757	0.660959	0.896084	0.403887	0.0827611	0.71122
cg16874669	2	189237094		TRUE	LC	74876	MIR561	0.905793	0.357863	0.797526	0.687485	0.940392	0.277029	0.829747	0.778276
cg21683390	18	13259088	N_Shelf	NA	LC	40303	C18orf1	0.940349	0.367933	0.0696487	0.706992	0.95836	0.35558	0.0776606	0.729489
cg08425678	1	14029478	S_Shelf	NA	IC	-1871	PRDM2	0.783177	0.283247	0.835168	0.672354	0.811942	0.191628	0.828256	0.688311
cg07300408	14	21058360		NA	LC	57	RNASE11	0.920914	0.409797	0.822903	0.694776	0.940106	0.20841	0.768643	0.774329
cg03695871	11	65547172	N_Shore	TRUE	LC	650	DKFZp761E198	0.91098	0.483721	0.850008	0.81453	0.911494	0.528634	0.867414	0.853775
cg20217257	11	64109158	N_Shore	TRUE	IC	-1044	CCDC88B	0.880985	0.248475	0.502687	0.606577	0.87825	0.222445	0.586194	0.712513
cg15012027	2	99351550	S_Shelf	NA	LC	-3961	MGAT4A	0.067323	0.431251	0.698949	0.229601	0.0681923	0.449909	0.714198	0.229556
cg01538392	20	33291225	N_Shore	NA	LC	-922	TP53INP2	0.456692	0.145796	0.379786	0.369652	0.445953	0.107235	0.363442	0.361104
cg03926751	4	88140261	N_Shore	NA	LC	1159	KLHL8	0.92338	0.398837	0.0564527	0.700242	0.914917	0.166811	0.0705644	0.662975
cg19935471	8	99048265		NA	LC	6180	SNORA72	0.937717	0.195608	0.914445	0.691617	0.945849	0.162668	0.915895	0.803434
cg13733787	8	141229379		NA	IC	71971	TRAPPC9	0.963683	0.609442	0.912973	0.848489	0.962388	0.723403	0.956679	0.909781
cg06825878	7	75472540		TRUE	LC	-29448	CCL24	0.897448	0.400413	0.0676295	0.605881	0.897094	0.156641	0.0592875	0.585287
cg14181409	17	9802860		NA	IC	1659	RCVRN	0.777025	0.288252	0.630499	0.551294	0.768497	0.1678	0.631711	0.581047
cg01663953	11	86133777		NA	IC	27561	CCDC81	0.929231	0.305275	0.700221	0.711329	0.936725	0.391855	0.720854	0.746188
cg20610950	17	75096202		NA	IC	10814	SCARNA16	0.958328	0.468163	0.053504	0.862368	0.967812	0.682657	0.0635979	0.920936
cg08984272	2	149884320		TRUE	LC	-10660	LYPD6B	0.833152	0.421256	0.840438	0.654178	0.867575	0.325234	0.857737	0.661707
cg15090899	6	167178260		NA	IC	97511	RPS6KA2	0.956145	0.318679	0.746184	0.740703	0.959597	0.594721	0.851312	0.900644
cg20364025	16	88905749	Island	NA	IC	-16878	TRAPPC2L	0.931993	0.555027	0.891748	0.823151	0.942725	0.614795	0.860913	0.841902
cg11919271	3	151102879		NA	LC	-335	P2RY12	0.945743	0.444965	0.126471	0.772474	0.954161	0.390421	0.120483	0.840142
cg03308839	16	15797297		NA	IC	16682	NDE1	0.774337	0.239697	0.551131	0.745265	0.772744	0.0899045	0.519754	0.802451
cg18332229	7	971130	N_Shelf	NA	IC	-4278	ADAP1	0.868338	0.405457	0.127467	0.693985	0.875656	0.224612	0.097108	0.769046
cg20922701	18	11978319	N_Shelf	NA	IC	-3107	IMPA2	0.917218	0.447832	0.223338	0.721084	0.916432	0.363048	0.24662	0.802511
cg05411199	6	3749715	N_Shore	NA	IC	2531	PXDC1	0.873655	0.531038	0.864513	0.775641	0.886486	0.629638	0.877882	0.774276
cg03169557	16	89598950		NA	IC	-8753	SPG7	0.985039	0.642131	0.969084	0.842871	0.982094	0.705894	0.978778	0.942808
cg10456459	12	22843015		NA	LC	-10848	Mir_720	0.962984	0.264606	0.0545211	0.786252	0.961477	0.0904082	0.140594	0.856576
cg17732216	6	167178280		NA	IC	97491	RPS6KA2	0.875245	0.338697	0.792982	0.723308	0.879219	0.618944	0.854348	0.765366
cg18757087	5	173317332	S_Shore	TRUE	IC	2002	CPEB4	0.901455	0.561501	0.808916	0.782747	0.923962	0.506586	0.826954	0.806258
cg18222653	1	161580444	N_Shore	NA	LC	1375	TRNA_Leu	0.942047	0.491711	0.832141	0.806183	0.9346	0.37275	0.780813	0.810687
cg27660627	16	89461803		TRUE	LC	22973	ANKRD11	0.89858	0.446022	0.84659	0.768247	0.887156	0.393443	0.842476	0.818657
cg15835339	10	10828105		TRUE	LC	8772	SFTA1P	0.945792	0.39924	0.0682549	0.749249	0.940816	0.256932	0.0683762	0.7686
cg04737991	12	105050768		TRUE	LC	65358	MIR3922	0.870626	0.271368	0.499505	0.617526	0.914287	0.15742	0.479943	0.739055
cg11970204	10	103245907		NA	LC	-84498	DPCD	0.756377	0.391953	0.608419	0.624499	0.718827	0.398918	0.56347	0.615004
cg21814550	14	53170147	N_Shelf	NA	LC	-3748	PSMC6	0.946579	0.322038	0.11978	0.728225	0.945481	0.178896	0.0852118	0.803714
cg20799917	2	38894198		NA	LC	1147	GALM	0.766075	0.411796	0.730117	0.669504	0.786294	0.385302	0.73585	0.652859
cg00686132	6	168257835		TRUE	LC	-7388	MLL/AF6 fusion	0.808512	0.346731	0.671194	0.61925	0.850222	0.35806	0.729636	0.626419
cg10517535	17	9929698		TRUE	LC	-75	GAS7	0.271604	0.715454	0.429169	0.505526	0.303731	0.748235	0.431891	0.45893
cg04094548	1	39301897		TRUE	IC	23443	RRAGC	0.944836	0.569149	0.893561	0.851989	0.958148	0.445331	0.88242	0.872758
cg06889108	5	173317342	S_Shore	TRUE	IC	2012	CPEB4	0.851106	0.434871	0.740974	0.727701	0.89308	0.392291	0.777815	0.777373
cg00005166	16	3264442		NA	LC	-1119	OR1F2P	0.884075	0.462317	0.821514	0.753578	0.879185	0.42838	0.830435	0.684387
cg19566648	6	167047877		NA	IC	-7151	RPS6KA2	0.875792	0.37681	0.631204	0.588745	0.891925	0.383253	0.689872	0.578186
cg08022717	2	127955187		NA	IC	8156	CYP27C1	0.766474	0.324902	0.663176	0.639048	0.761399	0.349697	0.6458	0.616373
cg16863829	10	76808677		TRUE	LC	9595	DUPD1	0.912735	0.440133	0.696634	0.643242	0.928859	0.338594	0.722188	0.76974
cg13069322	7	22047028		TRUE	LC	-61486	CDCA7L	0.595999	0.188323	0.450118	0.449698	0.588158	0.129898	0.326313	0.416901
cg19418318	19	17219073		TRUE	IC	6604	MYO9B	0.933402	0.459713	0.181468	0.714568	0.939028	0.314014	0.126301	0.728558
cg26793227	1	16483658	S_Shore	NA	LC	-1076	EPHA2	0.786829	0.333411	0.705143	0.651737	0.787929	0.261434	0.725366	0.71465
cg12711832	8	68258899	S_Shelf	NA	LC	-2987	ARFGEF1	0.764704	0.195285	0.733898	0.56041	0.733199	0.0729362	0.726522	0.53942
cg17117981	8	144410972		NA	IC	-3324	TOP1MT	0.925028	0.421346	0.0707426	0.631049	0.940874	0.348172	0.067435	0.683272
cg07804973	13	114263406	S_Shelf	NA	IC	23318	TFDP1	0.976743	0.620071	0.971574	0.902323	0.981256	0.480541	0.971556	0.932302
cg07723258	17	38176064		TRUE	LC	755	MED24	0.946542	0.54984	0.928926	0.762153	0.950232	0.546488	0.924437	0.840519
cg13852284	10	77548353		TRUE	LC	5835	C10orf11	0.923864	0.412432	0.902571	0.641723	0.922068	0.241635	0.893355	0.663188
cg06347943	2	240426297		NA	IC	-73697	BC132948	0.876255	0.425218	0.81534	0.716977	0.895199	0.506262	0.829307	0.699604
cg06259934	10	81034374		TRUE	IC	-2563	ZMIZ1	0.937546	0.440251	0.67817	0.733144	0.940785	0.394358	0.666936	0.745988
cg23907981	7	156836741	S_Shelf	NA	IC	33191	LOC645249	0.701453	0.228556	0.534647	0.489646	0.619351	0.106888	0.497978	0.433784
cg23423329	6	30709428	N_Shore	NA	LC	1025	FLOT1	0.944857	0.643813	0.884523	0.866577	0.951542	0.591696	0.898868	0.887001
cg01561259	17	78560781		NA	HC	42157	RPTOR	0.938871	0.489621	0.728076	0.74305	0.905674	0.556424	0.720006	0.759978
cg13257421	2	9987440	S_Shelf	NA	LC	3870	TAF1B	0.924377	0.591431	0.19238	0.800082	0.930157	0.484447	0.200884	0.786876
cg01211124	13	25874859	N_Shore	NA	HC	-806	NUPL1	0.862431	0.475752	0.803486	0.840624	0.877414	0.539732	0.784845	0.827235
cg09273112	2	86732413		NA	LC	58207	CHMP3	0.950973	0.384916	0.786348	0.75167	0.959935	0.293733	0.813012	0.812528
cg00176675	8	141572142		NA	IC	-36267	DQ574852	0.954425	0.658592	0.91586	0.893918	0.950268	0.638532	0.933757	0.884279
cg18563860	20	57583391	S_Shore	NA	IC	-1082	CTSZ	0.930625	0.581127	0.0784089	0.798554	0.930373	0.620408	0.106342	0.806942
cg04605980	12	117471700		TRUE	LC	3987	AK055849	0.897679	0.35883	0.897815	0.724182	0.894128	0.393342	0.923864	0.848327
cg06680852	10	22722951	N_Shelf	NA	LC	3907	LOC100499489	0.939226	0.377846	0.0964701	0.593427	0.916653	0.317209	0.15332	0.648587
cg11601967	7	1886391	S_Shore	NA	IC	1456	AK127048	0.905097	0.363264	0.662638	0.628323	0.905183	0.404571	0.755042	0.716778
cg02320474	16	1758022		NA	IC	1802	MAPK8IP3	0.790259	0.272613	0.668231	0.544155	0.752673	0.161255	0.5672	0.53267
cg10933959	15	100890907	S_Shore	NA	ICshore	16	FLJ42289	0.964174	0.607509	0.231353	0.80871	0.966195	0.475903	0.122955	0.809278
cg01496136	16	57375219		TRUE	LC	-17475	CCL22	0.775375	0.313872	0.058266	0.515121	0.803164	0.326384	0.0779219	0.576052
cg03663120	7	2284600	S_Shelf	NA	IC	2061	NUDT1	0.96548	0.266258	0.0560457	0.648009	0.967924	0.681244	0.157741	0.859979
cg18120259	6	43894639		TRUE	LC	35875	LOC100132354	0.922107	0.689262	0.479363	0.473481	0.922577	0.592053	0.354536	0.400343
cg10647833	6	167047842		NA	IC	-7116	RPS6KA2	0.903897	0.305903	0.61251	0.667422	0.907011	0.331332	0.68442	0.67019
cg26262840	14	90767686		TRUE	LC	11201	C14orf102	0.939383	0.288724	0.664498	0.78229	0.949073	0.250252	0.688694	0.843356
cg10941916	8	19615741	S_Shore	NA	LC	-359	CSGALNACT1	0.771266	0.23041	0.470702	0.608387	0.742148	0.154133	0.495568	0.646257
cg13093111	17	66308577		TRUE	LC	-21172	SLC16A6	0.959381	0.43026	0.0523435	0.644175	0.967643	0.418964	0.0680047	0.667236
cg06980932	11	121301233	S_Shelf	NA	LC	-21678	SORL1	0.959431	0.528088	0.0553538	0.784033	0.962698	0.518252	0.0867116	0.746983
cg06202053	11	64109021	N_Shore	TRUE	IC	-1181	CCDC88B	0.825222	0.337444	0.669397	0.64787	0.830724	0.274258	0.713861	0.719404
cg12222398	2	242699485		NA	IC	10098	D2HGDH	0.917681	0.630441	0.889427	0.839845	0.902402	0.562024	0.883174	0.819059
cg14514483	6	158068455		NA	IC	1687	ZDHHC14	0.950003	0.592307	0.922018	0.804623	0.947644	0.593277	0.922715	0.831786
cg05765605	16	69360307	N_Shelf	NA	LC	4191	PDF	0.829614	0.29455	0.64298	0.693928	0.834213	0.299991	0.614119	0.688674
cg16200531	2	135532566		TRUE	LC	-7232	TMEM163	0.0951273	0.49614	0.701389	0.171273	0.110287	0.52953	0.670805	0.144034
cg02226672	16	68398533		TRUE	IC	7757	SMPD3	0.845035	0.325414	0.528596	0.634762	0.857674	0.295434	0.553217	0.59827
cg24131359	12	69346994		TRUE	IC	10026	CPM	0.946946	0.426895	0.936774	0.76836	0.954131	0.332414	0.936292	0.804447
cg24431966	17	79801787	N_Shelf	NA	IC	3436	P4HB	0.888537	0.499967	0.730305	0.764269	0.888352	0.470859	0.699875	0.802211
cg02286380	17	4621205		NA	IC	7417	ARRB2	0.892045	0.293506	0.638925	0.674328	0.90054	0.322702	0.719351	0.787121
cg10583319	20	61203879	S_Shelf	TRUE	IC	41761	MIR133A2	0.924131	0.479254	0.832481	0.737582	0.934334	0.334726	0.773091	0.700593
cg26846943	6	112165062		TRUE	LC	29593	FYN	0.041755	0.417521	0.190686	0.140621	0.0402117	0.331282	0.156949	0.0943163
cg04609694	6	44204009	N_Shore	NA	LC	-10839	HSP90AB1	0.942473	0.263382	0.900616	0.730365	0.944705	0.167194	0.886584	0.825853
cg25949447	2	128169860	N_Shelf	NA	LC	-6135	PROC	0.88364	0.350271	0.0785104	0.754646	0.88761	0.240178	0.0594459	0.771188
cg18591228	11	3175552		TRUE	IC	11030	OSBPL5	0.863827	0.185781	0.460692	0.61922	0.924774	0.10432	0.309494	0.68493
cg04983687	16	88558223	Island	NA	IC	38210	ZFPM1	0.972546	0.594113	0.897126	0.316522	0.971174	0.730004	0.919181	0.329795
cg06746829	1	17424524		TRUE	IC	21424	PADI2	0.871828	0.0987099	0.335997	0.425343	0.887703	0.0541558	0.33383	0.467639
cg25550753	2	47205281		NA	LC	-597	TTC7A	0.735269	0.296617	0.0956142	0.52197	0.742101	0.257922	0.0929501	0.566039
cg24548817	21	45774294		NA	IC	811	TRPM2	0.837764	0.331625	0.0862914	0.650198	0.875853	0.207986	0.0885716	0.681024
cg25096745	11	35195513		TRUE	LC	-15868	CD44	0.0710495	0.44965	0.769463	0.746918	0.0748214	0.382134	0.764163	0.731304
cg24864663	15	43532243		NA	LC	-302	TGM5	0.90648	0.403503	0.161209	0.643948	0.911421	0.308417	0.201443	0.662563
cg15964132	11	3175636		NA	IC	10946	OSBPL5	0.880113	0.126031	0.435208	0.59368	0.952057	0.0551414	0.278154	0.65742
cg00994936	19	1423902	Island	NA	ICshore	-14460	RPS15	0.981713	0.655047	0.976451	0.882015	0.981522	0.687238	0.971708	0.941038
cg14854503	8	19540272		NA	LC	-11	CSGALNACT1	0.655487	0.126686	0.550884	0.464449	0.73164	0.0788862	0.496304	0.616875
cg20893838	6	7145478	S_Shelf	NA	LC	36614	RREB1	0.453031	0.168168	0.418745	0.503007	0.470476	0.1261	0.421367	0.491356
cg11153071	17	78748077		NA	IC	-175158	RPTOR	0.971852	0.520941	0.785267	0.836231	0.975557	0.242853	0.668665	0.857107
cg06106599	11	70048801	N_Shore	NA	HC	-467	FADD	0.836948	0.364302	0.570368	0.615042	0.856622	0.370011	0.615826	0.666751
cg23756272	18	60904418		NA	IC	81481	BCL2	0.757866	0.310385	0.0897566	0.59649	0.740902	0.342846	0.0934308	0.590437
cg09971646	14	101194145	S_Shore	NA	ICshore	944	DLK1	0.664223	0.215957	0.483805	0.52602	0.688697	0.235778	0.524174	0.568415
cg15742245	19	43857717		TRUE	LC	-107	CD177	0.908795	0.53536	0.912311	0.807006	0.927688	0.55536	0.906451	0.775325
cg03012280	15	41098255	N_Shore	NA	LC	-1018	ZFYVE19	0.941038	0.488129	0.880274	0.795088	0.947929	0.51508	0.877839	0.789377
cg11589287	8	1905343		TRUE	IC	-16700	KBTBD11	0.893413	0.433821	0.640039	0.668551	0.907332	0.368067	0.601081	0.719245
cg06096184	3	66549732	N_Shore	NA	LC	1113	LRIG1	0.511287	0.124584	0.329267	0.477597	0.526049	0.0859757	0.315803	0.497642
cg00500359	11	3175625		NA	IC	10957	OSBPL5	0.887611	0.0994964	0.363826	0.588547	0.969131	0.0318956	0.198165	0.682483
cg26842080	5	42922968	N_Shore	NA	LC	70467	AK056817	0.776599	0.319652	0.561898	0.555519	0.793596	0.264124	0.568252	0.619528
cg16396191	13	42184765		TRUE	LC	153224	C13orf15	0.89332	0.25645	0.724173	0.722543	0.944227	0.129126	0.715918	0.792851
cg10124440	12	6960295	N_Shore	NA	ICshore	161	CDCA3	0.651001	0.367406	0.614939	0.57351	0.783506	0.384521	0.651559	0.641815
cg00784009	3	195769614	N_Shore	NA	LC	39347	TFRC	0.937182	0.645507	0.894713	0.870319	0.943661	0.682251	0.918996	0.898206
cg24876035	19	7682769	Island	NA	IC	3250	CAMSAP3	0.981629	0.607778	0.86429	0.864378	0.980342	0.494149	0.850007	0.871084
cg15349696	17	80545434	Island	NA	HC	-5863	FOXK2	0.895341	0.433848	0.191822	0.713703	0.893546	0.468886	0.23026	0.716124
cg08472449	2	160009677		TRUE	LC	16973	TANC1	0.932764	0.543672	0.89894	0.80407	0.93521	0.573464	0.881862	0.859009
cg02719954	8	23830907		TRUE	LC	-118587	STC1	0.965541	0.524564	0.190624	0.768872	0.963722	0.597446	0.350515	0.784564
cg07875215	6	157912969		NA	IC	-37194	MIR3692	0.929519	0.617075	0.888472	0.850565	0.942262	0.565712	0.885332	0.886996
cg00131407	4	39482431	S_Shore	NA	LC	557	LOC401127	0.922755	0.545565	0.859244	0.814483	0.926555	0.566684	0.890222	0.819334
cg03606511	2	60735530		TRUE	LC	19820	AL833181	0.749209	0.411199	0.700542	0.637183	0.758778	0.389067	0.718201	0.677297
cg06423617	7	6490427	S_Shelf	NA	IC	-2784	DAGLB	0.843241	0.404564	0.194792	0.632303	0.878496	0.291278	0.172741	0.719228
cg03669394	16	75685254	S_Shelf	NA	LC	-2713	KARS	0.883333	0.451539	0.16345	0.74928	0.879875	0.340367	0.107351	0.767818
cg14343513	17	78753273		NA	IC	-169962	RPTOR	0.967033	0.591311	0.933035	0.798501	0.973586	0.573835	0.928208	0.87893
cg21855041	2	119985067	S_Shelf	NA	LC	3684	STEAP3	0.891363	0.634003	0.8365	0.851844	0.88959	0.599079	0.829774	0.838135
cg07961098	14	64228680		NA	IC	-33924	SGPP1	0.904092	0.349632	0.861189	0.705157	0.898801	0.398163	0.890596	0.775488
cg13801402	1	114429965		NA	LC	204	BCL2L15	0.919901	0.479555	0.905886	0.754992	0.910995	0.349746	0.895408	0.725678
cg04592413	2	8379999		TRUE	LC	88550	LINC00299	0.801578	0.273811	0.569875	0.638349	0.782	0.133753	0.419994	0.609651
cg08522340	11	88068493	N_Shelf	NA	LC	2448	CTSC	0.652844	0.138099	0.676084	0.487049	0.704467	0.138903	0.717374	0.694054
cg12229367	17	55822335		NA	IC	-44474	7SK	0.937269	0.646562	0.908844	0.852268	0.941255	0.706691	0.929468	0.858016
cg17183174	13	76115526	S_Shelf	NA	LC	-3535	COMMD6	0.834156	0.34486	0.0553365	0.643717	0.865413	0.381651	0.0421604	0.700518
cg12729822	1	26855454	N_Shore	NA	IC	-794	RPS6KA1	0.839627	0.559284	0.783552	0.762078	0.844757	0.511819	0.795244	0.802998
cg13607230	2	103352296	N_Shore	NA	IC	1041	MFSD9	0.647321	0.311142	0.762326	0.642733	0.681163	0.268328	0.733935	0.66596
cg04381957	3	16550461	N_Shelf	NA	LC	4761	RFTN1	0.848232	0.485286	0.686057	0.693839	0.865332	0.48042	0.638633	0.597219
cg02190353	8	23405296		TRUE	LC	18934	SLC25A37	0.933125	0.326945	0.122821	0.748904	0.934222	0.143036	0.0526333	0.829946
cg09310966	6	41254825		NA	LC	-368	TREM1	0.877735	0.353704	0.0640969	0.674727	0.903508	0.401296	0.0720541	0.708598
cg11814087	5	32391135		TRUE	LC	-2355	ZFR	0.920506	0.347911	0.0560195	0.758968	0.924809	0.244489	0.0875316	0.81007
cg00514486	3	49837348	N_Shelf	NA	LC	-94	CDHR4	0.914347	0.712388	0.383222	0.485638	0.91771	0.690659	0.388114	0.400373
cg13461118	18	9929439		NA	LC	15485	VAPA	0.856069	0.243918	0.63414	0.5737	0.828123	0.135815	0.67909	0.649624
cg04947385	3	132003631		TRUE	IC	623	CPNE4	0.900701	0.189323	0.543839	0.8051	0.906161	0.511769	0.752866	0.785281
cg07276358	13	114263342	S_Shelf	NA	IC	23254	TFDP1	0.978351	0.708404	0.975589	0.92227	0.981728	0.65201	0.980848	0.945243
cg04858164	15	57324333		TRUE	LC	113501	TCF12	0.959011	0.254287	0.904047	0.728201	0.896977	0.129126	0.906876	0.892893
cg11183227	15	91455407		NA	IC	135	MAN2A2	0.968322	0.685775	0.965191	0.935048	0.979394	0.713462	0.974008	0.957241
cg01059398	3	172235808		TRUE	LC	5489	TNFSF10	0.280911	0.725308	0.472375	0.376947	0.284636	0.601811	0.324256	0.245065
cg18315935	1	45120295	Island	NA	IC	3662	RNF220	0.975202	0.635418	0.959375	0.884626	0.9713	0.62923	0.967057	0.916045
cg15418322	14	37558604		TRUE	LC	-82626	LOC100129794	0.885597	0.554697	0.822435	0.798741	0.896968	0.599908	0.828679	0.837221
cg12475879	17	14251824	S_Shelf	NA	LC	44768	MGC12916	0.922815	0.345602	0.660859	0.638659	0.945024	0.0795036	0.623251	0.775986
cg20836212	7	65419185		NA	IC	-584	DQ594001	0.943936	0.623143	0.86605	0.323922	0.946549	0.707093	0.876743	0.309041
cg11505048	1	183622726		NA	LC	-278	APOBEC4	0.703066	0.386463	0.607102	0.589371	0.7296	0.39941	0.667858	0.599953
cg21104363	7	65419248		NA	IC	-521	DQ594001	0.916339	0.579508	0.811466	0.335526	0.922226	0.667677	0.818849	0.307899
cg25573640	14	64228599		NA	IC	-33843	SGPP1	0.900256	0.296396	0.859122	0.759427	0.905668	0.137996	0.893956	0.795151
cg09411597	10	5735349		NA	LC	784	C10orf18	0.931863	0.598806	0.912664	0.873704	0.935917	0.622178	0.941956	0.870602
cg20000464	11	76261997		NA	LC	8738	C11orf30	0.952112	0.595223	0.94334	0.845022	0.963165	0.592897	0.946195	0.903129
cg01769468	1	86888585		NA	LC	-1183	CLCA2	0.942463	0.567169	0.811083	0.794362	0.962509	0.626976	0.887899	0.744083
cg23415995	4	128704651	S_Shore	NA	ICshore	-52	HSPA4L	0.782793	0.325582	0.72144	0.643463	0.793539	0.208042	0.749148	0.683087
cg17925084	14	104152323		NA	IC	-917	AK097119	0.938377	0.586923	0.870867	0.797289	0.933013	0.515083	0.903833	0.863743
cg14836555	14	24743391	S_Shelf	NA	LC	-2588	RABGGTA	0.838385	0.415405	0.0719174	0.744478	0.850148	0.35975	0.0663231	0.717729
cg20472746	13	42039334		TRUE	LC	7793	C13orf15	0.0627934	0.334059	0.0959713	0.648998	0.0574848	0.254135	0.0844091	0.640208
cg03541887	1	248903323		NA	LC	-172	LOC646627	0.899649	0.428396	0.85646	0.669351	0.886401	0.419795	0.860424	0.694629
cg24550026	1	114430031		NA	LC	138	BCL2L15	0.791641	0.215192	0.780763	0.708863	0.749247	0.0634362	0.774576	0.758979
cg24235882	4	54928822	N_Shore	TRUE	LC	1993	CHIC2	0.728336	0.305315	0.89665	0.793777	0.673603	0.210427	0.882941	0.821347
cg05418105	22	50981406	N_Shore	NA	ICshore	-5055	KLHDC7B	0.928255	0.329143	0.715419	0.735094	0.937569	0.191432	0.701705	0.846753
cg12678686	3	127327369	S_Shelf	NA	IC	3919	MCM2	0.915676	0.426648	0.819929	0.715865	0.927297	0.345203	0.746897	0.699073
cg17183770	3	170079338	S_Shelf	NA	LC	1928	SKIL	0.915355	0.310182	0.882186	0.685284	0.927237	0.327915	0.917669	0.684594
cg16606773	20	19955806	Island	NA	IC	40064	RIN2	0.921238	0.348055	0.105452	0.658202	0.910448	0.203128	0.111488	0.699538
cg01766941	1	92953907	S_Shore	NA	LC	-1474	GFI1	0.892156	0.609101	0.833867	0.813063	0.898888	0.512388	0.81211	0.797348
cg08904394	11	64108902	N_Shore	TRUE	IC	1213	CCDC88B	0.867186	0.437108	0.669117	0.696181	0.876869	0.396651	0.740168	0.761183
cg08276755	20	30196714	S_Shore	NA	IC	1726	MIR3193	0.928374	0.549207	0.788839	0.802068	0.9445	0.45395	0.787089	0.856734
cg17974145	7	101671556		NA	IC	210675	CUX1	0.786709	0.363465	0.564472	0.718154	0.757072	0.27593	0.570164	0.746753
cg24766229	17	76151124		NA	LC	-3238	JA425978	0.78471	0.287848	0.522113	0.777402	0.794729	0.243089	0.552917	0.807751
cg12785694	3	160122168	S_Shelf	NA	LC	-207	MIR15B	0.552442	0.0945123	0.38389	0.495275	0.591584	0.076155	0.234307	0.420364
cg17100158	2	180307728		NA	LC	119587	ZNF385B	0.775601	0.11082	0.443699	0.38966	0.799392	0.115286	0.375314	0.467183
cg09806625	6	611523		TRUE	LC	45441	HUS1B	0.921691	0.309964	0.666351	0.617813	0.936093	0.235723	0.76026	0.708701
cg08123045	1	156467188	N_Shelf	NA	LC	3341	MEF2D	0.8704	0.536686	0.0782138	0.770876	0.858472	0.578896	0.0698274	0.751069
cg10934870	2	70488000	S_Shelf	TRUE	LC	2770	PCYOX1	0.887396	0.412555	0.932594	0.78206	0.898098	0.215428	0.923689	0.819778
cg19636224	1	44176844	S_Shelf	NA	LC	3627	ST3GAL3	0.941001	0.384889	0.0981826	0.743728	0.938272	0.348469	0.133164	0.824071
cg12612122	12	8249998		NA	LC	15192	NECAP1	0.941144	0.272499	0.831693	0.771541	0.945555	0.414939	0.88132	0.825657
cg08467103	2	65593933		TRUE	LC	-2	SPRED2	0.943387	0.57749	0.0644372	0.809925	0.946695	0.374293	0.0523533	0.83457
cg07125981	10	35330496		TRUE	LC	32762	CUL2	0.884976	0.384836	0.763663	0.698712	0.944257	0.293067	0.828446	0.84762
cg01054652	11	72246863		TRUE	LC	-34840	AL832797	0.857746	0.421683	0.685445	0.643381	0.893797	0.330902	0.719557	0.785717
cg21234053	14	35163420		NA	IC	19603	CFL2	0.941221	0.492598	0.920015	0.833858	0.937931	0.574528	0.912916	0.86512
cg01930746	2	10950511	N_Shore	NA	LC	2449	PDIA6	0.614006	0.253027	0.0411411	0.48701	0.561663	0.180043	0.0412437	0.520009
cg24018814	12	133348116	N_Shore	NA	LC	-9665	ANKLE2	0.0547733	0.298229	0.550734	0.64586	0.0630134	0.373614	0.606278	0.642378
cg01231381	2	180130081	S_Shore	NA	LC	-731	SESTD1	0.897596	0.544084	0.178263	0.771729	0.87564	0.392671	0.0988236	0.74543
cg17444747	5	177915909		TRUE	LC	101647	COL23A1	0.819129	0.266219	0.584034	0.628012	0.815733	0.293457	0.587127	0.593423
cg03550384	8	91803357	N_Shore	NA	ICshore	502	TMEM64	0.783367	0.47194	0.764107	0.677943	0.758321	0.38932	0.748204	0.621362
cg20701183	1	87799914	N_Shore	NA	LC	2564	LMO4	0.695317	0.34777	0.101874	0.671707	0.775018	0.377587	0.157369	0.719983
cg23889684	22	36556813		NA	LC	164	APOL3	0.0582249	0.53199	0.048138	0.317887	0.0524656	0.515771	0.0334698	0.113003
cg14535531	18	52258182		NA	LC	-207	C18orf26	0.700653	0.304667	0.51585	0.537767	0.611432	0.302762	0.500996	0.438796
cg23478547	11	69259265	S_Shore	TRUE	IC	18808	AK094674	0.762952	0.140617	0.387613	0.568288	0.880058	0.160177	0.54641	0.727078
cg01232748	4	54928819	N_Shore	TRUE	LC	1996	CHIC2	0.636282	0.290407	0.865367	0.791992	0.52303	0.207933	0.871594	0.805495
cg09829983	2	7017698		NA	LC	-97	RSAD2	0.0497859	0.320289	0.0566536	0.114483	0.050871	0.152483	0.0458609	0.0573815
cg17576375	2	105924659		NA	IC	-9497	TGFBRAP1	0.725598	0.408046	0.627215	0.631848	0.746138	0.467911	0.637961	0.656746
cg04730047	3	99979355	N_Shore	NA	HC	-330	TBC1D23	0.471615	0.146835	0.426812	0.50768	0.451595	0.114289	0.43587	0.528896
cg12823233	7	2316876	N_Shore	NA	IC	34337	NUDT1	0.934082	0.529664	0.797387	0.775249	0.932391	0.637395	0.856177	0.845032
cg25851277	3	42631429	N_Shore	NA	LC	-868	SS18L2	0.908542	0.608084	0.886613	0.842341	0.915311	0.496951	0.89626	0.865839
cg00093542	8	27144453	N_Shore	NA	LC	24381	TRIM35	0.775117	0.392386	0.635886	0.597045	0.724716	0.269021	0.551942	0.543224
cg12819826	19	10216676	N_Shore	NA	HC	-222	PPAN-P2RY11	0.781211	0.395125	0.660312	0.697032	0.805086	0.30953	0.634043	0.730152
cg03400731	17	3747518	N_Shore	NA	LC	2022	C17orf85	0.85358	0.522168	0.898346	0.773413	0.867862	0.517948	0.89021	0.794084
cg15612945	2	64242453	N_Shelf	NA	LC	3761	VPS54	0.933691	0.251628	0.614933	0.690081	0.915002	0.149858	0.599159	0.852832
cg26396370	2	10194752		TRUE	LC	10381	KLF11	0.924245	0.565803	0.86962	0.772094	0.912849	0.37733	0.834377	0.81954
cg05245650	2	37900205	S_Shore	NA	LC	-879	CDC42EP3	0.752446	0.340153	0.100964	0.117228	0.762441	0.387742	0.137238	0.0911858
cg05304729	1	158800024		NA	LC	-1143	MNDA	0.546518	0.280054	0.562076	0.683506	0.582317	0.300295	0.611844	0.603933
cg07375256	7	99222196		NA	IC	3513	ZNF498	0.0672025	0.33478	0.741947	0.725631	0.0741908	0.365306	0.731477	0.740255
cg18498565	10	3173604		TRUE	LC	-10188	LOC100507034	0.963789	0.688872	0.946055	0.902734	0.96235	0.501522	0.933576	0.87077
cg07428959	4	129783057		TRUE	LC	50577	PHF17	0.510538	0.18021	0.420521	0.620404	0.506224	0.120843	0.390208	0.569513
cg26165660	12	76363767		TRUE	LC	61754	PHLDA1	0.952852	0.562229	0.236917	0.807565	0.953059	0.544159	0.242555	0.816919
cg15034267	22	39106452	S_Shelf	NA	LC	4646	GTPBP1	0.939741	0.518416	0.885315	0.283767	0.940866	0.458327	0.867157	0.22353
cg16704158	3	57207651	S_Shelf	NA	LC	-3320	IL17RD	0.644693	0.325836	0.0539529	0.553268	0.700191	0.360644	0.0597096	0.54005
cg01166350	14	64228624		NA	IC	-33868	SGPP1	0.724131	0.335732	0.682963	0.552369	0.721276	0.292856	0.703025	0.637995
cg10819708	15	90735422		TRUE	LC	7271	SEMA4B	0.264439	0.643235	0.382212	0.320711	0.20899	0.583832	0.316855	0.235497
cg13601309	18	77443784	S_Shelf	NA	LC	2355	CTDP1	0.930429	0.357296	0.762477	0.760619	0.933443	0.323256	0.714951	0.813892
cg22400059	1	10571508		NA	LC	-16803	PEX14	0.0800473	0.513437	0.182494	0.29548	0.163643	0.440472	0.127573	0.168897
cg13462082	7	106820841		TRUE	LC	518	HBP1	0.811849	0.50003	0.857872	0.815171	0.801068	0.491698	0.852232	0.804641
cg25059899	18	60904328		NA	IC	81571	BCL2	0.867432	0.531749	0.311011	0.792392	0.827124	0.58807	0.326992	0.80128
cg00775781	1	27976168		TRUE	IC	-14441	FGR	0.789953	0.317319	0.604048	0.580604	0.755941	0.298426	0.633126	0.604631
cg17791799	4	16036123		TRUE	LC	-25713	U6	0.947638	0.4283	0.817979	0.686818	0.95924	0.190378	0.755772	0.788699
cg07519471	19	46526100	Island	TRUE	IC	456	PGLYRP1	0.612283	0.31769	0.5419	0.535233	0.605675	0.342111	0.565316	0.523968
cg04857395	4	3516637	Island	NA	IC	17587	LRPAP1	0.876972	0.281116	0.574932	0.620133	0.8741	0.306007	0.534759	0.702993
cg26413708	6	42306808		TRUE	LC	-69222	TRERF1	0.900236	0.596218	0.841411	0.361805	0.908626	0.670655	0.826877	0.370085
cg25718604	20	57601474	S_Shelf	NA	LC	5948	ATP5E	0.929693	0.643513	0.900671	0.851074	0.923015	0.636892	0.902021	0.893398
cg14760797	12	753199	S_Shore	TRUE	ICshore	-397	NINJ2	0.695387	0.0960909	0.377213	0.381302	0.664316	0.083436	0.344731	0.446522
cg17567562	3	47687980		TRUE	LC	34018	SMARCC1	0.909691	0.362807	0.877836	0.689157	0.912657	0.336299	0.898055	0.832574
cg27321949	4	3516692	Island	NA	IC	17532	LRPAP1	0.89288	0.472958	0.7553	0.753236	0.900648	0.52709	0.757768	0.783877
cg01455550	17	39143980		NA	LC	-593	KRT40	0.765953	0.246197	0.592763	0.568148	0.721006	0.234132	0.564801	0.51776
cg22375663	12	69725435		NA	LC	-16698	LYZ	0.591293	0.159584	0.360957	0.512364	0.64794	0.15571	0.453999	0.538212
cg12067024	1	153387689		NA	LC	-1310	S100A7A	0.850703	0.390228	0.804763	0.735071	0.836167	0.355543	0.785706	0.718743
cg06209897	10	53635551		TRUE	LC	-171072	PRKG1	0.791609	0.256583	0.512282	0.503619	0.900373	0.155737	0.540459	0.56529
cg17824540	2	161260031	N_Shelf	TRUE	LC	4362	MIR4785	0.331619	0.839289	0.629397	0.378691	0.30905	0.875661	0.635576	0.23922
cg23060513	19	13041124	N_Shelf	NA	LC	3434	FARSA	0.908713	0.497977	0.791436	0.791915	0.909982	0.479965	0.760489	0.873291
cg04992150	3	13457267	N_Shelf	NA	LC	4542	NUP210	0.530237	0.138552	0.402903	0.610214	0.510081	0.0580826	0.403251	0.649594
cg08297640	4	3516758	Island	NA	IC	17466	LRPAP1	0.907609	0.522482	0.79274	0.802534	0.927296	0.584062	0.794353	0.842281
cg08989478	10	82295394	N_Shore	NA	ICshore	-2263	SH2D4B	0.628692	0.2709	0.705547	0.609233	0.579677	0.307513	0.723823	0.652512
cg17170262	1	184715203		TRUE	LC	8838	EDEM3	0.149879	0.592842	0.821993	0.28577	0.127344	0.58412	0.761973	0.204401
cg11977716	18	77284742	Island	NA	HC	-2376	NFATC1	0.0763848	0.376161	0.711658	0.737855	0.0641554	0.290668	0.560885	0.676184
cg13088432	8	9522664		TRUE	LC	-55219	TNKS	0.664285	0.173499	0.7032	0.602642	0.62721	0.10122	0.649251	0.785224
cg22911650	19	51645423		NA	LC	-134	SIGLEC7	0.868635	0.409042	0.0529395	0.674917	0.859871	0.538724	0.0485663	0.658374
cg03657281	6	3270030		NA	IC	2932	AL389983	0.886776	0.432001	0.831108	0.743484	0.888948	0.380475	0.855498	0.803345
cg16809457	6	90399677		TRUE	LC	-51203	LYRM2	0.873056	0.515934	0.213807	0.815733	0.870426	0.556362	0.209744	0.817597
cg14786790	4	89766654		TRUE	LC	-22252	FAM13A	0.874103	0.52088	0.145251	0.775714	0.862903	0.523181	0.213198	0.767831
cg10898024	2	40266366		TRUE	LC	121593	LOC100128590	0.915767	0.388308	0.0779178	0.631265	0.938801	0.236945	0.0787818	0.726099
cg18892446	5	73938574	S_Shore	NA	LC	-1325	ENC1	0.848772	0.621604	0.920892	0.856778	0.851582	0.488754	0.928108	0.827306
cg22115126	22	30283578	S_Shelf	NA	LC	4421	MTMR3	0.553345	0.118499	0.416257	0.419002	0.618468	0.0461951	0.428635	0.490456
cg23044178	11	12136405	S_Shelf	NA	IC	4268	MICAL2	0.950775	0.651439	0.876382	0.328545	0.949592	0.781916	0.895123	0.287756
cg01551258	17	30479187		NA	LC	-597	ARGFXP2	0.926386	0.522618	0.767669	0.750588	0.879073	0.596731	0.840359	0.835736
cg05644223	21	36412119		NA	LC	-396	RUNX1-IT1	0.492513	0.183453	0.393966	0.420473	0.437473	0.154634	0.371859	0.417973
cg00671126	7	1886597	S_Shore	NA	IC	1662	AK127048	0.902497	0.581417	0.787715	0.808063	0.905759	0.560839	0.819491	0.818991
cg12307092	21	45961033		NA	LC	-955	KRTAP10-1	0.651003	0.196671	0.399479	0.513798	0.690048	0.39122	0.54796	0.504329
cg09502619	16	1609529		NA	IC	-5398	BC114455	0.434758	0.110243	0.471369	0.678972	0.47739	0.0822246	0.497772	0.673576
cg11725581	7	6140990	N_Shelf	NA	LC	-3559	USP42	0.89062	0.505437	0.758094	0.741382	0.890987	0.302624	0.847486	0.722201
cg20931972	4	15850232		NA	LC	70302	CD38	0.619165	0.287529	0.59575	0.68353	0.606116	0.342609	0.62271	0.696359
cg16582517	3	5025885	S_Shore	NA	IC	-4239	LOC100507582	0.214349	0.533765	0.0689511	0.319486	0.316274	0.610782	0.0738142	0.329458
cg12389043	12	124429228		NA	IC	880	CCDC92	0.882141	0.560225	0.776601	0.795675	0.927333	0.534752	0.803971	0.83972
cg01400750	4	145956168		TRUE	LC	-62987	ABCE1	0.595248	0.195457	0.915784	0.752664	0.558829	0.0756364	0.883096	0.809027
cg08377331	7	2874595		NA	LC	9364	GNA12	0.961949	0.479775	0.905057	0.743881	0.825153	0.372065	0.871727	0.821397
cg22706883	15	67814880	S_Shore	NA	LC	-698	LOC100506686	0.815627	0.460587	0.210967	0.239497	0.798365	0.40045	0.179471	0.210163
cg11410920	20	43997025		NA	LC	5217	SYS1	0.587856	0.254424	0.0462748	0.576371	0.615338	0.30006	0.0440833	0.630915
cg03396826	1	180161452		TRUE	LC	-5691	FLJ23867	0.651884	0.238027	0.549163	0.559755	0.767003	0.253972	0.584928	0.593048
cg01816258	6	51848211		TRUE	LC	-33932	PKHD1	0.919719	0.478519	0.872534	0.727142	0.932117	0.778281	0.926168	0.703964
cg05337681	15	58844500		NA	IC	30991	BC034927	0.512498	0.218927	0.459817	0.465513	0.495526	0.267259	0.526792	0.530852
cg15551881	9	123688715	N_Shelf	TRUE	LC	458	TRAF1	0.494357	0.17049	0.577546	0.723438	0.401285	0.226067	0.666969	0.761705
cg16679543	6	157913024		NA	IC	-37139	MIR3692	0.920407	0.533491	0.892007	0.807171	0.920717	0.453723	0.879187	0.853353
cg14523804	17	75995968		TRUE	LC	-4282	septin 9/TNRC6C fusion	0.923721	0.548577	0.858993	0.843625	0.933059	0.394633	0.847717	0.859222
cg01275661	10	5504438		TRUE	LC	15893	NET1	0.923257	0.596294	0.815274	0.277085	0.926514	0.651928	0.845103	0.268329
cg26208815	7	158263277		NA	IC	62228	MIR595	0.932527	0.399354	0.12673	0.709902	0.940506	0.471966	0.184534	0.789466
cg26550194	17	74639928		NA	LC	-34	ST6GALNAC1	0.100305	0.535119	0.179583	0.231178	0.0555858	0.581135	0.227922	0.167449
cg00980622	14	75884845		TRUE	LC	-9663	JDP2	0.728008	0.352374	0.653032	0.688024	0.771996	0.227936	0.708968	0.740485
cg23181573	17	3863976	N_Shelf	TRUE	IC	3782	ATP2A3	0.612211	0.338292	0.717054	0.633221	0.531906	0.297868	0.676473	0.556995
cg19858214	7	134298937		TRUE	LC	-32593	BPGM	0.896634	0.428856	0.108364	0.741382	0.921409	0.394781	0.0792413	0.725816
cg13085553	12	133248929	N_Shore	NA	IC	-13444	POLE	0.602931	0.217516	0.579312	0.709382	0.685277	0.108924	0.628952	0.775251
cg20628942	13	114171501		TRUE	IC	26194	TMCO3	0.632831	0.308561	0.638578	0.66504	0.656699	0.310305	0.700923	0.717795
cg18051527	6	119864698		TRUE	LC	-52231	AK097101	0.387249	0.165316	0.494106	0.655883	0.394449	0.112698	0.467666	0.673388
cg02762475	5	1106118	N_Shelf	TRUE	LC	6054	SLC12A7	0.0869781	0.38835	0.17462	0.138003	0.0787919	0.376414	0.164679	0.111296
cg00221794	2	20776620		NA	LC	74244	HS1BP3	0.603817	0.839191	0.514267	0.622271	0.67029	0.844351	0.447993	0.418829
cg26227523	15	77287243		NA	LC	223	PSTPIP1	0.480462	0.271469	0.482384	0.529226	0.475488	0.228547	0.479633	0.51848
cg09977847	2	217070953		NA	LC	-8096	AX747067	0.894293	0.569911	0.0587696	0.798034	0.913758	0.611753	0.0596713	0.808412
cg12603453	6	151694679		TRUE	LC	17998	ZBTB2	0.0589722	0.353156	0.769687	0.706595	0.0461855	0.320075	0.79127	0.743413
cg04007350	7	158263221		NA	IC	62284	MIR595	0.872349	0.304481	0.103522	0.672433	0.896573	0.332066	0.149325	0.730308
cg12454169	2	30669597	N_Shore	NA	LC	-525	LCLAT1	0.501956	0.0807244	0.333306	0.396555	0.387296	0.0232642	0.281573	0.300694
cg10152449	7	2444534	S_Shore	NA	ICshore	1340	CHST12	0.830943	0.486778	0.248875	0.157731	0.790018	0.367454	0.140823	0.092043
cg11612905	2	234359654		NA	IC	12792	DGKD	0.713486	0.421059	0.683814	0.765489	0.631087	0.386715	0.667248	0.825679
cg27200257	17	79816678	N_Shore	NA	IC	1764	P4HB	0.926658	0.285653	0.752618	0.721759	0.808925	0.222008	0.705303	0.663409
cg04445427	8	133699791		TRUE	LC	-11978	LRRC6	0.811232	0.516933	0.902726	0.808268	0.83421	0.443767	0.907057	0.772049
cg08051604	14	101309386		TRUE	LC	-6258	SNORD112	0.870244	0.562313	0.873071	0.7902	0.876332	0.646004	0.882096	0.742857
cg24736933	15	40633294		NA	LC	-126	C15orf52	0.895701	0.59973	0.305245	0.364766	0.889452	0.487411	0.189846	0.244641
[truncated: 53 more rows]

## Sheet: pretermMo_DMsites
Additional file 4. Location and genomic context of cell type-DM sites (FDR <5%, |Δβ| >0.20) identified in preterm monocytes
[truncated: 1,666 more rows]

[truncated: 5 more sheets: pretermRBC_DMsites, termCD3T_DMsites, termG_DMsites, termMo_DMsites, termRBC_DMsites]
