# Supplementary material for: Cord blood hematopoietic cells from preterm infants display altered DNA methylation patterns
Source: Clin Epigenetics. 2017 Apr 20;9:39. doi: 10.1186/s13148-017-0339-1 (PMC5397745; doi:10.1186/s13148-017-0339-1)
Supplement: Supplementary file 5 — DNAm-based estimates of gestational age (GA) using Knight et al.’s [24] methods. (XLSX 10 kb) [file 13148_2017_339_MOESM5_ESM.xlsx]

## Sheet: Sheet1
Additional file 5. DNAm-based estimates of gestational age (GA) using Knight et al.’s (2016) methods.
Individual	Cell type	Known GA (weeks)	Estimated GA (weeks)
preterm_A	nRBC	26	28.5
preterm_A	T cell	26	33.2
preterm_B	Granulocyte	29	30.9
preterm_B	Monocyte	29	32.7
preterm_B	T cell	29	34.9
preterm_C	Granulocyte	30	31.6
preterm_C	Monocyte	30	32.7
preterm_C	nRBC	30	31.9
preterm_C	T cell	30	33.7
preterm_D	Monocyte	30	33.3
preterm_D	nRBC	30	32.3
preterm_D	T cell	30	35.6
preterm_E	Granulocyte	30	32.6
preterm_E	Monocyte	30	31.2
preterm_E	nRBC	30	30.4
preterm_E	T cell	30	33.7
term_1	Granulocyte	38	38.6
term_1	Monocyte	38	40.3
term_1	nRBC	38	36.3
term_1	T cell	38	36.2
term_2	Granulocyte	38	39.4
term_2	Monocyte	38	39.9
term_2	nRBC	38	36.8
term_2	T cell	38	37.2
term_3	Granulocyte	38	38.7
term_3	Monocyte	38	40.7
term_3	nRBC	38	37.9
term_3	T cell	38	38.2
term_4	Granulocyte	38	39.5
term_4	Monocyte	38	41.2
term_4	nRBC	38	36.9
term_4	T cell	38	38.3
term_5	Granulocyte	38	39.8
term_5	Monocyte	38	40.1
term_5	nRBC	38	38.7
term_5	T cell	38	37.3
